# Supplementary material for: System-Wide Associations between DNA-Methylation, Gene Expression, and Humoral Immune Response to Influenza Vaccination
Source: PLoS One. 2016 Mar 31;11(3):e0152034. doi: 10.1371/journal.pone.0152034 (PMC4816338; doi:10.1371/journal.pone.0152034)
Supplement: S6 Table — (XLSX) [file pone.0152034.s012.xlsx]

## Sheet: Gene_Promoter
# Table 6A
# Spearman correlations between day-0 CpG methylaiton levels within gene promoters
# and gene expression measured by mRNA-Seq at the indicated (column names) time point (day 0, 3, or 28)
# Transcripts are shown, defined by gene symbol and hg19 start/end coordinates
Transcript	GeneSymbol	spearman.rho.day0	spearman.Pvalue.day0	spearman.rho.day3	spearman.Pvalue.day3	spearman.rho.day28	spearman.Pvalue.day28
LOC654433.113991103.113993603	LOC654433	-0.887188	6.17273e-54	-0.937615	5.19547e-73	-0.938657	1.46692e-73
DDX43.74102284.74104784	DDX43	-0.821172	1.3527e-39	-0.847688	1.59331e-44	-0.853768	8.68695e-46
PM20D1.205818776.205821276	PM20D1	-0.782081	1.19061e-33	-0.86813	5.15064e-49	-0.823358	5.70844e-40
ZNF714.21262952.21265452	ZNF714	-0.760692	6.80079e-31	-0.770109	4.525e-32	-0.81565	1.13617e-38
IRF6.209979020.209981520	IRF6	-0.7587	1.18722e-30	-0.74699	2.82644e-29	-0.769649	5.18129e-32
NLRP2.55475710.55478210	NLRP2	-0.749363	1.50817e-29	-0.817275	6.11966e-39	-0.81212	4.268e-38
LOC391322.24371116.24373616	LOC391322	-0.731589	1.4157e-27	-0.660277	5.11698e-21	-0.731184	1.56343e-27
ZFP57.29644431.29646931	ZFP57	-0.688863	2.02902e-23	-0.742784	8.46197e-29	-0.762515	4.06359e-31
NLRP2.55474651.55477151	NLRP2	-0.68156	8.8473e-23	-0.756457	2.20933e-30	-0.743284	7.43563e-29
HLA-DQB1.32633966.32636466	HLA-DQB1	-0.680489	1.0939e-22	-0.671975	5.73529e-22	-0.692707	9.18344e-24
AMDHD1.96335070.96337570	AMDHD1	-0.677314	2.04247e-22	-0.665423	1.97783e-21	-0.695233	5.41771e-24
C8orf31.144118678.144121178	C8orf31	-0.664459	2.36647e-21	-0.672673	5.01657e-22	-0.758081	1.41e-30
LCLAT1.30668122.30670622	LCLAT1	0.66129	4.24992e-21	0.706452	4.85998e-25	0.598013	1.34415e-16
PRSS21.2865163.2867663	PRSS21	-0.660811	4.63995e-21	-0.817104	6.53307e-39	-0.791071	6.64364e-35
DNAJC15.43595361.43597861	DNAJC15	-0.645575	7.00028e-20	-0.629179	1.09895e-18	-0.642414	1.20582e-19
TNNT1.55660106.55662606	TNNT1	0.640328	1.72046e-19	0.626064	1.82053e-18	0.648191	4.44089e-20
GTSF1.54866886.54869386	GTSF1	-0.617069	7.5801e-18	-0.773219	1.79712e-32	-0.811543	5.28548e-38
IL32.3113312.3115812	IL32	-0.608792	2.70639e-17	-0.557922	3.17698e-14	-0.587949	5.69072e-16
NAPRT1.144660013.144662513	NAPRT1	-0.602792	6.65383e-17	-0.611197	1.87696e-17	-0.554736	4.75604e-14
HOXC4.54445660.54448160	HOXC4	0.600596	9.20499e-17	0.611685	1.74192e-17	0.586595	6.88404e-16
GSTT1.24383784.24386284	GSTT1	-0.593726	2.50064e-16	-0.63058	8.74191e-19	-0.629373	1.06484e-18
TACSTD2.59042666.59045166	TACSTD2	-0.588493	5.27063e-16	-0.649505	3.52828e-20	-0.614285	1.16783e-17
FCRL3.157670147.157672647	FCRL3	-0.588432	5.31629e-16	-0.553856	5.31242e-14	-0.594007	2.40179e-16
LOC253039.123603319.123605819	LOC253039	-0.588181	5.50737e-16	-0.637054	2.98947e-19	-0.643083	1.0753e-19
CBLN3.24898231.24900731	CBLN3	-0.587206	6.31832e-16	-0.633182	5.69697e-19	-0.588494	5.26954e-16
FRG1B.29609878.29612378	FRG1B	-0.585199	8.36931e-16	-0.621821	3.58862e-18	-0.607465	3.30731e-17
ABCG2.89151974.89154474	ABCG2	-0.583824	1.01354e-15	-0.652414	2.11056e-20	-0.626269	1.76152e-18
MYCBPAP.48583744.48586244	MYCBPAP	-0.572436	4.78481e-15	-0.628132	1.30297e-18	-0.593582	2.55305e-16
NBPF14.148025348.148027848	NBPF14	0.572235	4.91499e-15	0.528433	1.13475e-12	0.593325	2.64894e-16
ARL17A.44656588.44659088	ARL17A	-0.55558	4.27535e-14	-0.594872	2.1202e-16	-0.503372	1.82585e-11
ZNF502.44752134.44754634	ZNF502	-0.551466	7.16306e-14	-0.584857	8.77858e-16	-0.540051	2.89147e-13
LDHD.75150170.75152670	LDHD	-0.544368	1.71655e-13	-0.569296	7.26359e-15	-0.663048	3.07418e-21
ARL17A.44438663.44441163	ARL17A	0.538445	3.5039e-13	0.57392	3.92194e-15	0.584155	9.6802e-16
SNX19.130785882.130788382	SNX19	-0.530495	8.93694e-13	-0.47845	2.33238e-10	-0.489355	7.84642e-11
LAMB2.49170099.49172599	LAMB2	-0.527574	1.25297e-12	-0.579077	1.94976e-15	-0.521398	2.53295e-12
SLC22A5.131703400.131705900	SLC22A5	-0.526562	1.40744e-12	-0.587612	5.96726e-16	-0.637549	2.75109e-19
PSMA8.23711815.23714315	PSMA8	-0.520953	2.66327e-12	-0.641824	1.33387e-19	-0.592868	2.82875e-16
MT1E.56657584.56660084	MT1E	-0.519178	3.25108e-12	-0.43555	1.19077e-08	-0.423887	3.16733e-08
PNMAL2.46998669.47001169	PNMAL2	0.51794	3.73346e-12	0.522079	2.34539e-12	0.530135	9.3183e-13
CD3D.118212959.118215459	CD3D	-0.517306	4.00696e-12	-0.401643	1.85226e-07	-0.498078	3.19137e-11
CCL3L3.34625221.34627721	CCL3L3	0.517172	4.06695e-12	0.529209	1.03746e-12	0.630877	8.3263e-19
FCRL6.159770172.159772672	FCRL6	-0.513779	5.9207e-12	-0.444956	5.26362e-09	-0.558156	3.08391e-14
DDO.110736253.110738753	DDO	-0.512562	6.76675e-12	-0.48551	1.15714e-10	-0.64376	9.57309e-20
ATP13A4.193272196.193274696	ATP13A4	0.509964	8.98648e-12	0.534464	5.617e-13	0.561708	1.95633e-14
GSTM4.110196697.110199197	GSTM4	-0.506966	1.24282e-11	-0.496567	3.73643e-11	-0.503597	1.78255e-11
SIGLEC11.50463929.50466429	SIGLEC11	-0.504499	1.61916e-11	-0.580411	1.62408e-15	-0.630422	8.97112e-19
DPEP3.68013952.68016452	DPEP3	-0.50177	2.16423e-11	-0.372225	1.58405e-06	-0.444499	5.47968e-09
GSTM3.110283160.110285660	GSTM3	-0.500568	2.45706e-11	-0.63005	9.53318e-19	-0.623119	2.91903e-18
ZNF257.22233265.22235765	ZNF257	-0.500259	2.53847e-11	-0.540769	2.65259e-13	-0.597004	1.55697e-16
HOXA5.27182787.27185287	HOXA5	-0.497715	3.31499e-11	-0.535433	5.01037e-13	-0.565841	1.1439e-14
GSTM1.110228417.110230917	GSTM1	-0.490003	7.3451e-11	-0.468278	6.22876e-10	-0.525523	1.58534e-12
GGT1.25001625.25004125	GGT1	-0.4871	9.86e-11	-0.524441	1.79391e-12	-0.520664	2.75129e-12
ZNF154.58220079.58222579	ZNF154	-0.484058	1.33834e-10	-0.439886	8.19815e-09	-0.504667	1.59025e-11
ZNF415.53635671.53638171	ZNF415	-0.483844	1.36731e-10	-0.469674	5.45357e-10	-0.436997	1.05194e-08
S100A13.153599244.153601744	S100A13	-0.483434	1.42433e-10	-0.476063	2.94582e-10	-0.595163	2.0329e-16
GGTA1P.124261806.124264306	GGTA1P	-0.482955	1.494e-10	-0.441593	7.06773e-09	-0.552316	6.44208e-14
KLC1.104093524.104096024	KLC1	-0.482799	1.51745e-10	-0.346904	8.54824e-06	-0.402335	1.75658e-07
S100A13.153599617.153602117	S100A13	-0.479783	2.04582e-10	-0.480148	1.97346e-10	-0.587977	5.6686e-16
VSTM1.54566707.54569207	VSTM1	-0.474718	3.35707e-10	-0.493678	5.03978e-11	-0.492963	5.4252e-11
HSD17B7P2.38643307.38645807	HSD17B7P2	-0.473456	3.79332e-10	-0.434122	1.345e-08	-0.504343	1.64632e-11
GATM.45670480.45672980	GATM	-0.473345	3.83427e-10	-0.475573	3.08968e-10	-0.480761	1.85744e-10
C21orf119.33763441.33765941	C21orf119	-0.472524	4.15018e-10	-0.515862	4.70362e-12	-0.536944	4.18955e-13
SPIRE2.89892906.89895406	SPIRE2	0.469097	5.76224e-10	0.501293	2.27607e-11	0.418963	4.73485e-08
VWDE.12443352.12445852	VWDE	-0.465742	7.91838e-10	-0.494389	4.68302e-11	-0.449129	3.63535e-09
AQP9.58428407.58430907	AQP9	-0.464534	8.87095e-10	-0.359791	3.69053e-06	-0.414054	7.0243e-08
PPAPDC3.134163080.134165580	PPAPDC3	-0.464233	9.12452e-10	-0.588901	4.97517e-16	-0.62206	3.45497e-18
CD3E.118173294.118175794	CD3E	-0.461148	1.21681e-09	-0.475051	3.2503e-10	-0.474236	3.51761e-10
RNPEP.201949765.201952265	RNPEP	-0.45984	1.37353e-09	-0.45568	2.01258e-09	-0.437039	1.04809e-08
CTSW.65645283.65647783	CTSW	-0.457037	1.77767e-09	-0.446364	4.64823e-09	-0.431488	1.68124e-08
FAM24B-CUZD1.124638657.124641157	FAM24B-CUZD1	-0.453831	2.38113e-09	-0.356949	4.45573e-06	-0.37063	1.76903e-06
ST13.41252187.41254687	ST13	-0.452273	2.74125e-09	-0.34142	1.20864e-05	-0.318059	4.92117e-05
LILRA3.54803721.54806221	LILRA3	0.450505	3.21397e-09	0.504501	1.61882e-11	0.5552	4.48567e-14
FADS2.61593712.61596212	FADS2	-0.449824	3.41631e-09	-0.500826	2.39125e-11	-0.479458	2.11235e-10
LOC642846.9434252.9436752	LOC642846	-0.449569	3.49507e-09	-0.444023	5.71395e-09	-0.531932	7.55876e-13
RAD51C.56767962.56770462	RAD51C	-0.44942	3.54186e-09	-0.502334	2.03854e-11	-0.525193	1.64642e-12
TSPYL5.98289676.98292176	TSPYL5	-0.446917	4.426e-09	-0.445386	5.06794e-09	-0.482122	1.62311e-10
RCAN2.46293129.46295629	RCAN2	-0.446105	4.75603e-09	-0.563689	1.51403e-14	-0.583009	1.13487e-15
SIRPB2.1471733.1474233	SIRPB2	-0.445329	5.09358e-09	-0.410394	9.38803e-08	-0.396699	2.69604e-07
CLEC11A.51224604.51227104	CLEC11A	-0.444231	5.61056e-09	-0.444108	5.67172e-09	-0.491082	6.5794e-11
HDDC2.125622782.125625282	HDDC2	-0.441372	7.2055e-09	-0.342725	1.11369e-05	-0.367813	2.14719e-06
ZNF492.22815125.22817625	ZNF492	-0.440401	7.84034e-09	-0.539975	2.91791e-13	-0.565027	1.27227e-14
CDA.20913443.20915943	CDA	-0.440257	7.93872e-09	-0.403454	1.61179e-07	-0.462973	1.02668e-09
GNLY.85919413.85921913	GNLY	-0.43975	8.29544e-09	-0.352452	5.98124e-06	-0.463147	1.01006e-09
DUSP22.290100.292600	DUSP22	0.43811	9.55821e-09	0.400034	2.09434e-07	0.416872	5.60555e-08
SLC22A18AS.2924675.2927175	SLC22A18AS	-0.436143	1.13185e-08	-0.45903	1.48019e-09	-0.547046	1.23737e-13
ZNF879.178448775.178451275	ZNF879	-0.435715	1.17406e-08	-0.413877	7.12407e-08	-0.441196	7.31628e-09
PNPLA7.140444486.140446986	PNPLA7	-0.435335	1.21283e-08	-0.44788	4.06331e-09	-0.520166	2.90981e-12
RGPD5.113190607.113193107	RGPD5	-0.432786	1.50648e-08	-0.365354	2.53888e-06	-0.312637	6.70775e-05
ACCS.44085811.44088311	ACCS	-0.432683	1.51974e-08	-0.444796	5.3386e-09	-0.478561	2.30724e-10
SUSD1.114937056.114939556	SUSD1	-0.431351	1.70068e-08	-0.333394	1.98334e-05	-0.341841	1.17724e-05
RDH13.55574085.55576585	RDH13	-0.431071	1.74134e-08	-0.458083	1.61503e-09	-0.409011	1.04657e-07
ATP8B4.50410919.50413419	ATP8B4	-0.428868	2.09511e-08	-0.437387	1.01725e-08	-0.292171	0.000204826
FAM24B.124638657.124641157	FAM24B	-0.428068	2.2399e-08	-0.402915	1.68003e-07	-0.431386	1.69576e-08
NUAK1.106533311.106535811	NUAK1	0.423922	3.15813e-08	0.475125	3.22695e-10	0.447192	4.31922e-09
MKRN3.23808453.23810953	MKRN3	-0.423455	3.28191e-08	-0.499091	2.87021e-11	-0.545804	1.44068e-13
KRTCAP3.27663232.27665732	KRTCAP3	-0.422755	3.47614e-08	-0.33728	1.56315e-05	-0.343707	1.04692e-05
HLA-DRB6.32527279.32529779	HLA-DRB6	-0.422705	3.49038e-08	-0.417036	5.53204e-08	-0.440092	8.05347e-09
WWTR1.149420560.149423060	WWTR1	-0.422107	3.66555e-08	-0.493765	4.99492e-11	-0.527343	1.28677e-12
CD19.28941259.28943759	CD19	-0.421869	3.73743e-08	-0.492236	5.84563e-11	-0.430024	1.90156e-08
VAMP5.85809530.85812030	VAMP5	-0.419063	4.69638e-08	-0.438632	9.13736e-09	-0.375233	1.28406e-06
ZNF586.58279019.58281519	ZNF586	-0.41861	4.87215e-08	-0.428188	2.21754e-08	-0.38028	8.98505e-07
CSTA.122042010.122044510	CSTA	-0.418525	4.90574e-08	-0.444809	5.33245e-09	-0.323698	3.54316e-05
GZMH.25078426.25080926	GZMH	-0.418314	4.9901e-08	-0.462053	1.11859e-09	-0.447123	4.34591e-09
CD2.117295085.117297585	CD2	-0.415833	6.09299e-08	-0.469257	5.67489e-10	-0.441391	7.19309e-09
CD3G.118213058.118215558	CD3G	-0.413697	7.22726e-08	-0.425162	2.85122e-08	-0.410917	9.00873e-08
LRRN3.110729061.110731561	LRRN3	-0.413268	7.47816e-08	-0.425547	2.7619e-08	-0.448253	3.93071e-09
TM4SF19.196064791.196067291	TM4SF19	-0.412456	7.97608e-08	-0.427347	2.3786e-08	-0.494057	4.84687e-11
THNSL2.88467813.88470313	THNSL2	-0.411199	8.81065e-08	-0.426613	2.52816e-08	-0.456893	1.8013e-09
ROGDI.4852451.4854951	ROGDI	-0.410754	9.12514e-08	-0.464446	8.94383e-10	-0.438506	9.23807e-09
ENOSF1.712162.714662	ENOSF1	-0.409526	1.00514e-07	-0.257555	0.00112803	-0.303536	0.000111328
LOC646278.29032979.29035479	LOC646278	-0.408233	1.11238e-07	-0.410133	9.58322e-08	-0.467238	6.87439e-10
BEGAIN.101035631.101038131	BEGAIN	0.406276	1.29566e-07	0.409204	1.03086e-07	0.41714	5.4856e-08
ATP9A.50384408.50386908	ATP9A	-0.404523	1.48426e-07	-0.334543	1.8492e-05	-0.343103	1.08752e-05
ADPRHL1.114102957.114105457	ADPRHL1	-0.403743	1.57636e-07	-0.358709	3.96602e-06	-0.320805	4.19707e-05
DNAJC18.138774714.138777214	DNAJC18	-0.40313	1.65245e-07	-0.320164	4.35658e-05	-0.321044	4.13903e-05
PLEK.68590321.68592821	PLEK	-0.402291	1.76259e-07	-0.303708	0.000110283	-0.190345	0.0169479
SNORA62.39450544.39453044	SNORA62	-0.401478	1.8758e-07	-0.38614	5.89072e-07	-0.428194	2.21645e-08
ETV7.36355077.36357577	ETV7	-0.401461	1.8782e-07	-0.473066	3.93892e-10	-0.401807	1.82919e-07
LOC100505738.8455799.8458299	LOC100505738	-0.40057	2.01048e-07	-0.526678	1.38892e-12	-0.411505	8.60014e-08
ZNF418.58446240.58448740	ZNF418	-0.39988	2.11905e-07	-0.426831	2.48285e-08	-0.480572	1.89251e-10
LSP1.1884394.1886894	LSP1	-0.39908	2.25188e-07	-0.405795	1.34502e-07	-0.444282	5.58556e-09
ISPD.16460447.16462947	ISPD	-0.394927	3.07976e-07	-0.44472	5.37427e-09	-0.40328	1.63352e-07
ZNF300.150284045.150286545	ZNF300	-0.394781	3.11376e-07	-0.431268	1.71266e-08	-0.438006	9.64501e-09
GZMB.25102932.25105432	GZMB	-0.393985	3.30465e-07	-0.370437	1.79287e-06	-0.440808	7.56788e-09
FPR2.52262452.52264952	FPR2	-0.391806	3.88602e-07	-0.346258	8.90704e-06	-0.415609	6.20384e-08
GCOM1.57882101.57884601	GCOM1	-0.391527	3.96728e-07	-0.349606	7.18967e-06	-0.454517	2.23732e-09
MDS2.23951823.23954323	MDS2	-0.391356	4.01779e-07	-0.37451	1.35079e-06	-0.38476	6.51119e-07
CPD.28705495.28707995	CPD	-0.390778	4.19311e-07	-0.319777	4.4554e-05	-0.273268	0.000534534
EBPL.50265123.50267623	EBPL	-0.390378	4.31878e-07	-0.472351	4.21967e-10	-0.441005	7.43926e-09
SLAMF7.160707076.160709576	SLAMF7	-0.389148	4.72791e-07	-0.302704	0.000116505	-0.257299	0.0011414
TYW3.75196835.75199335	TYW3	-0.387272	5.42456e-07	-0.361739	3.24002e-06	-0.35452	5.22664e-06
BMS1P4.75489772.75492272	BMS1P4	0.385365	6.23214e-07	0.295964	0.000167583	0.493321	5.22865e-11
ACCS.44085728.44088228	ACCS	-0.384287	6.73812e-07	-0.409923	9.74217e-08	-0.424326	3.05488e-08
EPS8L1.55585220.55587720	EPS8L1	-0.383573	7.09476e-07	-0.309753	7.89011e-05	-0.364931	2.6128e-06
DPYSL4.133998413.134000913	DPYSL4	-0.383266	7.25349e-07	-0.388454	4.97492e-07	-0.375742	1.23893e-06
DDX11L2.114360794.114363294	DDX11L2	-0.383193	7.29153e-07	-0.453803	2.38701e-09	-0.48119	1.78031e-10
S100A8.153363164.153365664	S100A8	-0.382749	7.52867e-07	-0.292467	0.000201668	-0.348585	7.67728e-06
AGAP1.236400732.236403232	AGAP1	0.38234	7.75312e-07	0.36632	2.37757e-06	0.345127	9.57055e-06
TRPC2.3645689.3648189	TRPC2	-0.381861	8.02427e-07	-0.385085	6.35973e-07	-0.469615	5.48484e-10
FAM89B.65337819.65340319	FAM89B	-0.381417	8.2835e-07	-0.297172	0.000157117	-0.283008	0.000328834
PLEKHN1.899876.902376	PLEKHN1	-0.381415	8.28482e-07	-0.500084	2.58563e-11	-0.436552	1.09286e-08
EVPL.74023007.74025507	EVPL	0.381392	8.29857e-07	0.313026	6.56163e-05	0.36075	3.46183e-06
BCL2L2.23773970.23776470	BCL2L2	-0.381287	8.36111e-07	-0.427584	2.3321e-08	-0.341148	1.22937e-05
FAM86FP.8395042.8397542	FAM86FP	0.380665	8.74122e-07	0.408257	1.11025e-07	0.444054	5.69857e-09
PRDM8.81116656.81119156	PRDM8	0.380519	8.83267e-07	0.326209	3.05454e-05	0.356039	4.73085e-06
MCAT.43538903.43541403	MCAT	-0.380175	9.05269e-07	-0.356129	4.70298e-06	-0.324194	3.44113e-05
TMEM8A.431450.433950	TMEM8A	-0.379508	9.49327e-07	-0.354466	5.24536e-06	-0.385955	5.97057e-07
CRYZ.75198592.75201092	CRYZ	-0.378115	1.04798e-06	-0.347303	8.33316e-06	-0.403242	1.63836e-07
MRI1.13873336.13875836	MRI1	-0.377682	1.08058e-06	-0.377714	1.07817e-06	-0.343684	1.04841e-05
GPR126.142621055.142623555	GPR126	-0.377368	1.10481e-06	-0.314028	6.19871e-05	-0.366829	2.29651e-06
CSAD.53573930.53576430	CSAD	0.377322	1.10844e-06	0.32265	3.7682e-05	0.403366	1.62283e-07
KLRAP1.10751934.10754434	KLRAP1	-0.376825	1.14804e-06	-0.458548	1.54742e-09	-0.442586	6.48123e-09
A1BG-AS1.58861335.58863835	A1BG-AS1	0.376284	1.19262e-06	0.429009	2.07047e-08	0.337048	1.58572e-05
RAPGEF1.134612425.134614925	RAPGEF1	-0.374226	1.37789e-06	-0.198424	0.0127314	-0.339499	1.36249e-05
LDB2.16899924.16902424	LDB2	-0.373122	1.48826e-06	-0.341055	1.23656e-05	-0.370365	1.80172e-06
CLSTN1.9884050.9886550	CLSTN1	0.370617	1.77067e-06	0.342797	1.10863e-05	0.373374	1.46232e-06
LOC151174.239139818.239142318	LOC151174	-0.367941	2.12845e-06	-0.321091	4.12757e-05	-0.356412	4.61613e-06
SH3YL1.263568.266068	SH3YL1	-0.365122	2.57926e-06	-0.431383	1.69619e-08	-0.369903	1.86004e-06
PROK2.71833857.71836357	PROK2	0.364734	2.64797e-06	0.290022	0.000229214	0.303499	0.000111551
C3orf14.62303395.62305895	C3orf14	-0.364173	2.75032e-06	-0.34114	1.23e-05	-0.343016	1.0935e-05
BBS2.56553508.56556008	BBS2	0.363446	2.88881e-06	0.33353	1.967e-05	0.334685	1.83321e-05
SLC2A9.10022614.10025114	SLC2A9	-0.363394	2.89882e-06	-0.354986	5.0695e-06	-0.378331	1.03205e-06
BMP1.22020652.22023152	BMP1	0.363016	2.97372e-06	0.356299	4.65071e-06	0.379404	9.56329e-07
EOMES.27763285.27765785	EOMES	0.362303	3.11979e-06	0.426684	2.51337e-08	0.35282	5.83972e-06
LCK.32737711.32740211	LCK	-0.360362	3.55274e-06	-0.179701	0.0243214	-0.247984	0.0017394
ZNF717.75833755.75836255	ZNF717	-0.36036	3.55317e-06	-0.328466	2.67017e-05	-0.378553	1.01596e-06
S100A9.153328329.153330829	S100A9	-0.360088	3.61832e-06	-0.272284	0.000560873	-0.291905	0.00020771
FYN.112194155.112196655	FYN	0.359489	3.76557e-06	0.310087	7.74372e-05	0.321553	4.01781e-05
KLRD1.10458416.10460916	KLRD1	-0.359183	3.84285e-06	-0.313894	6.24625e-05	-0.351041	6.55394e-06
CXCR5.118752474.118754974	CXCR5	-0.359136	3.8549e-06	-0.320594	4.24877e-05	-0.358408	4.04589e-06
GSDMB.38073293.38075793	GSDMB	0.358432	4.0395e-06	0.247403	0.00178477	0.279642	0.000389746
GPR35.241562661.241565161	GPR35	-0.357559	4.27969e-06	-0.190204	0.0170313	-0.301933	0.000121511
UQCC.33999445.34001945	UQCC	-0.354307	5.30018e-06	-0.217105	0.00630974	-0.241893	0.00227208
LOC146880.62777617.62780117	LOC146880	-0.353968	5.41871e-06	-0.355278	4.97338e-06	-0.417905	5.15782e-08
PLD6.17109146.17111646	PLD6	-0.353585	5.55586e-06	-0.215859	0.00662393	-0.142078	0.0758933
PLA2G4C.48613609.48616109	PLA2G4C	-0.353367	5.63543e-06	-0.448448	3.86289e-09	-0.468304	6.21346e-10
ZFP28.57048316.57050816	ZFP28	-0.351034	6.55699e-06	-0.375973	1.21901e-06	-0.414125	6.98498e-08
RWDD2B.30391185.30393685	RWDD2B	-0.349646	7.17138e-06	-0.367215	2.23676e-06	-0.340876	1.25047e-05
MATK.3801310.3803810	MATK	0.347391	8.2868e-06	0.24063	0.0023996	0.279666	0.000389271
RFPL2.32600218.32602718	RFPL2	-0.347267	8.35248e-06	-0.297179	0.000157055	-0.251124	0.00151174
CLN8.1709869.1712369	CLN8	-0.347076	8.45496e-06	-0.284007	0.000312535	-0.352346	6.02263e-06
CUL7.43021183.43023683	CUL7	-0.346549	8.74351e-06	-0.316491	5.38547e-05	-0.479377	2.12928e-10
MRPL41.140444308.140446808	MRPL41	-0.345603	9.28575e-06	-0.313456	6.40367e-05	-0.353156	5.71366e-06
IL24.207068787.207071287	IL24	-0.345295	9.46902e-06	-0.262629	0.00089068	-0.315982	5.54499e-05
SAMD3.130543599.130546099	SAMD3	-0.345069	9.60541e-06	-0.307573	8.91008e-05	-0.335374	1.75749e-05
TPK1.144532646.144535146	TPK1	-0.344982	9.65852e-06	-0.263928	0.000837767	-0.411256	8.77063e-08
PATL2.44968586.44971086	PATL2	-0.344649	9.86437e-06	-0.374229	1.3776e-06	-0.390477	4.28717e-07
LGALS3BP.76975561.76978061	LGALS3BP	-0.344622	9.88133e-06	-0.3187	4.74217e-05	-0.358748	3.9557e-06
SLTM.59225352.59227852	SLTM	-0.343232	1.07876e-05	-0.2753	0.000483725	-0.371531	1.66216e-06
FGR.27961227.27963727	FGR	-0.342181	1.15238e-05	-0.32761	2.81031e-05	-0.385718	6.07431e-07
NEFM.24770454.24772954	NEFM	-0.341802	1.1801e-05	-0.278613	0.000410348	-0.413753	7.19502e-08
MSRB3.65670422.65672922	MSRB3	-0.339521	1.36066e-05	-0.314956	5.87988e-05	-0.356372	4.6284e-06
HSD17B14.49339434.49341934	HSD17B14	-0.339511	1.36146e-05	-0.43141	1.69227e-08	-0.435963	1.14942e-08
CD8A.87018337.87020837	CD8A	-0.339508	1.36173e-05	-0.336912	1.59901e-05	-0.371819	1.62928e-06
TCTN2.124153659.124156159	TCTN2	-0.339031	1.4027e-05	-0.389364	4.65352e-07	-0.314993	5.86744e-05
EBF4.2671523.2674023	EBF4	0.338635	1.43756e-05	0.321673	3.98975e-05	0.287713	0.000258394
ANKRD20A5P.14177095.14179595	ANKRD20A5P	-0.338617	1.43915e-05	-0.219827	0.00566913	-0.313726	6.3062e-05
SCD5.83719510.83722010	SCD5	0.338316	1.46622e-05	0.302991	0.000114697	0.366573	2.33689e-06
BEGAIN.101033907.101036407	BEGAIN	0.338002	1.495e-05	0.365057	2.59063e-06	0.380276	8.98761e-07
BCL2L2-PABPN1.23773970.23776470	BCL2L2-PABPN1	-0.337638	1.52905e-05	-0.236952	0.00280862	-0.234974	0.00305366
CDC16.114998361.115000861	CDC16	-0.33761	1.53166e-05	-0.325911	3.10911e-05	-0.34579	9.17611e-06
RASGRP2.64511130.64513630	RASGRP2	-0.33757	1.53542e-05	-0.262473	0.000897227	-0.305321	0.000100929
TMEM33.41935136.41937636	TMEM33	-0.337094	1.58121e-05	-0.184834	0.0204788	-0.228414	0.00401114
ZNF433.12146025.12148525	ZNF433	-0.337002	1.59022e-05	-0.205317	0.00989144	-0.155286	0.0521405
GRB10.50799550.50802050	GRB10	0.336923	1.59797e-05	0.200816	0.0116737	0.257003	0.00115707
PHACTR2.143997101.143999601	PHACTR2	0.336112	1.67968e-05	0.329936	2.44484e-05	0.330251	2.39902e-05
KIF16B.16553579.16556079	KIF16B	-0.335869	1.70493e-05	-0.40394	1.55255e-07	-0.409546	1.00355e-07
MCF2L.113654027.113656527	MCF2L	0.335286	1.76701e-05	0.346997	8.49743e-06	0.382291	7.78047e-07
MGST3.165598109.165600609	MGST3	-0.335277	1.76801e-05	-0.420806	4.07621e-08	-0.393202	3.5033e-07
MAP3K13.184998728.185001228	MAP3K13	-0.335255	1.77031e-05	-0.34367	1.04936e-05	-0.394706	3.13122e-07
MIR612.65209928.65212428	MIR612	-0.334994	1.79888e-05	-0.122936	0.125056	-0.268828	0.000663134
NDUFA4.10979313.10981813	NDUFA4	0.33455	1.84842e-05	0.196245	0.0137667	0.265839	0.000765173
SLFN12.33759043.33761543	SLFN12	-0.333899	1.92333e-05	-0.395352	2.9834e-07	-0.423324	3.31727e-08
DOK3.176936358.176938858	DOK3	-0.333808	1.93396e-05	-0.254593	0.00129202	-0.330209	2.405e-05
LIPN.90519162.90521662	LIPN	-0.333232	2.00302e-05	-0.224656	0.00467396	-0.292418	0.000202189
LOC285540.25160293.25162793	LOC285540	-0.331876	2.17477e-05	-0.295069	0.000175754	-0.318484	4.80191e-05
IL18.112034340.112036840	IL18	-0.331778	2.18776e-05	-0.346788	8.61144e-06	-0.323853	3.51112e-05
NLRP3.247579350.247581850	NLRP3	-0.331226	2.26194e-05	-0.302783	0.000116008	-0.211613	0.00780208
HAGHL.775265.777765	HAGHL	0.330707	2.33392e-05	0.302812	0.000115821	0.358602	3.99418e-06
ZNF223.44554163.44556663	ZNF223	-0.33055	2.3561e-05	-0.191392	0.0163408	-0.291506	0.0002121
GTF2A2.59949237.59951737	GTF2A2	0.330379	2.38054e-05	0.318953	4.67343e-05	0.320578	4.25281e-05
CSF3R.36948415.36950915	CSF3R	-0.329951	2.44272e-05	-0.376619	1.16484e-06	-0.380538	8.82081e-07
GPANK1.31633139.31635639	GPANK1	-0.32926	2.54611e-05	-0.33193	2.16777e-05	-0.282952	0.000329771
MRPL48.73496916.73499416	MRPL48	0.329004	2.58552e-05	0.306398	9.51003e-05	0.290597	0.000222438
SLC16A3.80188107.80190607	SLC16A3	-0.328953	2.59354e-05	-0.244008	0.00207235	-0.186537	0.0193252
FYB.39270259.39272759	FYB	0.328881	2.60469e-05	0.329609	2.49338e-05	0.248006	0.00173771
APOBEC3H.39491228.39493728	APOBEC3H	-0.328704	2.63252e-05	-0.39283	3.6014e-07	-0.3868	5.61461e-07
DPY19L1.35077153.35079653	DPY19L1	-0.328521	2.66147e-05	-0.396553	2.72585e-07	-0.403582	1.59601e-07
HKR1.37823579.37826079	HKR1	-0.328089	2.73116e-05	-0.19722	0.0132944	-0.392348	3.73278e-07
DTHD1.36281236.36283736	DTHD1	-0.328008	2.74434e-05	-0.346413	8.81986e-06	-0.275774	0.00047252
DNAJC2.102984820.102987320	DNAJC2	-0.326912	2.92968e-05	-0.301998	0.00012108	-0.327787	2.78083e-05
DMKN.35992313.35994813	DMKN	-0.326747	2.9586e-05	-0.21087	0.00802653	-0.215019	0.00684354
KCNK17.39281737.39284237	KCNK17	-0.326745	2.95883e-05	-0.323939	3.49335e-05	-0.349508	7.2353e-06
AKR1E2.4866368.4868868	AKR1E2	-0.326614	2.98201e-05	-0.349962	7.02692e-06	-0.309758	7.88774e-05
EXOSC9.122720471.122722971	EXOSC9	-0.326587	2.98686e-05	-0.159951	0.045385	-0.288781	0.000244489
ECHDC2.53386946.53389446	ECHDC2	-0.326471	3.00743e-05	-0.320015	4.39438e-05	-0.406746	1.24923e-07
CASP10.202045620.202048120	CASP10	-0.326326	3.03344e-05	-0.424425	3.03007e-08	-0.483053	1.47947e-10
GUSBP5.144478624.144481124	GUSBP5	-0.325611	3.16484e-05	-0.344112	1.02052e-05	-0.319247	4.59456e-05
ZNF542.56877467.56879967	ZNF542	-0.325466	3.19222e-05	-0.304985	0.000102813	-0.31481	5.92879e-05
SDR42E1.82044593.82047093	SDR42E1	-0.325327	3.21845e-05	-0.373545	1.44499e-06	-0.319969	4.40614e-05
LCK.32714839.32717339	LCK	-0.324719	3.33628e-05	-0.284644	0.00030255	-0.283337	0.00032339
NBPF9.144612958.144615458	NBPF9	-0.324705	3.33897e-05	-0.264965	0.00079763	-0.30435	0.000106463
CTNND1.57527233.57529733	CTNND1	-0.323372	3.61185e-05	-0.193187	0.0153435	-0.247002	0.00181671
RUNX3.25291001.25293501	RUNX3	-0.322972	3.69764e-05	-0.250128	0.0015808	-0.305835	9.81028e-05
NMB.85201302.85203802	NMB	0.322896	3.71412e-05	0.360672	3.47993e-06	0.400398	2.03699e-07
SLC11A2.51402553.51405053	SLC11A2	-0.322463	3.80969e-05	-0.233156	0.0032959	-0.191662	0.0161872
RGS5.163172463.163174963	RGS5	0.322443	3.81409e-05	0.44738	4.24806e-09	0.424763	2.94665e-08
PILRA.99969067.99971567	PILRA	-0.321856	3.94733e-05	-0.270986	0.000597437	-0.317945	4.95343e-05
B3GALNT1.160822183.160824683	B3GALNT1	-0.32154	4.02084e-05	-0.267276	0.000714442	-0.265527	0.000776633
C14orf166.52454227.52456727	C14orf166	-0.321356	4.06427e-05	-0.190352	0.0169441	-0.20892	0.00864247
CEACAM19.45172723.45175223	CEACAM19	0.321194	4.10302e-05	0.266291	0.000748889	0.250569	0.00154987
PGM1.64056946.64059446	PGM1	-0.320854	4.18502e-05	-0.391186	4.06861e-07	-0.387785	5.22489e-07
RRP1B.45077431.45079931	RRP1B	0.320775	4.2044e-05	0.279804	0.000386593	0.273701	0.000523321
MTUS1.17554746.17557246	MTUS1	-0.320593	4.24903e-05	-0.345716	9.21961e-06	-0.399101	2.24831e-07
NOD2.50729049.50731549	NOD2	-0.320518	4.2678e-05	-0.119035	0.13758	-0.230524	0.00367728
IL31RA.55147149.55149649	IL31RA	-0.32017	4.35506e-05	-0.25069	0.00154147	-0.164732	0.0392369
TNFAIP2.103590663.103593163	TNFAIP2	0.320108	4.37072e-05	0.194373	0.0147144	0.1759	0.0275508
SF3A2.2234815.2237315	SF3A2	0.319991	4.40058e-05	0.275622	0.000476087	0.10291	0.199644
CORO2B.68922326.68924826	CORO2B	-0.319987	4.4014e-05	-0.39962	2.16141e-07	-0.314345	6.08803e-05
P2RY13.151046837.151049337	P2RY13	-0.319382	4.55864e-05	-0.316426	5.4057e-05	-0.28037	0.000375738
UBASH3A.43821970.43824470	UBASH3A	-0.31894	4.67694e-05	-0.238979	0.00257596	-0.267389	0.000710578
HCST.36391381.36393881	HCST	0.318807	4.71292e-05	0.186302	0.0194813	0.195937	0.0139189
GP1BB.19709065.19711565	GP1BB	-0.318628	4.76197e-05	-0.298347	0.000147519	-0.233304	0.00327559
FAS.90748287.90750787	FAS	-0.316473	5.39115e-05	-0.240827	0.00237927	-0.277923	0.000424727
ZNF200.3284686.3287186	ZNF200	-0.316099	5.50801e-05	-0.265058	0.000794117	-0.238707	0.00260621
SIGLEC12.52004543.52007043	SIGLEC12	-0.315509	5.69681e-05	-0.275928	0.000468948	-0.300372	0.000132258
FAM63A.150978773.150981273	FAM63A	-0.31354	6.3731e-05	-0.315857	5.58482e-05	-0.382719	7.54482e-07
CD244.160832192.160834692	CD244	-0.313091	6.53748e-05	-0.313258	6.47575e-05	-0.242585	0.00220488
TSPAN4.842445.844945	TSPAN4	-0.312145	6.89696e-05	-0.18641	0.0194094	-0.191932	0.0160348
DTHD1.36283643.36286143	DTHD1	-0.312108	6.91147e-05	-0.30899	8.23387e-05	-0.320294	4.32376e-05
ICAM4.10395642.10398142	ICAM4	-0.311951	6.97294e-05	-0.302679	0.000116668	-0.363342	2.90903e-06
TAF1D.93474203.93476703	TAF1D	0.311878	7.00148e-05	0.261334	0.000946458	0.336275	1.66299e-05
NDST1.149885673.149888173	NDST1	-0.311355	7.21097e-05	-0.303541	0.000111297	-0.264901	0.000800063
NFAM1.42827901.42830401	NFAM1	-0.311256	7.25132e-05	-0.327742	2.78826e-05	-0.359963	3.64867e-06
AKIP1.8930700.8933200	AKIP1	0.310493	7.56905e-05	0.265383	0.000781959	0.30649	9.46163e-05
COLQ.15562758.15565258	COLQ	-0.310298	7.65239e-05	-0.336093	1.6816e-05	-0.36224	3.13302e-06
FAM63A.150978885.150981385	FAM63A	-0.31014	7.72079e-05	-0.307296	9.04806e-05	-0.381861	8.02402e-07
PCBP3.47267874.47270374	PCBP3	-0.30945	8.02503e-05	-0.238907	0.00258392	-0.271731	0.000576207
SULT1A1.28620149.28622649	SULT1A1	-0.308938	8.25787e-05	-0.356324	4.64315e-06	-0.305766	9.84819e-05
ZNF814.58399942.58402442	ZNF814	-0.308726	8.35619e-05	-0.248989	0.00166329	-0.271907	0.000571268
FZD6.104308660.104311160	FZD6	-0.308579	8.42501e-05	-0.32387	3.50755e-05	-0.344701	9.83182e-06
DLEU2L.64012650.64015150	DLEU2L	-0.308241	8.58505e-05	-0.229061	0.00390595	-0.373494	1.45014e-06
SHE.154474026.154476526	SHE	-0.307429	8.98163e-05	-0.357808	4.21e-06	-0.270416	0.000614175
ZSCAN18.58609230.58611730	ZSCAN18	-0.306981	9.20767e-05	-0.293778	0.00018819	-0.254264	0.00131153
HOXC4.54408641.54411141	HOXC4	0.306707	9.34866e-05	0.240814	0.00238056	0.324559	3.36798e-05
ITIH4.52864217.52866717	ITIH4	0.305933	9.75768e-05	0.248513	0.00169892	0.254673	0.00128736
CD33.51726334.51728834	CD33	-0.305508	9.98938e-05	-0.262029	0.00091612	-0.217382	0.00624166
HRH2.175083039.175085539	HRH2	-0.305046	0.000102466	-0.224331	0.00473571	-0.207091	0.00925803
HTR6.19989779.19992279	HTR6	-0.304362	0.000106396	-0.286024	0.000281895	-0.29056	0.000222861
AMICA1.118083574.118086074	AMICA1	-0.304158	0.000107593	-0.246141	0.00188715	-0.269491	0.000642275
HSD3B7.30994518.30997018	HSD3B7	-0.304089	0.000108	-0.228889	0.00393366	-0.176382	0.0271225
ZNF677.53757611.53760111	ZNF677	-0.30339	0.000112216	-0.272609	0.000552031	-0.365224	2.56137e-06
ATXN1.16761221.16763721	ATXN1	0.303336	0.000112552	0.212059	0.0076701	0.262365	0.000901777
THNSL2.88470657.88473157	THNSL2	-0.303285	0.000112865	-0.301493	0.000124453	-0.309102	8.18236e-05
THEMIS.128239276.128241776	THEMIS	-0.302834	0.000115684	-0.347526	8.2157e-06	-0.339415	1.36958e-05
TXK.48135773.48138273	TXK	-0.302395	0.000118488	-0.25174	0.00147039	-0.237845	0.00270389
AATK.79139372.79141872	AATK	-0.302375	0.00011862	-0.377362	1.10535e-06	-0.373868	1.41275e-06
TNFSF13.7459608.7462108	TNFSF13	-0.301765	0.000122625	-0.288087	0.000253451	-0.358418	4.04332e-06
C1QL3.16563504.16566004	C1QL3	0.301488	0.000124489	0.447849	4.07454e-09	0.450734	3.14856e-09
NAGK.71293407.71295907	NAGK	-0.301332	0.000125548	-0.175212	0.028173	-0.308387	8.51551e-05
GCC2.109063576.109066076	GCC2	0.301206	0.00012641	0.245078	0.00197747	0.272718	0.000549106
HCP5.31428956.31431456	HCP5	-0.300313	0.000132677	-0.233826	0.00320465	-0.185154	0.0202575
IL17RE.9942295.9944795	IL17RE	-0.299885	0.000135787	-0.236399	0.00287522	-0.279199	0.000398492
LOC254559.89919272.89921772	LOC254559	0.299541	0.000138335	0.385343	6.24183e-07	0.34793	8.00585e-06
PKHD1L1.110372705.110375205	PKHD1L1	-0.2994	0.000139389	-0.268521	0.000673024	-0.254023	0.00132603
GABPA.27105328.27107828	GABPA	-0.299181	0.000141047	-0.255306	0.00125069	-0.392495	3.69226e-07
TYK2.10490748.10493248	TYK2	0.298993	0.000142477	0.241722	0.00228895	0.266575	0.0007388
CCDC149.24981326.24983826	CCDC149	-0.298835	0.000143694	-0.216239	0.00652684	-0.130557	0.103148
CELF6.72611787.72614287	CELF6	-0.298598	0.000145541	-0.301912	0.000121646	-0.352571	5.93512e-06
KCNC4.110751335.110753835	KCNC4	-0.298133	0.000149222	-0.103982	0.194979	-0.166232	0.0374584
KARS.75681085.75683585	KARS	-0.297973	0.000150512	-0.148395	0.0636233	-0.128808	0.107887
ACTN1.69445583.69448083	ACTN1	-0.297901	0.000151097	-0.172284	0.0309572	-0.215109	0.00681989
MAP4K5.50998876.51001376	MAP4K5	0.297671	0.000152974	0.215973	0.00659463	0.241167	0.00234464
DNAJC6.65728376.65730876	DNAJC6	0.297129	0.000157479	0.449888	3.3968e-09	0.4768	2.74136e-10
FFAR2.35938616.35941116	FFAR2	-0.296851	0.000159834	-0.271024	0.000596344	-0.208636	0.00873552
MEST.130124015.130126515	MEST	-0.296301	0.000164595	-0.343709	1.0468e-05	-0.290772	0.000220403
SPATC1.145084581.145087081	SPATC1	-0.296281	0.00016477	-0.311908	6.98961e-05	-0.34145	1.20641e-05
CERS3.101084425.101086925	CERS3	0.295806	0.000168995	0.286704	0.000272197	0.347269	8.35144e-06
TEX14.56768916.56771416	TEX14	0.295386	0.000172813	0.253211	0.00137582	0.23084	0.00362939
CECR2.17954627.17957127	CECR2	-0.294634	0.000179857	-0.311578	7.12094e-05	-0.29759	0.000153638
FHAD1.15571767.15574267	FHAD1	0.29438	0.000182297	0.21241	0.00756774	0.209874	0.00833616
MLH1.37033267.37035767	MLH1	-0.294266	0.000183396	-0.22544	0.00452808	-0.216754	0.00639692
DCAF11.24582491.24584991	DCAF11	-0.294135	0.000184674	-0.343845	1.03786e-05	-0.278243	0.000417998
AKR7A2.19638140.19640640	AKR7A2	-0.293503	0.000190947	-0.261987	0.000917929	-0.304061	0.000108166
MAP3K9.71275388.71277888	MAP3K9	-0.293067	0.000195392	-0.402677	1.71105e-07	-0.349772	7.11345e-06
CNKSR1.26501980.26504480	CNKSR1	-0.292889	0.000197232	-0.216603	0.00643476	-0.386577	5.70643e-07
AMPD2.110160434.110162934	AMPD2	0.292673	0.000199488	0.240865	0.00237533	0.211125	0.00794872
HAAO.43019251.43021751	HAAO	-0.292397	0.000202403	-0.224962	0.00461651	-0.279421	0.000394072
EEF1A1.74230255.74232755	EEF1A1	-0.291971	0.000206986	-0.145093	0.0698173	-0.110911	0.166704
ITK.156605906.156608406	ITK	-0.291677	0.000210211	-0.351801	6.23924e-06	-0.370308	1.8088e-06
SSH3.67068918.67071418	SSH3	-0.290951	0.00021835	-0.234534	0.00311084	-0.270987	0.000597417
SLC15A3.60718757.60721257	SLC15A3	-0.290741	0.000220768	-0.192437	0.0157538	-0.273162	0.00053731
CDC123.12235960.12238460	CDC123	-0.290405	0.000224674	-0.222088	0.00518175	-0.258487	0.00108047
CLEC2D.9820303.9822803	CLEC2D	-0.290242	0.000226592	-0.23724	0.00277445	-0.286728	0.000271871
ASPDH.51017447.51019947	ASPDH	-0.290144	0.000227757	-0.208853	0.00866446	-0.194606	0.0145934
RGMA.93631252.93633752	RGMA	0.290041	0.000228984	0.0739611	0.357267	0.103435	0.197348
IFNGR2.34773201.34775701	IFNGR2	-0.289672	0.000233423	-0.277969	0.000423753	-0.329994	2.43642e-05
C1QB.22977681.22980181	C1QB	-0.289612	0.000234154	-0.122792	0.125502	-0.276931	0.000446198
CTSZ.57581809.57584309	CTSZ	-0.289027	0.000241391	-0.17806	0.0256733	-0.239069	0.00256604
ZSCAN29.43661758.43664258	ZSCAN29	-0.288926	0.000242655	-0.229984	0.0037602	-0.286363	0.000277018
SUMO1P1.52491748.52494248	SUMO1P1	-0.288872	0.000243345	-0.382142	7.86431e-07	-0.358504	4.02011e-06
ACP5.11689092.11691592	ACP5	-0.287633	0.000259461	-0.21869	0.00592927	-0.192359	0.0157967
ZNF516.74206646.74209146	ZNF516	-0.287386	0.000262792	-0.257592	0.00112609	-0.300114	0.000134116
PRF1.72362031.72364531	PRF1	-0.287111	0.000266555	-0.246404	0.00186534	-0.297923	0.000150921
ADAL.43620871.43623371	ADAL	-0.286921	0.000269179	-0.277184	0.000440622	-0.34648	8.78236e-06
NCF4.37255029.37257529	NCF4	-0.286884	0.000269687	-0.303481	0.000111662	-0.301234	0.000126217
EVL.100529750.100532250	EVL	-0.286705	0.000272194	-0.250542	0.00155175	-0.26935	0.000646687
TEF.41775932.41778432	TEF	-0.286207	0.000279254	-0.218402	0.0059969	-0.217446	0.00622601
SLC25A29.100772360.100774860	SLC25A29	0.285977	0.000282572	0.319002	4.66025e-05	0.344721	9.81948e-06
SLC12A2.127417482.127419982	SLC12A2	-0.285785	0.000285378	-0.253565	0.00135391	-0.290654	0.000221777
SEC23A.39571937.39574437	SEC23A	-0.285604	0.000288037	-0.320123	4.36685e-05	-0.307839	8.77931e-05
MTUS1.17579230.17581730	MTUS1	0.28556	0.000288686	0.233937	0.00318977	0.262245	0.000906887
FAHD2B.97760082.97762582	FAHD2B	0.285312	0.000292373	0.289266	0.000238403	0.237002	0.00280265
BOLA2.29465785.29468285	BOLA2	0.284872	0.000299031	0.208651	0.00873071	0.350664	6.71555e-06
TMEM204.1581657.1584157	TMEM204	-0.284697	0.000301719	-0.287595	0.000259972	-0.306966	9.21535e-05
GOLPH3.32173925.32176425	GOLPH3	-0.284626	0.000302814	-0.294751	0.00017874	-0.309136	8.16676e-05
CMIP.81526953.81529453	CMIP	-0.284341	0.000307265	-0.203387	0.0106239	-0.264923	0.000799228
PRSS30P.2892252.2894752	PRSS30P	-0.284062	0.000311668	-0.293656	0.000189412	-0.335041	1.79374e-05
WWC2.184018462.184020962	WWC2	0.283402	0.000322328	0.251492	0.00148689	0.212936	0.00741645
MTUS1.17579584.17582084	MTUS1	0.283386	0.000322582	0.261632	0.000933319	0.259845	0.00101453
ZNF668.31085141.31087641	ZNF668	0.28295	0.000329816	0.170231	0.0330462	0.159882	0.0454801
NYNRIN.24865991.24868491	NYNRIN	-0.282781	0.00033265	-0.170128	0.0331533	-0.23473	0.00308523
B3GALNT1.160822660.160825160	B3GALNT1	-0.282775	0.000332763	-0.219017	0.00585341	-0.202561	0.010952
FAM118A.45703080.45705580	FAM118A	-0.282736	0.00033341	-0.279898	0.000384757	-0.201722	0.011294
SLC37A4.118899778.118902278	SLC37A4	0.282573	0.000336179	0.0632456	0.431329	0.144455	0.0710701
SLC38A1.46662708.46665208	SLC38A1	-0.282498	0.000337466	-0.165778	0.0379886	-0.168702	0.0346781
BASP1.17215669.17218169	BASP1	-0.282181	0.000342924	-0.206028	0.00963298	-0.231628	0.00351274
RAB13.153958353.153960853	RAB13	-0.282029	0.000345584	-0.170275	0.0330001	-0.174973	0.0283922
SPATA5L1.45692518.45695018	SPATA5L1	0.281648	0.000352299	0.260238	0.000996145	0.239026	0.00257077
CIDEB.24780076.24782576	CIDEB	-0.281616	0.000352875	-0.432616	1.52834e-08	-0.415564	6.22617e-08
FAM124B.225266211.225268711	FAM124B	-0.281467	0.000355535	-0.213973	0.0071262	-0.209952	0.00831153
FAN1.31194054.31196554	FAN1	0.280808	0.000367559	0.118021	0.140985	0.140659	0.0788979
HNMT.138719807.138722307	HNMT	-0.280401	0.000375165	-0.202488	0.0109811	-0.179299	0.0246462
ZNF155.44486321.44488821	ZNF155	-0.280347	0.000376174	-0.288425	0.000249052	-0.292853	0.000197605
PARVB.44420183.44422683	PARVB	-0.280239	0.000378224	-0.255563	0.00123605	-0.284604	0.000303167
ZNF486.20276022.20278522	ZNF486	-0.280184	0.00037927	-0.375821	1.23215e-06	-0.39935	2.20624e-07
DIXDC1.111846032.111848532	DIXDC1	0.280091	0.000381052	0.347007	8.49206e-06	0.361942	3.19623e-06
LRRIQ3.74663371.74665871	LRRIQ3	-0.28006	0.000381646	-0.248044	0.00173472	-0.209743	0.0083776
SLC12A6.34610521.34613021	SLC12A6	-0.279472	0.000393085	-0.245032	0.00198148	-0.221265	0.00535462
RPL28.55895299.55897799	RPL28	-0.279414	0.000394214	0.0167378	0.83518	-0.116327	0.146822
CLEC4A.8274227.8276727	CLEC4A	-0.279096	0.000400543	-0.253152	0.0013795	-0.259839	0.00101481
CLN6.68521580.68524080	CLN6	-0.278663	0.000409318	-0.40008	2.08703e-07	-0.443023	6.23804e-09
MPZL2.118134751.118137251	MPZL2	-0.277926	0.000424647	-0.317148	5.18596e-05	-0.317343	5.12824e-05
MGST1.16498075.16500575	MGST1	-0.277858	0.000426093	-0.369855	1.8663e-06	-0.245019	0.00198261
RNF175.154680887.154683387	RNF175	-0.277607	0.000431452	-0.138041	0.0846911	-0.211964	0.00769801
STX5.62599063.62601563	STX5	0.277499	0.000433785	0.243834	0.00208812	0.101105	0.207686
THEMIS.128221726.128224226	THEMIS	-0.277066	0.000443219	-0.307045	9.17503e-05	-0.261458	0.000940971
SPI1.47399627.47402127	SPI1	-0.2768	0.000449122	-0.362232	3.13467e-06	-0.374481	1.35351e-06
FAR2.29374555.29377055	FAR2	-0.276782	0.000449518	-0.194499	0.0146487	-0.299554	0.000138234
ATF6B.32095517.32098017	ATF6B	-0.27661	0.000453369	-0.211604	0.00780475	-0.253245	0.00137368
ATHL1.287137.289637	ATHL1	0.276275	0.000460959	0.260245	0.000995813	0.236735	0.0028346
PPP1R12B.202315829.202318329	PPP1R12B	0.27602	0.000466801	0.32538	3.20848e-05	0.336089	1.68208e-05
TTC39C.21570736.21573236	TTC39C	-0.275749	0.000473116	-0.18639	0.0194228	-0.222713	0.00505375
VGLL4.11623336.11625836	VGLL4	0.275681	0.000474709	0.237174	0.00278217	0.318616	4.76535e-05
TTC21B.166809848.166812348	TTC21B	-0.27555	0.000477776	-0.314043	6.19354e-05	-0.337676	1.52541e-05
ACVR1.158731123.158733623	ACVR1	-0.275297	0.000483787	-0.31244	6.78269e-05	-0.273853	0.000519411
DLG4.7120428.7122928	DLG4	-0.275034	0.000490113	-0.222825	0.0050312	-0.264085	0.000831581
GCNT2.10553948.10556448	GCNT2	0.275025	0.000490316	0.263429	0.000857718	0.0655721	0.414541
ABCA7.1038101.1040601	ABCA7	-0.274274	0.000508795	-0.236268	0.00289129	-0.298085	0.00014961
PIP4K2C.57982941.57985441	PIP4K2C	0.274225	0.000510011	0.189	0.0177568	0.203139	0.0107215
MRRF.125024881.125027381	MRRF	0.274199	0.000510674	0.209426	0.00847868	0.327003	2.91378e-05
GPANK1.31632907.31635407	GPANK1	-0.274015	0.000515315	-0.251814	0.0014655	-0.243875	0.00208438
VPS37C.60928416.60930916	VPS37C	-0.273871	0.000518965	-0.135555	0.0905028	-0.104245	0.193845
C22orf34.50050690.50053190	C22orf34	0.273825	0.000520124	0.283062	0.000327932	0.28786	0.000256442
STK38L.27395077.27397577	STK38L	-0.273765	0.000521657	-0.143641	0.0726923	-0.166493	0.0371554
ARHGEF10.1770148.1772648	ARHGEF10	-0.273554	0.000527091	-0.281256	0.000359348	-0.28808	0.000253532
ARID5B.63806969.63809469	ARID5B	-0.27337	0.000531862	-0.239878	0.00247857	-0.106026	0.186296
ZNF121.9694709.9697209	ZNF121	-0.273279	0.000534256	-0.129032	0.107269	-0.200167	0.0119527
SRSF8.94798055.94800555	SRSF8	-0.273202	0.000536253	-0.118867	0.138137	-0.0396804	0.621719
PCGF5.92978358.92980858	PCGF5	0.272679	0.000550164	0.196743	0.0135236	0.237991	0.00268707
CCDC152.42754919.42757419	CCDC152	-0.271667	0.000578005	-0.232966	0.00332222	-0.282821	0.000331974
CDHR5.624567.627067	CDHR5	-0.271458	0.000583903	-0.172073	0.0311667	-0.269896	0.000629854
NKAPL.28225074.28227574	NKAPL	-0.271272	0.000589192	-0.224882	0.00463143	-0.156916	0.0496902
SCO2.50964368.50966868	SCO2	-0.270612	0.000608391	-0.226345	0.00436476	-0.285708	0.000286496
LOC100132891.72753357.72755857	LOC100132891	-0.270508	0.000611456	-0.345152	9.55549e-06	-0.317156	5.18372e-05
BTN3A2.26363397.26365897	BTN3A2	-0.269876	0.000630452	-0.345228	9.50929e-06	-0.410254	9.49201e-08
GNA15.3134190.3136690	GNA15	-0.269781	0.000633363	-0.352167	6.09294e-06	-0.367043	2.2632e-06
PCBP4.52000982.52003482	PCBP4	0.269267	0.000649272	0.281428	0.000356231	0.283745	0.00031674
CARD9.139267633.139270133	CARD9	-0.269209	0.000651086	-0.240781	0.00238397	-0.227263	0.00420461
ZNF442.12475975.12478475	ZNF442	-0.268625	0.000669672	-0.055978	0.486213	-0.141979	0.0760999
LOC150381.46447725.46450225	LOC150381	-0.26827	0.000681189	-0.132009	0.0993392	-0.224188	0.00476301
BACH1.30675559.30678059	BACH1	-0.267947	0.000691847	-0.225431	0.00452979	-0.302711	0.000116461
BTBD18.57518753.57521253	BTBD18	0.267932	0.000692328	0.342318	1.1425e-05	0.265472	0.000778655
FAT4.126235566.126238066	FAT4	-0.267847	0.000695149	-0.261127	0.000955656	-0.274709	0.000498011
LGALS3.55593934.55596434	LGALS3	-0.267447	0.000708625	-0.196796	0.013498	-0.21289	0.00742953
MRPS18C.84375117.84377617	MRPS18C	-0.267141	0.000719091	-0.258471	0.0010813	-0.298585	0.000145647
SMTNL1.57308113.57310613	SMTNL1	0.267075	0.000721334	0.226063	0.0044151	0.258925	0.00105877
CPT1B.51016596.51019096	CPT1B	0.267057	0.000721983	0.259417	0.00103489	0.236681	0.00284111
NMRAL1.4524396.4526896	NMRAL1	-0.266871	0.000728427	-0.191694	0.0161694	-0.21448	0.00698807
RMND1.151772816.151775316	RMND1	-0.266549	0.000739712	-0.049075	0.541622	-0.131286	0.101221
NEURL4.7232138.7234638	NEURL4	0.266275	0.000749442	0.288992	0.000241827	0.328413	2.67876e-05
SNX21.44460469.44462969	SNX21	-0.266063	0.000757046	-0.249728	0.00160934	-0.253914	0.00133262
FRA10AC1.95461829.95464329	FRA10AC1	-0.265996	0.00075947	-0.175166	0.0282151	-0.167006	0.0365678
CHD1L.146712290.146714790	CHD1L	0.26593	0.000761878	0.117461	0.142894	0.184196	0.0209257
C8orf58.22455113.22457613	C8orf58	0.265814	0.000766077	0.120427	0.133005	0.230373	0.00370032
ZIK1.58093627.58096127	ZIK1	-0.265597	0.000774049	-0.325513	3.18325e-05	-0.332351	2.11307e-05
CD300A.72460521.72463021	CD300A	-0.265532	0.000776416	-0.292034	0.000206307	-0.232329	0.00341166
SNN.11760288.11762788	SNN	0.265431	0.000780183	0.181032	0.0232693	0.0609273	0.448438
MLH1.37032840.37035340	MLH1	-0.265149	0.000790684	-0.217317	0.00625768	-0.225494	0.00451814
MDGA1.37665266.37667766	MDGA1	0.264991	0.000796626	0.230077	0.00374583	0.257877	0.00111136
HLA-F-AS1.29716326.29718826	HLA-F-AS1	0.264468	0.000816647	0.24016	0.00244863	0.255483	0.00124061
FAM114A1.38867353.38869853	FAM114A1	-0.264434	0.000817959	-0.176803	0.0267521	-0.213924	0.00713969
ANPEP.90357572.90360072	ANPEP	-0.264329	0.000822039	-0.301156	0.000126749	-0.235336	0.00300746
C1orf162.112014603.112017103	C1orf162	-0.26369	0.000847254	-0.21803	0.00608513	-0.255512	0.00123893
CCDC50.191044873.191047373	CCDC50	-0.263579	0.00085167	-0.210799	0.00804813	-0.269563	0.000640052
LYG1.99917139.99919639	LYG1	-0.263454	0.000856745	-0.263109	0.000870784	-0.343269	1.07622e-05
CFH.196619007.196621507	CFH	0.263223	0.000866106	0.216634	0.00642697	0.255354	0.00124792
IFITM3.320414.322914	IFITM3	-0.262883	0.000880107	-0.333755	1.94028e-05	-0.453475	2.45911e-09
VPS28.145653427.145655927	VPS28	-0.262815	0.000882893	-0.246286	0.00187506	-0.268541	0.000672373
ING3.120588816.120591316	ING3	0.262528	0.000894896	0.16535	0.0384955	0.227388	0.00418305
THEM4.151881861.151884361	THEM4	-0.262338	0.000902942	-0.118289	0.140078	-0.234941	0.00305799
KRTCAP2.155145304.155147804	KRTCAP2	0.262123	0.000912081	0.340754	1.26004e-05	0.262694	0.000887937
PSMD5.123604799.123607299	PSMD5	-0.261987	0.000917921	-0.461939	1.13055e-09	-0.327837	2.77248e-05
HSPA7.161573848.161576348	HSPA7	0.261849	0.000923874	0.319376	4.56035e-05	0.298262	0.000148198
CDK20.90589195.90591695	CDK20	-0.261799	0.000926071	-0.144398	0.0711822	-0.11204	0.162403
CD40.44744905.44747405	CD40	-0.26174	0.000928635	-0.297742	0.00015239	-0.375153	1.29125e-06
HLA-DRB1.32557113.32559613	HLA-DRB1	-0.261621	0.000933823	-0.275374	0.000481952	-0.286061	0.000281359
SMAD5.135466535.135469035	SMAD5	0.261589	0.000935209	0.28707	0.000267116	0.358226	4.09502e-06
IL7R.35854976.35857476	IL7R	-0.261256	0.00094992	-0.287846	0.00025663	-0.268529	0.000672744
NCF2.183559239.183561739	NCF2	-0.260853	0.00096794	-0.16111	0.0438253	-0.189812	0.0172647
SERPINA1.94854653.94857153	SERPINA1	-0.260771	0.000971682	-0.209484	0.00846015	-0.198103	0.0128792
DPY19L2P2.102920259.102922759	DPY19L2P2	0.260651	0.000977133	0.211341	0.00788352	0.345531	9.32817e-06
JUP.39942464.39944964	JUP	-0.26048	0.000984944	-0.220017	0.00562657	-0.174936	0.0284263
PLEKHG3.65169192.65171692	PLEKHG3	0.260252	0.000995454	0.24447	0.00203086	0.311074	7.32623e-05
GPD2.157289964.157292464	GPD2	-0.260192	0.000998277	-0.200016	0.0120188	-0.294293	0.000183136
TREM1.41253957.41256457	TREM1	-0.260126	0.00100135	-0.254429	0.00130174	-0.240939	0.00236777
METTL21D.50582797.50585297	METTL21D	0.260122	0.0010015	0.178188	0.0255658	0.24841	0.00170676
LAIR1.54876221.54878721	LAIR1	-0.259856	0.00101401	-0.202518	0.0109693	-0.203871	0.0104361
STAT5B.40427924.40430424	STAT5B	0.259725	0.00102018	0.204937	0.010032	0.220666	0.00548352
FBP1.97401423.97403923	FBP1	-0.259655	0.00102351	-0.238463	0.00263351	-0.262026	0.000916256
LTBR.6491198.6493698	LTBR	-0.259306	0.00104022	-0.222047	0.0051901	-0.210992	0.00798912
SLC39A8.103265910.103268410	SLC39A8	0.259105	0.00105	0.24428	0.00204783	0.17667	0.0268686
IGSF6.21663487.21665987	IGSF6	-0.258927	0.00105869	-0.161375	0.0434752	-0.226325	0.00436831
ZNF577.52390689.52393189	ZNF577	-0.258192	0.00109531	-0.307384	9.00407e-05	-0.25746	0.00113294
ADARB2.1779170.1781670	ADARB2	-0.257931	0.00110861	-0.260805	0.000970146	-0.25128	0.00150116
MYO1G.45018204.45020704	MYO1G	-0.257833	0.00111364	-0.152471	0.0566045	-0.191326	0.0163784
SLC2A11.24197058.24199558	SLC2A11	0.257714	0.00111978	0.208038	0.00893471	0.141296	0.0775383
LUC7L.278949.281449	LUC7L	-0.257576	0.00112692	-0.237863	0.00270174	-0.316392	5.41603e-05
FES.91425664.91428164	FES	-0.257407	0.00113575	-0.216512	0.00645751	-0.297411	0.00015512
GBAP1.155196825.155199325	GBAP1	-0.2572	0.00114662	-0.186575	0.0193006	-0.313938	6.23077e-05
C19orf38.10957105.10959605	C19orf38	-0.256959	0.00115941	-0.190046	0.0171253	-0.201512	0.011381
CCR5.46409632.46412132	CCR5	-0.256904	0.00116236	-0.218028	0.00608569	-0.271792	0.000574487
TFDP1.114237002.114239502	TFDP1	-0.256701	0.00117324	-0.278238	0.000418099	-0.273709	0.000523117
DEF8.90013827.90016327	DEF8	-0.256453	0.00118669	-0.166064	0.0376539	-0.225591	0.0045005
TREML2.41168425.41170925	TREML2	-0.256432	0.00118783	-0.145341	0.0693366	-0.18989	0.0172182
HAL.96389643.96392143	HAL	-0.256337	0.00119299	-0.211392	0.00786832	-0.285122	0.000295229
CLCN3.170579212.170581712	CLCN3	-0.256315	0.00119419	-0.113869	0.155609	-0.181122	0.0231999
PTGER2.52779015.52781515	PTGER2	-0.255452	0.00124236	-0.136841	0.0874576	-0.20366	0.0105175
SNX11.46182919.46185419	SNX11	-0.255396	0.00124553	-0.336833	1.60679e-05	-0.252038	0.00145075
IFITM2.306106.308606	IFITM2	-0.25525	0.00125389	-0.189345	0.0175466	-0.291638	0.000210636
CTDNEP1.7154759.7157259	CTDNEP1	-0.255243	0.00125431	-0.175177	0.0282056	-0.240115	0.00245341
CD69.9912997.9915497	CD69	-0.255029	0.00126662	-0.1857	0.019885	-0.279022	0.000402032
WIPI2.5251899.5254399	WIPI2	-0.255014	0.0012675	-0.224981	0.00461297	-0.234146	0.00316196
RAB31.9706227.9708727	RAB31	-0.254846	0.00127722	-0.330614	2.34709e-05	-0.301801	0.000122386
LACTB.63411998.63414498	LACTB	-0.254771	0.00128159	-0.128386	0.109055	-0.187488	0.0187062
PPP2R5C.102274139.102276639	PPP2R5C	0.254684	0.00128671	0.119521	0.135968	0.0812297	0.311852
SPAG1.101168262.101170762	SPAG1	-0.254648	0.00128883	-0.237926	0.00269455	-0.264519	0.000814675
PYHIN1.158899336.158901836	PYHIN1	-0.254623	0.00129029	-0.159224	0.0463872	-0.216191	0.00653895
ZFAND2A.1199355.1201855	ZFAND2A	0.254606	0.00129126	0.346626	8.70096e-06	0.410798	9.09398e-08
LOC100128398.58512261.58514761	LOC100128398	-0.25413	0.00131959	-0.261194	0.000952655	-0.185591	0.0199591
SP140.231088444.231090944	SP140	-0.254075	0.00132287	-0.28829	0.000250799	-0.202946	0.0107979
PPP4R1L.56883995.56886495	PPP4R1L	-0.254005	0.00132709	-0.179478	0.0245015	-0.208339	0.00883382
ANKRD28.15900553.15903053	ANKRD28	0.253763	0.00134177	0.295807	0.000168988	0.191119	0.0164974
KCNMB1.169816181.169818681	KCNMB1	-0.253747	0.00134275	-0.22521	0.00457038	-0.210979	0.00799327
ZNF606.58514214.58516714	ZNF606	-0.253525	0.00135637	-0.175607	0.0278144	-0.219183	0.00581523
ATE1.123687046.123689546	ATE1	0.253353	0.00136695	0.123425	0.123549	0.184603	0.0206393
KCNH2.150674902.150677402	KCNH2	-0.253333	0.0013682	-0.212316	0.00759511	-0.240253	0.00243883
CCNG1.162862576.162865076	CCNG1	-0.253281	0.00137145	-0.0954355	0.234454	-0.179751	0.0242806
C20orf201.62715212.62717712	C20orf201	-0.252635	0.00141216	-0.0834044	0.299031	-0.0990816	0.216976
FPGS.130563153.130565653	FPGS	0.252448	0.00142411	0.183658	0.0213093	0.203335	0.0106444
DSE.116690109.116692609	DSE	-0.252421	0.00142586	-0.264884	0.000800695	-0.288646	0.000246203
NEK1.170533278.170535778	NEK1	-0.252161	0.00144273	-0.161527	0.0432753	-0.0875481	0.27558
TBK1.64843839.64846339	TBK1	-0.252101	0.00144665	-0.249865	0.00159955	-0.233576	0.00323849
ST6GALNAC3.76538388.76540888	ST6GALNAC3	-0.252051	0.00144989	-0.293257	0.000193443	-0.234014	0.00317952
BCAT1.25101893.25104393	BCAT1	-0.251796	0.00146669	-0.221538	0.00529663	-0.340526	1.27808e-05
TNFSF14.6670099.6672599	TNFSF14	-0.251739	0.00147041	-0.113858	0.155648	-0.0926592	0.248408
EAF2.121552033.121554533	EAF2	-0.251634	0.00147741	-0.219799	0.00567527	-0.282266	0.00034145
RARA.38463422.38465922	RARA	-0.251484	0.00148744	-0.206076	0.00961587	-0.265555	0.000775573
GUSBP11.24059110.24061610	GUSBP11	0.251344	0.00149681	0.195674	0.0140498	0.255222	0.00125546
DNAJC6.65773217.65775717	DNAJC6	0.250859	0.00152985	0.29866	0.000145055	0.369323	1.9358e-06
AGTRAP.11794141.11796641	AGTRAP	-0.250823	0.00153231	-0.197262	0.0132746	-0.285505	0.000289497
DLAT.111893537.111896037	DLAT	0.250699	0.00154084	0.216934	0.00635217	0.247677	0.00176324
CYB5R3.43044905.43047405	CYB5R3	0.250686	0.00154174	0.155489	0.0518289	0.17237	0.0308719
FAF1.51425436.51427936	FAF1	0.2504	0.00156165	0.235597	0.00297451	0.168687	0.0346939
ZNF395.28243477.28245977	ZNF395	0.25021	0.00157501	0.0347807	0.665414	0.188918	0.0178075
RFPL2.32598964.32601464	RFPL2	-0.249671	0.00161341	-0.197782	0.0130291	-0.193165	0.0153555
LOC100130776.58118022.58120522	LOC100130776	-0.249288	0.00164128	-0.0899404	0.262622	-0.0798574	0.320124
ATP6V0D1.67514589.67517089	ATP6V0D1	0.249057	0.00165825	0.194108	0.014853	0.252222	0.00143873
ALPK1.113216498.113218998	ALPK1	-0.248909	0.00166925	-0.231039	0.00359958	-0.150691	0.0595865
AKNA.117156185.117158685	AKNA	0.248888	0.00167081	0.207865	0.00899295	0.173643	0.0296375
RBMXL1.89458143.89460643	RBMXL1	0.248644	0.0016891	0.220713	0.00547329	0.155433	0.0519152
SETDB2.50016428.50018928	SETDB2	-0.248391	0.00170822	-0.166384	0.0372818	-0.0970676	0.226512
ABR.981886.984386	ABR	-0.248331	0.00171276	-0.180167	0.0239487	-0.0471602	0.557526
WIPI2.5227834.5230334	WIPI2	-0.248329	0.00171289	-0.0545172	0.49768	-0.0830898	0.300864
EMB.49736734.49739234	EMB	-0.248263	0.00171793	-0.285616	0.000287857	-0.299327	0.000139935
HLA-DOA.32976889.32979389	HLA-DOA	-0.248226	0.00172075	-0.384472	6.64867e-07	-0.396022	2.83703e-07
PDSS1.26984594.26987094	PDSS1	0.248196	0.00172311	0.207917	0.00897544	0.208715	0.00870954
LDLRAD2.22136757.22139257	LDLRAD2	0.248128	0.00172829	0.11629	0.14695	0.15165	0.0579648
DPPA4.109055919.109058419	DPPA4	-0.247959	0.0017413	-0.348143	7.89771e-06	-0.27845	0.000413703
C1GALT1.7220245.7222745	C1GALT1	-0.247886	0.00174698	-0.240265	0.00243761	-0.241806	0.00228066
ZNF767.149321381.149323881	ZNF767	0.24784	0.0017505	0.291026	0.000217496	0.311454	7.17102e-05
FAM118A.45703784.45706284	FAM118A	-0.24779	0.00175445	-0.238381	0.00264275	-0.167415	0.0361035
NDUFA3.54604159.54606659	NDUFA3	-0.247695	0.0017618	-0.248336	0.00171236	-0.240571	0.00240566
GCLM.94374512.94377012	GCLM	0.247305	0.00179251	0.203899	0.0104253	0.157414	0.0489625
ACVR1C.158453572.158456072	ACVR1C	0.247294	0.00179343	0.124043	0.121667	0.180911	0.0233632
KCNA6.4916341.4918841	KCNA6	-0.24717	0.0018033	-0.244196	0.00205535	-0.264771	0.000805008
CERS4.8272216.8274716	CERS4	0.247165	0.00180367	0.266451	0.000743172	0.255456	0.00124216
MRPS33.140714281.140716781	MRPS33	-0.247142	0.00180552	-0.143729	0.0725157	-0.245988	0.00189985
NCOA4.51574284.51576784	NCOA4	-0.247137	0.00180591	-0.236569	0.00285463	-0.27518	0.000486585
NEFM.24769273.24771773	NEFM	-0.246926	0.00182283	-0.198751	0.0125819	-0.291981	0.000206879
H1F0.38199113.38201613	H1F0	-0.246898	0.00182512	-0.265741	0.000768742	-0.273046	0.000540379
C16orf45.15594122.15596622	C16orf45	-0.24648	0.00185911	-0.138877	0.0828054	-0.137847	0.0851341
SORT1.109940063.109942563	SORT1	-0.246307	0.00187332	-0.173046	0.0302114	-0.338915	1.41277e-05
CERK.47133652.47136152	CERK	0.246235	0.00187936	0.262212	0.000908293	0.116375	0.146651
ZNF835.57182623.57185123	ZNF835	-0.246152	0.00188621	-0.253576	0.00135323	-0.280247	0.000378086
PSMD7.74328672.74331172	PSMD7	-0.245997	0.00189917	-0.140117	0.0800698	-0.184735	0.0205474
FCRLB.161690456.161692956	FCRLB	-0.245901	0.00190721	-0.152051	0.0572964	-0.242622	0.00220131
GPCPD1.5591172.5593672	GPCPD1	0.245768	0.00191836	0.206258	0.00955062	0.21949	0.00574501
C1R.7244543.7247043	C1R	-0.245511	0.00194022	-0.223622	0.00487282	-0.196276	0.0137516
SKP2.36150144.36152644	SKP2	-0.245495	0.00194156	-0.255753	0.00122538	-0.109348	0.172798
DDT.24321519.24324019	DDT	0.245428	0.00194731	0.300695	0.000129961	0.250803	0.00153369
TMEM5.64171636.64174136	TMEM5	-0.245382	0.00195119	-0.229056	0.00390669	-0.151467	0.0582709
DCAF11.24581985.24584485	DCAF11	-0.245014	0.00198305	-0.318554	4.7823e-05	-0.255768	0.00122452
LACC1.44451419.44453919	LACC1	-0.244743	0.00200671	-0.232278	0.00341894	-0.326841	2.94204e-05
ZNF772.57988438.57990938	ZNF772	-0.244252	0.00205032	-0.273114	0.000538578	-0.263462	0.000856385
BDH2.104020524.104023024	BDH2	-0.244232	0.00205213	-0.330336	2.38666e-05	-0.291985	0.000206835
CRTAM.122707254.122709754	CRTAM	-0.243792	0.00209193	-0.363421	2.8937e-06	-0.379383	9.57776e-07
MSC.72756231.72758731	MSC	0.243462	0.00212227	0.165606	0.0381923	0.241516	0.0023095
HGF.81398952.81401452	HGF	-0.24307	0.00215882	-0.200572	0.0117778	-0.252066	0.00144889
NEMF.50319039.50321539	NEMF	-0.242555	0.00220772	-0.166596	0.0370365	-0.131722	0.100081
GOLM1.88714010.88716510	GOLM1	-0.242544	0.00220883	-0.194789	0.0144988	-0.137616	0.0856642
MMACHC.45963855.45966355	MMACHC	-0.24249	0.00221397	-0.176361	0.0271411	-0.18566	0.0199121
C3orf58.143690166.143692666	C3orf58	0.242268	0.00223541	0.193099	0.0153915	0.139962	0.0804091
UBXN11.26632695.26635195	UBXN11	-0.242155	0.00224645	-0.139867	0.0806154	-0.151685	0.0579055
TFAP2E.36036970.36039470	TFAP2E	0.241995	0.00226208	0.367635	2.17355e-06	0.336364	1.65384e-05
HSPE1.198362720.198365220	HSPE1	0.241888	0.00227257	0.131684	0.100182	0.256445	0.00118713
LYNX1.143850746.143853246	LYNX1	-0.241783	0.00228296	-0.216245	0.00652514	-0.382727	7.54013e-07
PEX13.61242811.61245311	PEX13	-0.241522	0.00230891	-0.166989	0.0365868	-0.17696	0.0266151
PTK2.142010912.142013412	PTK2	-0.241236	0.00233764	-0.271256	0.000589665	-0.210635	0.00809843
ZNF460.57789852.57792352	ZNF460	0.241106	0.00235076	0.138295	0.0841148	0.27312	0.000538425
ZNF844.12173545.12176045	ZNF844	-0.241084	0.00235302	-0.253732	0.00134368	-0.243326	0.00213492
CYLD.50773960.50776460	CYLD	-0.240962	0.00236543	-0.160416	0.0447544	-0.228476	0.00400089
PHF10.170123606.170126106	PHF10	0.240909	0.00237089	0.16704	0.0365288	0.179221	0.0247104
PKIA.79426335.79428835	PKIA	-0.240788	0.00238323	-0.233342	0.00327036	-0.19713	0.0133376
GFM2.74062542.74065042	GFM2	0.240324	0.00243142	0.140504	0.0792318	0.14857	0.0633075
ACY3.67417630.67420130	ACY3	-0.240239	0.00244033	-0.140384	0.0794921	-0.309406	8.04475e-05
CIB2.78423377.78425877	CIB2	-0.240172	0.00244741	-0.27195	0.000570067	-0.173176	0.0300852
LACC1.44451968.44454468	LACC1	-0.240057	0.00245947	-0.123322	0.123863	-0.260317	0.000992481
ME3.86383178.86385678	ME3	-0.23999	0.00246662	-0.146076	0.0679257	-0.286862	0.000270001
NLRP6.276569.279069	NLRP6	-0.239839	0.00248272	-0.180409	0.0237564	-0.225056	0.00459898
MRVI1.10715035.10717535	MRVI1	0.239739	0.00249333	0.19856	0.0126691	0.167549	0.0359537
KIT.55522094.55524594	KIT	-0.239672	0.00250055	-0.19096	0.0165893	-0.290209	0.000226985
MPPED2.30607430.30609930	MPPED2	-0.239617	0.00250644	-0.235337	0.0030073	-0.212603	0.00751203
KIF13B.29120110.29122610	KIF13B	0.239483	0.00252095	0.140573	0.0790833	0.0484282	0.546969
ZBTB24.109803940.109806440	ZBTB24	0.239454	0.00252401	0.110566	0.168034	0.0251802	0.754254
ECHS1.135186408.135188908	ECHS1	-0.239316	0.00253907	-0.245392	0.00195033	-0.198443	0.0127226
PPIEL.40024870.40027370	PPIEL	-0.238958	0.00257829	-0.225638	0.00449178	-0.282825	0.000331914
RASGRP2.64511829.64514329	RASGRP2	-0.23891	0.00258355	-0.177158	0.0264439	-0.293834	0.000187635
LMO2.33913336.33915836	LMO2	-0.238825	0.00259301	-0.20782	0.00900815	-0.197053	0.0133747
ST6GALNAC2.74581645.74584145	ST6GALNAC2	0.2388	0.0025958	0.218883	0.00588425	0.267118	0.000719859
CERS2.150946979.150949479	CERS2	-0.238647	0.00261281	-0.163654	0.0405581	-0.20927	0.00852873
TICAM2.114937676.114940176	TICAM2	-0.238624	0.00261544	-0.266331	0.00074745	-0.280585	0.000371707
ATP6V1G2.31514125.31516625	ATP6V1G2	0.238434	0.00263671	0.022011	0.784372	0.0970896	0.226406
DPY19L2P2.102920413.102922913	DPY19L2P2	0.23837	0.00264397	0.193151	0.0153633	0.315689	5.63879e-05
NUDT13.74868209.74870709	NUDT13	-0.238184	0.00266503	-0.193406	0.015226	-0.193005	0.0154423
PI16.36920208.36922708	PI16	-0.238066	0.00267846	-0.183656	0.0213106	-0.266572	0.000738895
C2CD2.43373499.43375999	C2CD2	-0.237937	0.00269323	-0.18885	0.0178496	-0.238083	0.00267658
EMBP1.121258909.121261409	EMBP1	0.237756	0.00271411	0.203374	0.0106292	0.219597	0.00572084
GYG1.148707194.148709694	GYG1	-0.237749	0.00271497	-0.0542103	0.500107	-0.155683	0.0515344
ANKRD22.90611232.90613732	ANKRD22	-0.237618	0.00273009	-0.140029	0.0802627	-0.131476	0.100723
C1orf131.231376424.231378924	C1orf131	-0.237366	0.00275965	-0.0677354	0.39928	-0.145417	0.0691896
PLB1.28716937.28719437	PLB1	0.237164	0.00278345	0.193499	0.0151758	0.133718	0.094999
UBA52.18680613.18683113	UBA52	-0.237067	0.00279486	-0.0245924	0.759814	-0.0814702	0.310417
RPL32P3.129117782.129120282	RPL32P3	-0.237014	0.00280118	-0.147603	0.0650668	-0.161644	0.0431217
PIK3R2.18261987.18264487	PIK3R2	-0.236971	0.00280631	-0.186907	0.0190821	-0.224342	0.00473347
CCR9.45925995.45928495	CCR9	-0.23697	0.00280646	-0.267509	0.000706512	-0.243215	0.00214529
USP48.22109188.22111688	USP48	-0.236764	0.00283113	-0.147025	0.066137	-0.184759	0.0205307
SNX16.82754021.82756521	SNX16	-0.236684	0.00284076	-0.237614	0.00273061	-0.220006	0.00562895
TRA2A.23571156.23573656	TRA2A	0.236652	0.00284455	0.188083	0.0183274	0.216015	0.00658399
GALE.24125560.24128060	GALE	0.236438	0.00287052	0.0667633	0.406096	0.0798292	0.320295
ZSCAN5A.56739159.56741659	ZSCAN5A	-0.236272	0.00289083	-0.224552	0.00469367	-0.311609	7.10873e-05
RIT1.155880206.155882706	RIT1	0.235881	0.00293898	0.227199	0.00421554	0.28564	0.000287507
AKD1.110011915.110014415	AKD1	-0.235768	0.00295311	-0.136999	0.0870892	-0.251996	0.00145351
THAP5.108209397.108211897	THAP5	-0.23562	0.00297159	-0.189191	0.01764	-0.171461	0.0317807
SLC27A3.153745767.153748267	SLC27A3	-0.235538	0.00298198	-0.184936	0.0204079	-0.21139	0.00786883
SRP14.40330889.40333389	SRP14	-0.235447	0.0029934	-0.190685	0.016749	-0.0599928	0.455442
PAX6.31832401.31834901	PAX6	0.235358	0.00300471	0.202235	0.0110838	0.15753	0.0487939
NDUFAF3.49055907.49058407	NDUFAF3	-0.235182	0.00302711	-0.165485	0.038335	-0.214498	0.00698318
HLA-A.29908246.29910746	HLA-A	-0.235141	0.00303231	-0.20213	0.0111265	-0.249189	0.00164858
LOC254128.122405229.122407729	LOC254128	-0.234985	0.00305234	-0.171802	0.0314376	-0.120127	0.13398
ADAR.154599956.154602456	ADAR	0.234955	0.00305614	0.173636	0.0296442	0.171966	0.0312735
PBX4.19729225.19731725	PBX4	-0.234935	0.00305868	-0.186801	0.0191515	-0.211035	0.00797611
CES4A.67020491.67022991	CES4A	0.2347	0.0030892	0.16024	0.0449918	0.176131	0.0273446
C12orf45.105378097.105380597	C12orf45	-0.234547	0.00310917	-0.152128	0.0571697	-0.101254	0.207015
THAP2.72055676.72058176	THAP2	0.234498	0.00311556	0.0868092	0.279667	0.108329	0.17686
BASP1.17214931.17217431	BASP1	-0.234469	0.00311929	-0.217693	0.00616619	-0.184029	0.0210443
GRAMD3.125798786.125801286	GRAMD3	-0.234461	0.00312041	-0.0856608	0.286102	-0.00974491	0.903588
ITGB1BP1.9563143.9565643	ITGB1BP1	0.234413	0.0031267	0.213384	0.00728983	0.28593	0.000283251
NLRC4.32490312.32492812	NLRC4	-0.234406	0.00312766	-0.137937	0.0849288	-0.199744	0.0121376
POMT2.77786725.77789225	POMT2	0.234286	0.00314338	0.13346	0.0956446	0.206011	0.00963938
GPR137B.236303831.236306331	GPR137B	0.234182	0.00315711	0.171578	0.0316623	0.259102	0.00105012
TCF3.1651828.1654328	TCF3	0.234018	0.00317897	0.144252	0.0714713	0.0518052	0.51934
NHSL1.138820079.138822579	NHSL1	-0.233928	0.00319098	-0.190844	0.0166561	-0.173772	0.0295142
RAB11FIP3.473667.476167	RAB11FIP3	0.233802	0.00320796	0.203579	0.0105492	0.248766	0.0016799
ZYG11B.53190130.53192630	ZYG11B	-0.233684	0.0032238	-0.220641	0.00548904	-0.178408	0.0253817
B4GALT4.118959252.118961752	B4GALT4	0.23366	0.00322706	0.161817	0.0428961	0.156193	0.0507658
ZNF519.14131989.14134489	ZNF519	-0.233374	0.00326594	-0.125806	0.116416	-0.0716987	0.372204
COL19A1.70574447.70576947	COL19A1	-0.233282	0.00327859	-0.177697	0.0259813	-0.21772	0.00615961
SPEG.220323533.220326033	SPEG	0.233248	0.00328323	0.325491	3.18734e-05	0.361548	3.28182e-06
MS4A6A.59950304.59952804	MS4A6A	-0.233246	0.00328357	-0.153143	0.0555109	-0.0882853	0.271541
DGKZ.46366955.46369455	DGKZ	0.233219	0.00328725	0.216177	0.00654238	0.170216	0.0330619
ZNF83.53141144.53143644	ZNF83	-0.233121	0.00330073	-0.170092	0.0331916	-0.204943	0.0100297
NBPF3.21764582.21767082	NBPF3	-0.232933	0.00332674	-0.282652	0.000334837	-0.218585	0.00595378
ABHD8.17413782.17416282	ABHD8	-0.232888	0.00333297	-0.123816	0.122357	-0.12765	0.111118
CCDC144B.18528430.18530930	CCDC144B	-0.231853	0.00348001	-0.302204	0.00011973	-0.276558	0.00045453
LOC619207.135265431.135267931	LOC619207	0.231612	0.00351501	0.22167	0.00526884	0.201517	0.011379
BRIP1.59940420.59942920	BRIP1	-0.2316	0.00351674	-0.205403	0.00985991	-0.152713	0.0562084
LOC649395.63892070.63894570	LOC649395	-0.231588	0.00351856	-0.175787	0.0276529	-0.0842176	0.294327
DNAJB4.78468635.78471135	DNAJB4	-0.231467	0.00353618	-0.203293	0.0106608	-0.21403	0.00711043
CAMSAP1.138798505.138801005	CAMSAP1	0.231097	0.00359097	0.052973	0.509954	0.151511	0.058197
CSF2RB.37307674.37310174	CSF2RB	-0.231005	0.00360465	-0.117095	0.144152	-0.214194	0.00706574
DPM2.130700263.130702763	DPM2	-0.230631	0.00366098	-0.203	0.0107766	-0.190005	0.0171497
SERINC3.43150226.43152726	SERINC3	0.230576	0.00366935	0.0326679	0.684621	-0.000748899	0.992573
DHRS9.169935616.169938116	DHRS9	0.230542	0.0036745	0.124937	0.118981	0.10662	0.183829
CHTOP.153604457.153606957	CHTOP	-0.230337	0.00370581	-0.121946	0.128147	-0.255424	0.00124394
NDFIP2.80053258.80055758	NDFIP2	-0.23018	0.00372995	-0.246251	0.00187802	-0.121773	0.128691
TTC7A.47166312.47168812	TTC7A	-0.230157	0.00373348	-0.215778	0.00664483	-0.316834	5.2804e-05
SNHG12.28907866.28910366	SNHG12	0.230078	0.00374562	0.23737	0.00275914	0.248547	0.00169638
PRR5L.36420546.36423046	PRR5L	-0.22997	0.00376245	-0.130498	0.103305	-0.186919	0.0190748
CACNB4.152829985.152832485	CACNB4	0.229883	0.00377592	0.200455	0.0118282	0.243256	0.00214142
TEX10.103114759.103117259	TEX10	0.22983	0.00378411	0.323103	3.66939e-05	0.231857	0.0034794
MTRNR2L8.10530223.10532723	MTRNR2L8	0.229819	0.00378594	0.113969	0.155245	0.1092	0.173382
SEPT8.132112567.132115067	SEPT8	0.229813	0.00378688	0.270678	0.000606449	0.259384	0.00103648
GSTM2.110208643.110211143	GSTM2	-0.229403	0.00385143	-0.299125	0.000141472	-0.241272	0.00233402
SPOP.47755025.47757525	SPOP	-0.229058	0.00390651	-0.100052	0.212484	-0.209966	0.00830688
PMEPA1.56284531.56287031	PMEPA1	-0.228999	0.00391599	-0.20607	0.00961806	-0.209626	0.00841469
NUDT15.48609702.48612202	NUDT15	0.228956	0.00392293	0.154374	0.0535537	0.229394	0.00385277
UBE2D4.43964034.43966534	UBE2D4	0.228846	0.00394065	0.102821	0.200038	0.164653	0.0393318
MTIF2.55495884.55498384	MTIF2	-0.228827	0.00394378	-0.232908	0.00333021	-0.307008	9.19417e-05
GLT1D1.129336080.129338580	GLT1D1	-0.228725	0.00396031	-0.209055	0.00859835	-0.26936	0.000646351
DOK7.3484270.3486770	DOK7	-0.228557	0.0039876	-0.204339	0.0102568	-0.212307	0.00759777
HLA-C.31239413.31241913	HLA-C	0.228492	0.00399835	0.266654	0.000736012	0.225633	0.0044927
VMAC.5902851.5905351	VMAC	-0.228345	0.00402246	-0.238031	0.00268245	-0.213527	0.00724985
MARVELD1.99471464.99473964	MARVELD1	-0.228287	0.00403199	-0.156883	0.0497402	-0.188077	0.0183314
RASGEF1B.82392561.82395061	RASGEF1B	-0.227966	0.00408547	-0.224519	0.0046998	-0.172173	0.0310671
EIF2AK3.88926594.88929094	EIF2AK3	0.227948	0.0040885	0.260971	0.00096263	0.320797	4.19909e-05
CNTRL.123848573.123851073	CNTRL	0.227852	0.00410455	0.143359	0.0732629	0.172089	0.031151
MOCS3.49573350.49575850	MOCS3	0.227821	0.00410971	0.288747	0.000244919	0.255237	0.00125462
DZIP1L.137831822.137834322	DZIP1L	-0.227795	0.00411416	-0.151327	0.0585071	-0.269093	0.000654726
PIK3C3.39533198.39535698	PIK3C3	-0.227785	0.00411576	-0.183123	0.0216964	-0.21687	0.00636806
LZTR1.21334557.21337057	LZTR1	-0.227666	0.00413582	-0.0628836	0.433975	-0.12593	0.116056
SRR.2205247.2207747	SRR	-0.227456	0.00417149	-0.302305	0.00011907	-0.297889	0.000151194
NAA50.113464620.113467120	NAA50	0.227292	0.00419963	0.231864	0.00347836	0.302362	0.000118704
MTFMT.65321477.65323977	MTFMT	-0.22721	0.00421361	-0.166526	0.0371178	-0.236938	0.00281028
TESK2.45956340.45958840	TESK2	0.226759	0.00429178	0.155908	0.0511935	0.192439	0.0157526
CYTL1.5020697.5023197	CYTL1	-0.226657	0.0043097	-0.254187	0.00131615	-0.230714	0.00364834
ENGASE.77069018.77071518	ENGASE	-0.226479	0.00434106	-0.252313	0.00143287	-0.283439	0.000321711
DYNC1LI1.32611866.32614366	DYNC1LI1	-0.226117	0.00440544	-0.214372	0.00701717	-0.24238	0.00222464
UBIAD1.11331254.11333754	UBIAD1	-0.226023	0.00442227	-0.0933942	0.244659	-0.158896	0.0468457
DCAF5.69619414.69621914	DCAF5	0.225993	0.00442759	0.177835	0.0258635	0.271163	0.000592327
DPYSL3.146889119.146891619	DPYSL3	-0.225947	0.00443585	-0.0843482	0.293577	-0.153121	0.055547
MYADM.54370659.54373159	MYADM	0.225721	0.00447669	0.154809	0.0528752	0.153662	0.0546793
C1orf27.186342889.186345389	C1orf27	0.225683	0.00448366	0.238271	0.00265517	0.270356	0.000615989
LPAR5.6744797.6747297	LPAR5	-0.225589	0.00450072	-0.190196	0.0170361	-0.169254	0.0340807
HHLA3.70818492.70820992	HHLA3	-0.225509	0.00451533	-0.195353	0.0142114	-0.185617	0.0199413
APOLD1.12876850.12879350	APOLD1	0.225406	0.00453431	0.310279	7.66058e-05	0.305736	9.86442e-05
ISOC1.128428441.128430941	ISOC1	0.225392	0.0045369	0.112659	0.160079	0.238042	0.00268123
ALDH7A1.125930582.125933082	ALDH7A1	-0.225356	0.00454343	-0.309629	7.94472e-05	-0.366132	2.40821e-06
SNRPC.34722870.34725370	SNRPC	-0.225314	0.00455127	-0.130634	0.102941	-0.205712	0.00974729
NEDD4L.55712457.55714957	NEDD4L	-0.22498	0.00461307	-0.228379	0.00401695	-0.221519	0.00530063
AKR7A2P1.113463971.113466471	AKR7A2P1	-0.224838	0.00463961	-0.210865	0.00802788	-0.258862	0.00106191
RNU86.39712401.39714901	RNU86	-0.224543	0.0046953	-0.246667	0.00184383	-0.157279	0.0491585
CPNE8.39298920.39301420	CPNE8	-0.224537	0.00469644	-0.0921972	0.250785	-0.208144	0.00889887
IMMT.86422393.86424893	IMMT	-0.224499	0.00470363	-0.188997	0.017759	-0.197626	0.013102
MFAP1.44116451.44118951	MFAP1	0.224326	0.00473653	0.207689	0.00905239	0.200448	0.0118311
DDX21.70713878.70716378	DDX21	0.224274	0.0047465	0.0707777	0.378393	0.0969825	0.226922
CLDN15.100880727.100883227	CLDN15	0.224131	0.00477397	0.221392	0.00532751	0.268737	0.000666047
PTCH1.98278747.98281247	PTCH1	0.224036	0.00479229	0.277631	0.000430943	0.218009	0.00609022
FAM115A.143581966.143584466	FAM115A	0.224019	0.00479561	0.340459	1.28346e-05	0.241147	0.00234667
LOC100130331.238023474.238025974	LOC100130331	-0.223915	0.00481575	-0.288223	0.000251661	-0.312295	6.83865e-05
KIAA0895.36406350.36408850	KIAA0895	0.223854	0.00482758	0.20673	0.00938366	0.187831	0.0184871
B3GNT7.232258334.232260834	B3GNT7	-0.223788	0.00484042	-0.168036	0.0354093	-0.108364	0.176718
CYP2E1.135338866.135341366	CYP2E1	-0.223776	0.00484273	-0.240545	0.00240836	-0.161628	0.0431429
ANKRD9.102975628.102978128	ANKRD9	-0.223648	0.00486766	-0.109988	0.170283	-0.094078	0.241207
MGC16275.72208960.72211460	MGC16275	-0.223496	0.00489751	-0.0903526	0.260432	-0.318049	4.92402e-05
LRRC37B.30346154.30348654	LRRC37B	-0.223427	0.00491106	-0.120187	0.133784	-0.250001	0.0015898
OGFOD1.56483423.56485923	OGFOD1	-0.223404	0.00491554	-0.130209	0.104075	-0.199537	0.0122292
MFSD7.682473.684973	MFSD7	-0.223389	0.00491861	-0.219795	0.00567616	-0.29182	0.000208635
NDUFC2.77790765.77793265	NDUFC2	-0.223234	0.00494922	-0.180239	0.0238915	-0.171262	0.0319825
GPA33.167059368.167061868	GPA33	-0.223052	0.00498565	-0.18368	0.0212935	-0.163855	0.0403083
SEPSECS.25161704.25164204	SEPSECS	0.222973	0.00500131	0.224896	0.00462877	0.174561	0.0287727
TGFBR3.92351336.92353836	TGFBR3	0.222929	0.00501027	0.189337	0.0175512	0.151786	0.0577381
SNX6.35098866.35101366	SNX6	0.222823	0.00503148	0.209051	0.00859981	0.191773	0.0161248
HK3.176325833.176328333	HK3	-0.222821	0.00503193	-0.275841	0.000470956	-0.296833	0.000159993
GPR125.22517177.22519677	GPR125	-0.222798	0.00503662	-0.321828	3.95388e-05	-0.31031	7.64748e-05
C11orf71.114270772.114273272	C11orf71	-0.222631	0.00507041	-0.282967	0.000329519	-0.299108	0.000141598
CMBL.10307668.10310168	CMBL	-0.222561	0.00508452	-0.14929	0.0620247	-0.0832178	0.300117
SPG20.36920146.36922646	SPG20	-0.222557	0.00508547	-0.131844	0.0997649	-0.24008	0.00245704
NAA30.57855270.57857770	NAA30	0.222445	0.0051082	0.223713	0.00485496	0.320238	4.33789e-05
CCDC66.56589183.56591683	CCDC66	0.222234	0.00515152	0.267987	0.000690493	0.257014	0.00115648
QPCTL.46193740.46196240	QPCTL	0.222173	0.0051642	0.195133	0.0143228	0.198623	0.0126401
ZNF493.21577920.21580420	ZNF493	-0.222119	0.00517538	-0.174275	0.02904	-0.195917	0.0139286
C2orf74.61370242.61372742	C2orf74	-0.222063	0.00518678	-0.180405	0.0237601	-0.196424	0.013679
ADAMTS1.28217228.28219728	ADAMTS1	-0.222017	0.00519639	-0.172198	0.0310422	-0.23386	0.00320011
RTKN2.64027966.64030466	RTKN2	0.222002	0.00519958	0.201363	0.0114432	0.200376	0.0118625
HSP90AA1.102605586.102608086	HSP90AA1	0.221974	0.00520527	0.126799	0.113538	0.260318	0.000992435
RALGDS.136004288.136006788	RALGDS	-0.221778	0.00524612	-0.216298	0.00651162	-0.158487	0.0474212
NACA2.59668063.59670563	NACA2	0.221739	0.00525431	0.219189	0.0058138	0.153645	0.0547055
ZNF90.20186802.20189302	ZNF90	-0.221702	0.00526207	-0.171403	0.0318398	-0.247511	0.00177627
FGFR2.123355659.123358159	FGFR2	0.221591	0.00528555	0.212068	0.00766765	0.288763	0.000244724
LPIN2.3011445.3013945	LPIN2	-0.221573	0.00528932	-0.193701	0.0150679	-0.138816	0.0829431
GRB10.50860659.50863159	GRB10	-0.22153	0.00529841	-0.0246793	0.758991	-0.121707	0.128901
ZNF135.58568606.58571106	ZNF135	-0.221418	0.00532214	-0.182758	0.0219644	-0.236864	0.00281909
S100A13.153606068.153608568	S100A13	0.221224	0.0053634	0.209686	0.00839572	0.298967	0.000142679
PHF14.11011498.11013998	PHF14	-0.221215	0.00536517	-0.0906472	0.258874	-0.0582326	0.468798
UBXN2A.24161375.24163875	UBXN2A	0.221066	0.00539718	0.174307	0.0290105	0.0418605	0.602682
RILPL2.123920764.123923264	RILPL2	0.220989	0.0054137	0.269849	0.00063129	0.19487	0.0144571
BCL9L.118781113.118783613	BCL9L	0.220927	0.00542714	0.152771	0.0561139	0.251106	0.00151296
UQCRB.97247362.97249862	UQCRB	-0.220855	0.00544266	-0.126876	0.113318	-0.0984228	0.220064
STAB1.52527355.52529855	STAB1	-0.220505	0.00551865	-0.211655	0.00778951	-0.128073	0.109929
ZSCAN2.85142248.85144748	ZSCAN2	-0.220487	0.00552273	-0.132988	0.0968328	-0.0637518	0.427643
PDCD1.242800558.242803058	PDCD1	-0.220455	0.00552972	-0.25321	0.00137586	-0.177147	0.0264529
ETS2.40175230.40177730	ETS2	-0.220398	0.0055422	-0.246752	0.00183695	-0.26247	0.000897326
DNASE2.12991835.12994335	DNASE2	-0.220141	0.00559888	-0.114556	0.153115	-0.10706	0.182013
C1orf54.150243182.150245682	C1orf54	-0.220072	0.00561441	-0.20673	0.00938396	-0.190497	0.0168586
LY96.74901563.74904063	LY96	-0.220049	0.00561936	-0.0791885	0.324207	-0.17971	0.0243136
SPG20.36920434.36922934	SPG20	-0.219715	0.00569426	-0.133057	0.0966598	-0.224999	0.00460966
FAM20B.178993073.178995573	FAM20B	0.219502	0.00574235	0.188912	0.0178109	0.175978	0.0274811
TEX264.51703221.51705721	TEX264	-0.219358	0.00577503	-0.0332445	0.679359	-0.0724426	0.367251
CDH13.82658398.82660898	CDH13	0.219314	0.00578524	0.126266	0.115076	0.107505	0.180193
CPVL.29185653.29188153	CPVL	-0.219309	0.00578617	-0.115678	0.149103	-0.161123	0.0438082
IWS1.128283587.128286087	IWS1	-0.219031	0.00585015	-0.121449	0.129721	-0.264375	0.000820228
RAP2B.152878028.152880528	RAP2B	0.218988	0.00586001	0.219036	0.00584887	0.265056	0.000794195
SHPRH.146284733.146287233	SHPRH	-0.218977	0.00586261	-0.121638	0.129119	-0.178743	0.0251031
GFOD1.13407869.13410369	GFOD1	-0.218839	0.00589445	-0.287848	0.000256595	-0.180056	0.0240364
NDUFA12.95396989.95399489	NDUFA12	-0.218799	0.00590386	-0.173597	0.0296815	-0.202491	0.0109801
MRPS5.95787254.95789754	MRPS5	-0.21877	0.00591068	-0.163657	0.0405542	-0.197558	0.0131341
FABP3.31845423.31847923	FABP3	0.218722	0.00592188	0.13702	0.0870416	0.336227	1.66785e-05
IFI44L.79084087.79086587	IFI44L	-0.218705	0.00592573	-0.167973	0.0354797	-0.17252	0.0307242
JDP2.75892508.75895008	JDP2	-0.218705	0.00592573	-0.298362	0.0001474	-0.253601	0.00135169
LOC100131067.80596888.80599388	LOC100131067	-0.218506	0.00597244	-0.242628	0.00220077	-0.241543	0.00230681
MPP2.41984613.41987113	MPP2	-0.21841	0.00599491	-0.0596914	0.457714	-0.148018	0.0643066
NLRP3.247577457.247579957	NLRP3	-0.2184	0.00599731	-0.139432	0.0815734	-0.138247	0.0842239
SYF2.25558513.25561013	SYF2	-0.218312	0.00601808	-0.068452	0.394299	0.0332991	0.678862
HLA-F.29689116.29691616	HLA-F	-0.218271	0.00602779	-0.168305	0.0351126	-0.193755	0.0150391
SCRN1.30029234.30031734	SCRN1	-0.218185	0.00604825	-0.282741	0.000333331	-0.315769	5.61305e-05
LGR4.27493834.27496334	LGR4	-0.218184	0.00604854	-0.284013	0.000312447	-0.254582	0.00129268
CLCN6.11864152.11866652	CLCN6	-0.218152	0.00605591	-0.228071	0.00406798	-0.286396	0.000276551
TOP3B.22336647.22339147	TOP3B	-0.218142	0.00605845	-0.258138	0.00109807	-0.210126	0.00825664
DNAJC8.28559042.28561542	DNAJC8	-0.218116	0.00606461	-0.204166	0.010323	-0.205658	0.00976678
ZNF426.9648803.9651303	ZNF426	0.218097	0.00606912	0.133016	0.0967631	0.162275	0.0423028
GHITM.85897184.85899684	GHITM	0.217984	0.00609611	0.142665	0.0746798	0.188785	0.0178897
SNRPA.41254758.41257258	SNRPA	0.217856	0.00612674	0.056609	0.481305	0.131199	0.10145
HPD.122326017.122328517	HPD	-0.217796	0.00614125	-0.0277777	0.72984	-0.120298	0.133421
LILRA4.54849921.54852421	LILRA4	-0.217747	0.006153	-0.191322	0.0163811	-0.28873	0.000245136
ASPDH.51016642.51019142	ASPDH	-0.217638	0.00617949	-0.101372	0.206484	-0.119027	0.137605
KIAA0754.39873175.39875675	KIAA0754	-0.217584	0.00619249	-0.0948317	0.237441	-0.118266	0.140156
MBD4.129158522.129161022	MBD4	0.217465	0.00622156	0.187475	0.0187147	0.294944	0.000176927
SH3PXD2B.171881027.171883527	SH3PXD2B	-0.217444	0.00622668	-0.188554	0.0180324	0.020096	0.80273
ST8SIA4.100238487.100240987	ST8SIA4	-0.217189	0.00628897	-0.151823	0.0576759	-0.109199	0.173389
ZNF180.45004074.45006574	ZNF180	-0.217183	0.00629042	-0.0973701	0.225061	-0.155965	0.0511074
IBTK.82956948.82959448	IBTK	-0.217152	0.00629823	-0.154718	0.0530173	-0.188594	0.0180074
QPCT.37569752.37572252	QPCT	-0.217147	0.00629945	-0.19309	0.0153961	-0.0935058	0.244093
ISM1.13200417.13202917	ISM1	-0.216896	0.00636162	-0.239789	0.00248802	-0.230111	0.00374056
PSMC1.90720893.90723393	PSMC1	-0.216779	0.00639069	-0.0594758	0.459342	-0.165938	0.0378007
HLA-DPB1.33041702.33044202	HLA-DPB1	-0.216761	0.00639522	-0.172845	0.0304063	-0.113966	0.155255
GAMT.1401069.1403569	GAMT	0.216643	0.0064246	0.177017	0.0265656	0.0589841	0.463069
MIS18BP1.45722105.45724605	MIS18BP1	-0.216615	0.00643178	-0.211903	0.00771603	-0.267536	0.000705614
LTBP3.65325199.65327699	LTBP3	-0.216552	0.00644766	-0.22753	0.00415901	-0.204211	0.0103055
WDR90.697362.699862	WDR90	-0.216467	0.00646889	-0.126562	0.114222	-0.176202	0.0272814
PPIE.40202516.40205016	PPIE	-0.216448	0.00647376	-0.218222	0.00603949	-0.266534	0.000740234
ANKS3.4783663.4786163	ANKS3	-0.216395	0.00648718	-0.178475	0.0253252	-0.268178	0.000684196
PLCL2.16972581.16975081	PLCL2	0.216388	0.00648898	0.233416	0.00326017	0.235651	0.00296775
AKIRIN2.88411485.88413985	AKIRIN2	0.216326	0.00650454	0.0909494	0.257283	0.0477618	0.552505
MMP15.58057281.58059781	MMP15	-0.216234	0.00652803	-0.207324	0.00917734	-0.203096	0.0107385
SSX2IP.85155651.85158151	SSX2IP	-0.216158	0.00654735	-0.21009	0.00826813	-0.208067	0.00892476
C8orf44.67577786.67580286	C8orf44	-0.215621	0.00668563	-0.101528	0.205784	-0.117131	0.144027
TM6SF1.83774323.83776823	TM6SF1	-0.215556	0.00670247	-0.239851	0.00248138	-0.214959	0.0068595
TOLLIP.1330392.1332892	TOLLIP	-0.215503	0.0067164	-0.191282	0.0164037	-0.247666	0.00176405
KCNE3.74178100.74180600	KCNE3	-0.215349	0.00675664	-0.114748	0.152423	-0.153552	0.0548546
ZNF143.9480511.9483011	ZNF143	-0.215129	0.00681456	-0.222371	0.00512336	-0.194265	0.0147705
IRS2.110438414.110440914	IRS2	-0.214982	0.00685345	-0.174075	0.0292283	-0.1068	0.183084
HOOK1.60278532.60281032	HOOK1	-0.21494	0.00686463	-0.244301	0.00204594	-0.282424	0.000338729
TLR6.38857938.38860438	TLR6	-0.214939	0.00686486	-0.0806491	0.315334	-0.137325	0.0863347
RPS6KB1.57968406.57970906	RPS6KB1	-0.214796	0.0069031	-0.145739	0.0685683	-0.0412327	0.608137
EXOC8.231473078.231475578	EXOC8	0.214717	0.00692421	0.112389	0.161087	0.201968	0.0111927
TP73.3567128.3569628	TP73	0.214679	0.00693445	0.207037	0.00927677	0.235043	0.0030449
PTGES3.57081578.57084078	PTGES3	-0.214418	0.00700477	-0.171306	0.0319374	-0.211978	0.00769404
PROM1.16085094.16087594	PROM1	-0.21438	0.00701498	-0.170961	0.0322901	-0.148231	0.0639201
B4GALT2.44442873.44445373	B4GALT2	-0.214328	0.00702929	-0.109108	0.17375	-0.165158	0.0387246
FAM169A.74162163.74164663	FAM169A	0.214282	0.00704156	0.214694	0.00693026	0.320148	4.36048e-05
CADM1.115374741.115377241	CADM1	0.214242	0.00705263	0.186293	0.0194868	0.1928	0.0155541
NAT9.72771970.72774470	NAT9	-0.214239	0.00705343	-0.204107	0.0103453	-0.183814	0.0211977
CHMP4B.32397109.32399609	CHMP4B	-0.214174	0.00707109	-0.331398	2.23865e-05	-0.272742	0.000548461
ATP5SL.41945343.41947843	ATP5SL	0.214024	0.00711233	0.208386	0.00881836	0.130909	0.102214
SMUG1.54582278.54584778	SMUG1	0.213971	0.00712668	0.161007	0.0439619	0.169727	0.0335759
CLPTM1L.1344502.1347002	CLPTM1L	0.213751	0.00718745	0.10882	0.174895	0.130557	0.103148
NR1H3.47277467.47279967	NR1H3	-0.213667	0.00721084	-0.193048	0.0154189	-0.183917	0.0211238
RBM47.40517490.40519990	RBM47	0.213666	0.00721107	0.154792	0.052901	0.220372	0.00554788
DGKZ.46364816.46367316	DGKZ	0.213599	0.00722982	0.191005	0.0165631	0.152642	0.0563244
FGFR2.123353272.123355772	FGFR2	0.213593	0.00723143	0.211613	0.00780202	0.265266	0.000786311
RPL23P8.20864916.20867416	RPL23P8	0.213466	0.00726689	0.156265	0.0506566	0.114742	0.152442
RPL12.130213211.130215711	RPL12	-0.213063	0.00738042	-0.0411686	0.608696	-0.0902972	0.260725
NLGN2.7309501.7312001	NLGN2	-0.21303	0.00738989	-0.252588	0.00141513	-0.211568	0.00781571
FOSB.45969252.45971752	FOSB	0.212987	0.00740208	0.184809	0.020496	0.143927	0.0721188
ARID4B.235491032.235493532	ARID4B	-0.212935	0.00741691	-0.159967	0.045363	0.000979919	0.990282
AK5.77745661.77748161	AK5	-0.212923	0.00742013	-0.265004	0.000796137	-0.289096	0.00024052
PNRC1.89788428.89790928	PNRC1	-0.212888	0.00743033	-0.18158	0.022848	-0.217687	0.00616751
LUZP1.23494851.23497351	LUZP1	0.212737	0.00747341	0.178559	0.0252558	0.257101	0.00115185
NFKBID.36391052.36393552	NFKBID	-0.212723	0.00747739	-0.199206	0.0123767	-0.235483	0.00298889
C7orf25.42951189.42953689	C7orf25	0.212549	0.00752754	0.118176	0.14046	0.201567	0.0113583
COL18A1.46873423.46875923	COL18A1	-0.212258	0.00761192	-0.175172	0.0282099	-0.141887	0.0762923
ZFAT.135724792.135727292	ZFAT	-0.212236	0.00761853	-0.104679	0.191984	-0.250939	0.00152436
GIT1.27916110.27918610	GIT1	0.212234	0.00761884	0.291182	0.000215733	0.223543	0.00488816
F2R.76009867.76012367	F2R	0.212089	0.00766144	0.255117	0.00126153	0.221221	0.00536384
H6PD.9292862.9295362	H6PD	-0.212012	0.00768411	-0.138789	0.0830036	-0.175394	0.0280076
CNTROB.7833441.7835941	CNTROB	-0.211983	0.00769244	-0.180759	0.0234823	-0.237175	0.00278208
TAP1.32821248.32823748	TAP1	-0.211921	0.00771078	-0.0874399	0.276176	-0.105277	0.189446
PFKM.48497655.48500155	PFKM	-0.211901	0.00771678	-0.141246	0.0776436	-0.202796	0.0108579
IQCB1.121553426.121555926	IQCB1	0.21188	0.0077229	0.30759	8.90146e-05	0.267524	0.000706002
CDH26.58569416.58571916	CDH26	0.211665	0.00778677	0.230057	0.00374892	0.210535	0.0081295
PSMF1.1091905.1094405	PSMF1	-0.21141	0.00786288	-0.144368	0.0712418	-0.12563	0.116932
TTC16.130476357.130478857	TTC16	-0.211369	0.00787521	-0.175636	0.0277883	-0.138382	0.0839184
MRPL38.73900681.73903181	MRPL38	0.211242	0.00791335	0.243259	0.00214115	0.205693	0.00975393
CD27.6552050.6554550	CD27	-0.211198	0.00792657	-0.120002	0.134387	-0.108221	0.177292
SAMD12.119633684.119636184	SAMD12	-0.211102	0.00795582	-0.215741	0.00665449	-0.156891	0.0497284
EMR1.6885559.6888059	EMR1	-0.211015	0.00798224	-0.267174	0.000717939	-0.242141	0.00224783
HLA-B.31324489.31326989	HLA-B	-0.210928	0.00800874	-0.155852	0.0512781	-0.144883	0.0702278
LRRFIP1.238598806.238601306	LRRFIP1	-0.210925	0.00800976	-0.0910405	0.256805	-0.158949	0.0467713
CD101.117542371.117544871	CD101	-0.210878	0.00802384	-0.226715	0.00429949	-0.26327	0.000864209
HSPA5.128003166.128005666	HSPA5	0.21081	0.00804468	0.162707	0.0417491	0.240045	0.0024608
CD59.33743773.33746273	CD59	0.210736	0.00806753	0.126952	0.113101	0.194784	0.0145014
METTL2A.60499245.60501745	METTL2A	-0.210726	0.00807066	-0.173014	0.0302417	-0.149987	0.0608021
ENPP2.120650606.120653106	ENPP2	-0.210694	0.00808047	-0.27626	0.000461288	-0.20161	0.0113403
FTSJ3.61904531.61907031	FTSJ3	-0.210668	0.0080883	-0.17188	0.0313587	-0.222854	0.00502537
TFCP2L1.122042278.122044778	TFCP2L1	-0.210657	0.00809172	-0.148351	0.0637028	-0.214021	0.00711296
ZNF610.52846681.52849181	ZNF610	0.210643	0.00809621	0.133408	0.0957735	0.115844	0.148516
SYNE2.64317682.64320182	SYNE2	0.210438	0.00815929	0.164618	0.0393745	0.156839	0.0498037
FASTK.150777470.150779970	FASTK	-0.210383	0.00817647	-0.253394	0.00136442	-0.260141	0.00100062
AP2A1.50268179.50270679	AP2A1	-0.21035	0.00818667	-0.0974707	0.22458	-0.144996	0.0700073
SSH1.109250859.109253359	SSH1	0.210287	0.00820639	0.126402	0.114683	0.202226	0.0110872
SLC6A16.49827974.49830474	SLC6A16	-0.210221	0.00822691	-0.263084	0.000871799	-0.237603	0.00273186
PRDM2.14073875.14076375	PRDM2	-0.210164	0.0082448	-0.178534	0.0252767	-0.164353	0.0396968
ZNF790.37340669.37343169	ZNF790	-0.21011	0.0082616	-0.198948	0.0124927	-0.167051	0.0365164
ABCD4.74769267.74771767	ABCD4	0.210019	0.00829038	0.242728	0.00219123	0.285706	0.000286536
ERV3-1.64466624.64469124	ERV3-1	0.209946	0.00831338	0.254376	0.00130486	0.250116	0.00158165
RASSF1.50377867.50380367	RASSF1	-0.20989	0.00833085	-0.170579	0.0326835	-0.130756	0.102617
ZNF543.57829864.57832364	ZNF543	0.209791	0.00836225	0.204097	0.0103492	0.192049	0.0159694
LMNA.156082460.156084960	LMNA	0.209635	0.00841183	0.18764	0.018609	0.227023	0.00424583
FZD3.28349721.28352221	FZD3	-0.209606	0.00842122	-0.153971	0.0541877	-0.195018	0.0143813
FICD.108907050.108909550	FICD	0.209513	0.00845073	0.170995	0.0322546	0.188566	0.0180249
SETD5.9437402.9439902	SETD5	-0.209393	0.0084894	-0.151182	0.0587524	-0.175694	0.0277361
TNFSF13B.108919976.108922476	TNFSF13B	-0.209368	0.00849742	-0.219588	0.00572291	-0.252991	0.00138958
TBKBP1.45770629.45773129	TBKBP1	-0.20927	0.00852903	-0.240333	0.00243051	-0.251661	0.00147561
PER2.239196707.239199207	PER2	0.209193	0.00855362	0.197612	0.013109	0.205329	0.00988696
ISG20.89180038.89182538	ISG20	-0.209159	0.00856461	-0.0949762	0.236724	-0.210259	0.00821499
USP38.144104069.144106569	USP38	0.209095	0.00858556	0.143181	0.0736234	0.138996	0.0825393
USP6NL.11573774.11576274	USP6NL	-0.208855	0.00866355	-0.217905	0.00611502	-0.166175	0.0375248
PCDHGA4.140732767.140735267	PCDHGA4	0.208828	0.00867238	0.233844	0.00320234	0.173383	0.0298863
CHI3L2.111768280.111770780	CHI3L2	-0.208816	0.00867639	-0.261095	0.000957094	-0.247866	0.00174853
ACACB.109575201.109577701	ACACB	0.208647	0.00873198	0.173723	0.0295608	0.219069	0.00584137
CENPH.68483374.68485874	CENPH	0.208644	0.00873279	0.169713	0.0335908	0.197889	0.0129787
H2AFY.134735077.134737577	H2AFY	-0.208634	0.00873611	-0.148486	0.0634592	-0.20219	0.0111018
C2CD2L.118976092.118978592	C2CD2L	-0.208259	0.00886068	-0.180234	0.0238956	-0.12046	0.132896
BLMH.28618684.28621184	BLMH	0.208228	0.00887082	0.0123327	0.878162	0.00541746	0.946312
PLK3.45264035.45266535	PLK3	0.208158	0.00889436	0.166578	0.0370582	0.236676	0.00284165
TTC23.99789315.99791815	TTC23	0.20804	0.00893381	0.147725	0.0648435	0.112099	0.162179
ZNF626.20843902.20846402	ZNF626	-0.20785	0.00899786	-0.172632	0.030615	-0.119714	0.135333
PALB2.23652178.23654678	PALB2	-0.207719	0.00904238	-0.151114	0.0588671	-0.141038	0.0780865
TFEC.115607867.115610367	TFEC	0.20769	0.00905203	0.212767	0.00746489	0.254004	0.00132716
ANKS1A.34855037.34857537	ANKS1A	0.207654	0.00906436	0.205688	0.00975597	0.083268	0.299825
MYO1E.59664571.59667071	MYO1E	-0.20754	0.00910318	-0.0964676	0.22941	-0.172214	0.0310265
C14orf64.98443961.98446461	C14orf64	-0.207492	0.00911967	-0.0574786	0.474584	-0.132941	0.0969517
RGS12.3369723.3372223	RGS12	0.207224	0.00921177	0.229633	0.00381505	0.174808	0.0285443
ZNF385A.54784583.54787083	ZNF385A	-0.207202	0.0092194	-0.182423	0.0222126	-0.239584	0.00250998
NR2C1.95466904.95469404	NR2C1	0.207196	0.00922142	0.132616	0.0977801	0.227238	0.00420878
SNORA51.2633712.2636212	SNORA51	0.207165	0.0092323	0.160798	0.0442411	0.0878015	0.274187
KDM5A.498120.500620	KDM5A	-0.20703	0.009279	-0.0231661	0.773355	-0.0629596	0.433419
TARDBP.11070678.11073178	TARDBP	-0.206931	0.00931351	-0.0216218	0.788093	-0.0274316	0.733078
APOBEC3C.39408264.39410764	APOBEC3C	0.206926	0.00931513	0.0891925	0.266627	0.153076	0.0556192
ARHGEF38.106471776.106474276	ARHGEF38	-0.206857	0.00933941	-0.138094	0.0845709	-0.112834	0.159426
NFE2L1.46123685.46126185	NFE2L1	-0.206837	0.00934642	-0.166048	0.0376731	-0.203023	0.0107676
ARSB.78281266.78283766	ARSB	-0.206751	0.00937661	-0.145345	0.0693284	-0.197352	0.0132317
MAP4K2.64570213.64572713	MAP4K2	0.206621	0.00942211	0.0414123	0.606574	0.199101	0.0124236
DENND4C.19228762.19231262	DENND4C	0.206533	0.00945319	0.0721975	0.368878	0.170202	0.0330762
KCNAB1.155836336.155838836	KCNAB1	-0.206519	0.00945823	-0.0822094	0.306032	0.0350757	0.66275
LRFN3.36426021.36428521	LRFN3	-0.206424	0.00949189	-0.263804	0.00084267	-0.285329	0.000292124
LOC648987.43018413.43020913	LOC648987	-0.206411	0.00949648	-0.178628	0.025198	-0.198204	0.0128324
ABT1.26595170.26597670	ABT1	-0.206328	0.00952574	-0.154553	0.0532741	-0.0868222	0.279595
EEF1D.144679345.144681845	EEF1D	0.206135	0.00959464	0.183579	0.0213659	0.23076	0.00364142
ELMO1.37025371.37027871	ELMO1	0.206026	0.00963375	0.140858	0.0784708	0.115436	0.149961
NAGLU.40685950.40688450	NAGLU	-0.206015	0.00963765	-0.0986691	0.218906	-0.0642354	0.424139
VAMP2.8065793.8068293	VAMP2	0.205932	0.00966756	-0.0417725	0.603446	0.0416814	0.604237
FLCN.17140002.17142502	FLCN	-0.20591	0.00967567	-0.110719	0.167443	-0.0452639	0.573495
ZNF581.56152985.56155485	ZNF581	-0.2059	0.00967912	-0.112339	0.161276	-0.137195	0.0866339
WDR5.136999209.137001709	WDR5	-0.205879	0.00968662	-0.103466	0.197213	-0.157243	0.0492114
NCKAP5L.50221708.50224208	NCKAP5L	0.205553	0.00980514	-0.0185129	0.817989	0.0577236	0.472699
CPM.69356520.69359020	CPM	-0.205409	0.00985758	-0.204291	0.0102752	-0.18228	0.0223198
GZMM.542033.544533	GZMM	0.205355	0.00987755	0.202246	0.0110792	0.186587	0.0192923
PTP4A2.32403488.32405988	PTP4A2	-0.205346	0.00988092	-0.217918	0.00611184	-0.137372	0.0862249
SUOX.56389042.56391542	SUOX	-0.205337	0.00988399	-0.204082	0.0103548	-0.0992972	0.215973
SNORD35B.49998975.50001475	SNORD35B	-0.205188	0.00993905	-0.121465	0.129671	-0.10704	0.182096
LAX1.203732283.203734783	LAX1	-0.205184	0.00994042	-0.0983418	0.220445	-0.131243	0.101332
DOCK7.63153539.63156039	DOCK7	-0.205086	0.00997683	-0.136846	0.0874463	-0.155393	0.0519766
FBXO2.11714388.11716888	FBXO2	-0.205017	0.0100022	-0.151339	0.0584864	-0.162692	0.0417679
MIR103A2.3896140.3898640	MIR103A2	-0.204985	0.0100144	-0.175315	0.0280798	-0.235629	0.00297044
EGR3.22549593.22552093	EGR3	0.204966	0.0100213	0.158895	0.0468471	0.210517	0.00813506
ARL6IP6.153572406.153574906	ARL6IP6	0.204957	0.0100246	0.139657	0.0810764	0.130608	0.103011
ADORA1.203094835.203097335	ADORA1	-0.204813	0.0100782	-0.147152	0.0659	-0.145316	0.0693842
CEMP1.2580909.2583409	CEMP1	-0.204651	0.0101392	-0.188571	0.018022	-0.0580975	0.469831
PPP2CB.30669852.30672352	PPP2CB	-0.204648	0.0101403	-0.226632	0.00431405	-0.30517	0.00010177
ENO1.8938651.8941151	ENO1	-0.204349	0.0102533	-0.113106	0.158415	-0.243941	0.00207837
NDUFB7.14682389.14684889	NDUFB7	0.204292	0.0102746	0.205106	0.00996937	0.198317	0.0127803
MCM10.13201553.13204053	MCM10	-0.204252	0.0102901	-0.0679113	0.398053	-0.105521	0.188414
NINJ1.95896070.95898570	NINJ1	-0.204168	0.0103221	-0.116341	0.146772	0.00854796	0.915383
PTPRJ.48000109.48002609	PTPRJ	-0.204081	0.0103554	-0.160531	0.0445993	-0.204055	0.0103653
GDPD5.75236099.75238599	GDPD5	0.204075	0.0103575	0.210666	0.00808888	0.278332	0.000416148
SPATS2L.201168984.201171484	SPATS2L	-0.20403	0.0103749	-0.126584	0.114156	-0.0683756	0.394828
BET1.93633190.93635690	BET1	0.203968	0.0103986	0.0751078	0.34984	0.155484	0.0518375
ZNF544.58738069.58740569	ZNF544	-0.203926	0.0104146	-0.169511	0.0338057	-0.201275	0.0114799
KCNN4.44284909.44287409	KCNN4	-0.203793	0.0104661	-0.170694	0.0325648	-0.171725	0.0315142
MAK.10838288.10840788	MAK	0.203719	0.0104946	0.253543	0.00135525	0.176389	0.0271158
GPR19.12848621.12851121	GPR19	0.203666	0.0105154	0.159297	0.0462857	0.204248	0.0102914
LOC100129550.122603359.122605859	LOC100129550	0.203622	0.0105322	0.133736	0.0949544	0.0286517	0.721684
NAT1.18065617.18068117	NAT1	0.203238	0.0106824	0.0873229	0.276821	0.11209	0.162213
FCRLA.161674761.161677261	FCRLA	-0.203207	0.0106949	-0.294612	0.000180064	-0.205451	0.0098422
C4orf27.170678593.170681093	C4orf27	-0.202953	0.0107951	-0.168906	0.0344565	-0.197456	0.0131824
TP53I3.24307585.24310085	TP53I3	-0.202812	0.0108511	-0.179074	0.0248307	-0.147366	0.0655046
AKTIP.53536670.53539170	AKTIP	-0.202794	0.0108584	-0.12984	0.105069	-0.113236	0.157935
CDK2AP1.123756187.123758687	CDK2AP1	-0.20276	0.0108722	-0.126791	0.113563	-0.144198	0.0715791
KLHL35.75141174.75143674	KLHL35	-0.202574	0.0109467	-0.0475199	0.554521	-0.140138	0.0800257
CARD14.78159598.78162098	CARD14	0.202565	0.0109502	0.152863	0.0559647	0.183729	0.0212586
CLPTM1.45456249.45458749	CLPTM1	0.20256	0.0109524	0.115575	0.149468	0.206746	0.00937813
LOC255512.1328937.1331437	LOC255512	-0.202557	0.0109534	-0.119234	0.136918	-0.131201	0.101445
ZNF117.64450914.64453414	ZNF117	-0.202545	0.0109582	-0.199551	0.0122228	-0.311289	7.2378e-05
ARL6IP1.18812357.18814857	ARL6IP1	0.202505	0.0109743	0.0765284	0.340776	0.0996278	0.21444
MLLT3.20622014.20624514	MLLT3	0.202504	0.0109747	0.177762	0.025926	0.118552	0.139192
SFR1.105879815.105882315	SFR1	-0.202432	0.0110038	-0.172504	0.0307399	-0.134051	0.0941716
MIR5047.62496931.62499431	MIR5047	0.202368	0.0110298	0.0484331	0.546929	0.0745483	0.353452
FNBP1L.93911687.93914187	FNBP1L	-0.202346	0.0110388	-0.0733094	0.36153	-0.199006	0.0124665
PPIF.81105219.81107719	PPIF	0.202345	0.0110391	0.18404	0.0210364	0.135625	0.090335
CPEB4.173313330.173315830	CPEB4	0.202309	0.0110538	0.138165	0.0844098	0.0867489	0.280003
CCDC146.76749933.76752433	CCDC146	-0.202267	0.0110705	-0.251127	0.00151149	-0.21494	0.00686468
PLEK2.67878328.67880828	PLEK2	-0.202206	0.0110955	-0.276807	0.000448965	-0.16486	0.0390814
ACBD3.226373923.226376423	ACBD3	0.202147	0.0111195	0.0292766	0.715872	-0.0803766	0.316977
ZNF468.53360402.53362902	ZNF468	-0.201854	0.0112394	-0.16176	0.0429697	-0.100051	0.21249
CDK2AP1.123754281.123756781	CDK2AP1	-0.2018	0.0112617	-0.152927	0.0558601	-0.178628	0.0251979
YWHAQ.9770606.9773106	YWHAQ	0.201728	0.0112916	0.169004	0.0343501	0.100839	0.208891
KCNQ1.2480665.2483165	KCNQ1	0.201727	0.0112919	0.140885	0.0784128	0.204228	0.0102991
CMTM7.32431162.32433662	CMTM7	-0.201711	0.0112985	-0.133997	0.0943041	-0.143415	0.0731491
DUSP6.89745796.89748296	DUSP6	0.201655	0.0113215	0.0805926	0.315675	0.0394729	0.623545
RNF139.125485007.125487507	RNF139	0.201534	0.0113717	0.18463	0.0206206	0.202775	0.0108661
ODF2L.86861525.86864025	ODF2L	0.201296	0.0114713	0.0579671	0.470831	0.0271137	0.736056
METTL13.171748760.171751260	METTL13	-0.201265	0.011484	-0.147817	0.0646751	-0.132349	0.0984626
TXNRD1.104607556.104610056	TXNRD1	-0.201181	0.0115194	-0.131087	0.101742	-0.159911	0.0454399
SERPINB6.2971899.2974399	SERPINB6	0.20115	0.0115323	0.107373	0.180733	0.205266	0.00991011
TBCD.80707939.80710439	TBCD	0.201115	0.0115471	0.133063	0.0966449	0.12137	0.129971
PIK3R4.130465196.130467696	PIK3R4	0.201042	0.0115781	0.210569	0.00811897	0.161605	0.0431722
DGKA.56322945.56325445	DGKA	-0.201041	0.0115783	-0.193226	0.0153224	-0.201998	0.0111804
MAP1LC3A.33144500.33147000	MAP1LC3A	-0.200852	0.0116585	-0.166663	0.0369596	-0.132647	0.0977007
RAD1.34915231.34917731	RAD1	-0.200725	0.0117124	-0.15086	0.0592985	-0.137485	0.0859642
ILF3.10762936.10765436	ILF3	-0.20071	0.0117191	-0.14313	0.0737264	-0.126072	0.11564
KIF22.29800033.29802533	KIF22	0.200652	0.0117438	0.122145	0.127519	0.20814	0.00890027
ZNF500.4816666.4819166	ZNF500	-0.200529	0.0117965	-0.283141	0.000326632	-0.260765	0.000971954
TMED1.10946483.10948983	TMED1	-0.2004	0.011852	-0.0498833	0.534976	-0.111113	0.165929
ACSS2.33462327.33464827	ACSS2	-0.200339	0.0118785	-0.122277	0.127106	-0.162534	0.0419703
ATF7.54019699.54022199	ATF7	-0.200264	0.0119107	-0.165523	0.0382903	-0.244597	0.00201961
DIXDC1.111805926.111808426	DIXDC1	0.200232	0.0119245	0.121352	0.130029	0.114066	0.15489
EPDR1.37958162.37960662	EPDR1	-0.2002	0.0119384	-0.087659	0.27497	-0.15598	0.0510845
ATP5F1.111989742.111992242	ATP5F1	-0.200085	0.0119885	-0.0936881	0.243171	-0.0972915	0.225438
MAD2L2.11740771.11743271	MAD2L2	-0.200012	0.0120203	-0.162547	0.0419536	-0.167585	0.0359123
MAP1S.17828302.17830802	MAP1S	0.19997	0.0120387	0.100097	0.212278	0.0521867	0.516264
LGR6.202170904.202173404	LGR6	-0.199952	0.0120466	-0.31683	5.28161e-05	-0.223072	0.00498162
ST5.8931998.8934498	ST5	-0.199927	0.0120577	-0.12206	0.127787	-0.190192	0.0170385
ZNF207.30675156.30677656	ZNF207	0.199811	0.0121084	0.0904145	0.260104	0.23679	0.00282802
DDX52.36002993.36005493	DDX52	-0.199784	0.0121204	-0.18833	0.0181723	-0.112533	0.16055
SLC25A45.65149642.65152142	SLC25A45	0.199782	0.012121	0.115716	0.14897	0.0281617	0.726252
C4orf48.2041719.2044219	C4orf48	0.199645	0.0121813	0.137315	0.0863569	0.134458	0.0931675
ST6GAL1.186737664.186740164	ST6GAL1	-0.199635	0.0121859	-0.17769	0.0259874	-0.198786	0.0125661
ANKRD13C.70819917.70822417	ANKRD13C	-0.199494	0.0122481	-0.0994279	0.215366	-0.0589827	0.46308
MIR3064.62496457.62498957	MIR3064	0.199412	0.0122846	0.00446079	0.955782	0.0633968	0.430226
B3GNT5.182969031.182971531	B3GNT5	-0.199336	0.0123185	-0.120225	0.133659	-0.126145	0.115427
NUDT12.102897990.102900490	NUDT12	-0.199279	0.0123441	-0.286172	0.000279754	-0.311527	7.14163e-05
CR1.207667472.207669972	CR1	-0.199272	0.0123473	-0.193069	0.0154075	-0.222465	0.00510412
STBD1.77225178.77227678	STBD1	-0.199205	0.0123771	-0.143333	0.0733154	-0.266675	0.000735272
GNRHR2.145515576.145518076	GNRHR2	-0.199141	0.0124057	-0.154912	0.0527164	-0.179076	0.0248286
C11orf31.57506721.57509221	C11orf31	0.199092	0.0124276	0.196553	0.0136161	0.105825	0.187138
CDK11A.1655291.1657791	CDK11A	-0.199078	0.0124342	-0.072892	0.364278	-0.112011	0.162511
INO80C.33077455.33079955	INO80C	0.199018	0.0124612	0.18477	0.0205229	0.0503155	0.53144
ZNF571.38085173.38087673	ZNF571	0.198927	0.012502	0.0784816	0.328558	0.145851	0.0683545
IL15RA.6019074.6021574	IL15RA	0.198919	0.012506	0.187778	0.0185208	0.22566	0.00448795
PHF20.34357922.34360422	PHF20	0.198886	0.0125206	0.0542755	0.499591	0.0937667	0.242775
HCAR3.123200939.123203439	HCAR3	-0.198724	0.0125943	-0.165356	0.0384884	-0.100832	0.208922
DSEL.65183467.65185967	DSEL	0.198715	0.0125984	0.164524	0.0394887	0.162809	0.0416197
MESDC1.81291294.81293794	MESDC1	0.198623	0.0126404	0.118995	0.137711	0.0760817	0.34361
MIS12.5387693.5390193	MIS12	0.198611	0.0126456	0.0848559	0.290671	0.147499	0.065258
ZNF790.37328786.37331286	ZNF790	-0.198609	0.0126467	-0.175932	0.0275222	-0.181328	0.0230414
TIE1.43764565.43767065	TIE1	-0.198558	0.0126697	-0.208733	0.00870374	-0.14381	0.0723526
KLHL18.47322329.47324829	KLHL18	0.19852	0.0126874	0.132681	0.097614	0.115565	0.149503
C12orf68.48575365.48577865	C12orf68	0.198369	0.0127565	0.23519	0.00302606	0.174489	0.0288405
GGH.63951110.63953610	GGH	-0.198354	0.0127632	-0.196906	0.013445	-0.131227	0.101376
DHCR7.71158977.71161477	DHCR7	0.198298	0.0127894	0.172753	0.0304967	0.222664	0.00506373
OXA1L.23233730.23236230	OXA1L	-0.19827	0.0128022	-0.0963472	0.229994	-0.173607	0.0296721
ACAA1.38178233.38180733	ACAA1	-0.198143	0.0128609	-0.195155	0.0143118	-0.221281	0.00535117
BMP6.7725010.7727510	BMP6	-0.198141	0.0128618	-0.0918311	0.25268	-0.0917445	0.25313
UFD1L.19466238.19468738	UFD1L	-0.198013	0.0129209	-0.0456702	0.570055	-0.098043	0.221857
ESR1.152009630.152012130	ESR1	-0.197999	0.0129279	-0.274154	0.000511789	-0.187593	0.0186389
RAB32.146862827.146865327	RAB32	-0.197939	0.0129557	-0.166262	0.0374237	-0.236208	0.00289859
HOXB3.46651310.46653810	HOXB3	0.197702	0.0130664	0.178985	0.0249037	0.130992	0.101993
SPRYD7.50510125.50512625	SPRYD7	-0.197688	0.013073	-0.0702425	0.382019	-0.0678688	0.398349
DNAJC5B.66931790.66934290	DNAJC5B	0.197618	0.013106	0.0949782	0.236714	0.0941355	0.240918
BSDC1.32859562.32862062	BSDC1	0.197388	0.0132145	0.200448	0.0118314	0.254038	0.00132513
CORO1B.67210792.67213292	CORO1B	0.19731	0.0132516	0.21545	0.00673013	0.19631	0.0137349
MAP3K13.185078835.185081335	MAP3K13	-0.197256	0.0132773	-0.121065	0.130946	-0.067771	0.399031
C10orf35.71388002.71390502	C10orf35	-0.19718	0.0133139	-0.300099	0.000134226	-0.299058	0.000141985
CDKN2A.21974326.21976826	CDKN2A	0.197111	0.0133465	0.144524	0.0709343	0.0567963	0.479852
ZAP70.98348868.98351368	ZAP70	-0.197097	0.0133533	-0.0848499	0.290705	-0.10094	0.208434
LMO7.76332796.76335296	LMO7	-0.197084	0.0133594	-0.159839	0.0455377	-0.230032	0.00375277
KDELC2.108368659.108371159	KDELC2	0.196942	0.0134278	0.162137	0.0424803	0.213246	0.0073286
CEACAM1.43032161.43034661	CEACAM1	-0.196936	0.0134308	-0.226337	0.00436622	-0.216579	0.00644078
HSPD1.198364140.198366640	HSPD1	0.196925	0.013436	0.0462595	0.565085	0.198316	0.0127809
CBFA2T3.89043004.89045504	CBFA2T3	-0.196901	0.0134475	-0.14371	0.0725549	-0.20731	0.0091822
PEX11B.145514164.145516664	PEX11B	-0.196891	0.0134522	-0.242463	0.00221664	-0.282063	0.000344988
GPR113.26569185.26571685	GPR113	-0.196864	0.0134655	-0.127213	0.112356	-0.0845945	0.292164
LOC730102.178006642.178009142	LOC730102	-0.196853	0.0134706	-0.177384	0.0262492	-0.0954905	0.234183
NCALD.103136062.103138562	NCALD	-0.196763	0.0135141	-0.056207	0.484429	-0.127352	0.111961
LYSMD1.151137924.151140424	LYSMD1	-0.196756	0.0135172	-0.281399	0.000356766	-0.190729	0.016723
DCTPP1.30440873.30443373	DCTPP1	-0.196752	0.0135194	-0.109443	0.172422	-0.10854	0.176014
GSG2.3625196.3627696	GSG2	-0.196635	0.013576	-0.075035	0.350309	-0.0629708	0.433337
BTBD19.45272153.45274653	BTBD19	0.196614	0.0135865	0.162318	0.0422468	0.138661	0.0832902
ZYX.143076359.143078859	ZYX	-0.196589	0.0135986	-0.108341	0.176809	-0.15443	0.0534658
TMEM144.159129400.159131900	TMEM144	-0.196516	0.0136338	-0.176442	0.0270693	-0.224245	0.00475208
GLOD4.685071.687571	GLOD4	-0.196453	0.0136646	-0.134074	0.0941135	-0.0733236	0.361438
CYP1B1-AS1.38356246.38358746	CYP1B1-AS1	-0.196423	0.0136794	-0.215745	0.00665342	-0.122795	0.125491
C21orf91.19191203.19193703	C21orf91	-0.196245	0.0137667	-0.150633	0.0596864	-0.12012	0.134004
BTBD3.11869476.11871976	BTBD3	-0.196082	0.0138469	-0.148792	0.0629094	-0.238665	0.00261083
PWP1.108077589.108080089	PWP1	-0.196058	0.0138589	-0.369072	1.96954e-06	-0.296181	0.000165652
METTL20.31810608.31813108	METTL20	-0.195948	0.0139132	-0.312843	6.63008e-05	-0.266429	0.000743943
RARS.167911462.167913962	RARS	0.195906	0.0139343	0.212084	0.00766302	0.113044	0.158647
LOC100506776.38379177.38381677	LOC100506776	-0.195836	0.0139692	-0.224577	0.00468891	-0.193887	0.0149696
RAMP1.238766186.238768686	RAMP1	-0.195747	0.0140132	-0.291306	0.000214332	-0.277634	0.000430881
C1orf115.220861627.220864127	C1orf115	-0.195583	0.0140954	-0.228596	0.00398126	-0.213327	0.00730581
FLJ20021.102266933.102269433	FLJ20021	0.195532	0.014121	0.165948	0.0377891	0.0750724	0.350068
ABCB10.229693942.229696442	ABCB10	-0.195504	0.0141351	-0.200599	0.0117664	-0.191503	0.0162778
NXT1.23329372.23331872	NXT1	0.1955	0.014137	0.229644	0.00381335	0.135137	0.0915113
STYX.53194882.53197382	STYX	0.195487	0.0141435	0.162571	0.0419224	0.172797	0.0304529
PAPD4.78906242.78908742	PAPD4	0.195418	0.0141787	0.235705	0.00296102	0.181218	0.0231255
DDB1.61100184.61102684	DDB1	-0.195368	0.0142038	-0.119493	0.13606	-0.187909	0.0184373
PKN2.89147921.89150421	PKN2	0.195356	0.0142096	0.150553	0.0598232	0.16429	0.0397735
TCL1B.96150753.96153253	TCL1B	-0.195318	0.0142288	-0.110626	0.167804	-0.106646	0.183722
CLNS1A.77348351.77350851	CLNS1A	0.195196	0.0142911	0.0997331	0.213954	0.137207	0.0866064
ZDHHC13.19136691.19139191	ZDHHC13	-0.195134	0.0143224	-0.125958	0.115973	-0.141035	0.0780939
LOC440461.66192800.66195300	LOC440461	0.195097	0.014341	0.128237	0.109469	0.107659	0.179566
ECHDC3.11782355.11784855	ECHDC3	-0.195077	0.0143512	-0.122395	0.126737	-0.0412355	0.608113
ZNF256.58458577.58461077	ZNF256	-0.194936	0.0144233	-0.219037	0.00584875	-0.163424	0.0408447
MEOX1.41738431.41740931	MEOX1	-0.1949	0.0144419	-0.177335	0.0262908	-0.18922	0.0176227
LOC100132891.72754350.72756850	LOC100132891	-0.194811	0.0144876	-0.213791	0.00717635	-0.21339	0.00728805
ZBTB4.7387068.7389568	ZBTB4	-0.194772	0.0145075	-0.143203	0.0735795	-0.153213	0.055398
TBC1D3.36348166.36350666	TBC1D3	-0.194768	0.0145096	-0.174837	0.0285176	-0.318299	4.85346e-05
RGS1.192542856.192545356	RGS1	-0.194719	0.0145347	-0.139781	0.0808049	-0.174775	0.0285748
LOC374443.9798514.9801014	LOC374443	-0.194704	0.0145426	-0.177154	0.0264474	-0.119556	0.135852
EXOC3.441333.443833	EXOC3	-0.194665	0.0145629	-0.106673	0.183607	-0.177107	0.0264877
GJA9-MYCBP.39346798.39349298	GJA9-MYCBP	-0.194634	0.014579	-0.205646	0.00977107	-0.237863	0.00270174
TARBP2.53893376.53895876	TARBP2	0.194602	0.0145953	0.0159455	0.842879	-0.0131237	0.870414
SMCHD1.2653885.2656385	SMCHD1	0.194536	0.0146295	0.227376	0.00418516	0.142458	0.0751066
LOC283663.57590562.57593062	LOC283663	-0.19451	0.0146432	-0.045932	0.567845	-0.181724	0.0227382
MLC1.50523281.50525781	MLC1	-0.194299	0.014753	-0.227951	0.00408801	-0.172879	0.0303735
MARCKSL1.32801340.32803840	MARCKSL1	0.194239	0.0147843	0.168181	0.0352497	0.193236	0.0153174
CYB5R3.43042495.43044995	CYB5R3	-0.194227	0.0147903	-0.144324	0.0713285	-0.138582	0.0834681
FAM178A.102670325.102672825	FAM178A	0.194183	0.0148133	0.223413	0.00491388	0.110839	0.16698
LOC595101.30346195.30348695	LOC595101	0.194136	0.0148381	0.198543	0.0126765	0.223656	0.00486601
AIF1.31581788.31584288	AIF1	-0.194126	0.0148432	-0.160759	0.0442926	-0.234935	0.00305875
MON1A.49966945.49969445	MON1A	-0.194118	0.0148477	-0.0842836	0.293948	-0.05617	0.484717
ZSWIM3.44484219.44486719	ZSWIM3	0.19392	0.0149521	0.0613658	0.445173	0.00432746	0.957103
CD14.140012535.140015035	CD14	-0.193848	0.0149902	-0.229819	0.00378586	-0.206493	0.00946718
TMIE.46740822.46743322	TMIE	-0.193777	0.0150277	-0.112647	0.160123	-0.0566522	0.48097
SLC9A7P1.98850423.98852923	SLC9A7P1	-0.193753	0.0150404	-0.0547977	0.495468	-0.107725	0.179298
NADK.1689581.1692081	NADK	-0.193663	0.0150885	-0.16172	0.0430224	-0.204583	0.0101647
SATB2.200335489.200337989	SATB2	0.193615	0.0151139	0.299646	0.000137552	0.194322	0.014741
SLC7A8.23623159.23625659	SLC7A8	-0.193615	0.0151139	-0.156723	0.049976	-0.222067	0.00518607
BAALC.104150920.104153420	BAALC	-0.193485	0.0151834	-0.311004	7.35485e-05	-0.247296	0.00179326
LIME1.62365977.62368477	LIME1	-0.193453	0.0152003	-0.106046	0.186213	-0.027599	0.731511
RNF157.74235890.74238390	RNF157	-0.19342	0.0152184	-0.164395	0.0396462	-0.135196	0.0913692
MT1X.56714381.56716881	MT1X	-0.193383	0.0152382	-0.165653	0.0381363	-0.190738	0.0167179
BUB1B.40451209.40453709	BUB1B	-0.193352	0.0152546	-0.126096	0.11557	-0.0457509	0.569374
LSP1.1872199.1874699	LSP1	-0.193269	0.0152995	-0.278045	0.000422151	-0.350089	6.96953e-06
C17orf51.21454441.21456941	C17orf51	-0.193127	0.0153761	-0.245935	0.00190437	-0.244485	0.0020295
CRIPT.46842324.46844824	CRIPT	0.192915	0.0154911	0.120553	0.132595	0.196155	0.0138109
CCDC23.43282559.43285059	CCDC23	-0.192893	0.0155032	-0.161669	0.0430895	-0.19137	0.0163534
UBTF.42296541.42299041	UBTF	-0.192819	0.0155438	-0.148414	0.0635888	-0.100406	0.210861
SLC12A4.67997468.67999968	SLC12A4	-0.192756	0.0155781	-0.184574	0.0206596	-0.162393	0.0421505
HLA-DQA2.32707162.32709662	HLA-DQA2	-0.192667	0.0156271	-0.152012	0.0573615	-0.188832	0.0178604
CAPZB.19811566.19814066	CAPZB	0.192645	0.0156392	0.0766293	0.340138	0.0963135	0.230158
PTPRB.71003124.71005624	PTPRB	-0.192502	0.0157178	-0.144583	0.0708166	-0.142923	0.0741492
TCTEX1D4.45272457.45274957	TCTEX1D4	0.192477	0.0157315	0.162216	0.042379	0.142912	0.0741719
FAM21B.47892022.47894522	FAM21B	0.192448	0.0157478	0.236229	0.00289606	0.174637	0.0287024
NCK2.106466203.106468703	NCK2	-0.19244	0.0157518	-0.0203535	0.800255	0.0591718	0.461645
MNT.2303758.2306258	MNT	0.192401	0.0157736	0.197981	0.0129359	0.208626	0.00873899
NGRN.90806894.90809394	NGRN	0.192392	0.0157786	0.153763	0.0545176	0.150041	0.0607071
DUSP10.221915016.221917516	DUSP10	0.192357	0.0157977	0.212536	0.00753136	0.15037	0.0601384
CTSK.150780417.150782917	CTSK	-0.19232	0.0158183	-0.164722	0.0392486	-0.221253	0.00535712
PHF1.33376772.33379272	PHF1	-0.192287	0.0158365	-0.140837	0.0785159	-0.227903	0.00409605
CDK6.92462731.92465231	CDK6	0.192283	0.0158389	0.2087	0.00871455	0.24687	0.00182738
KIR3DX1.55041908.55044408	KIR3DX1	-0.192221	0.0158737	-0.274058	0.000514223	-0.282707	0.000333905
POLR3H.41939979.41942479	POLR3H	0.192151	0.0159125	0.032711	0.684228	0.155371	0.0520094
SPOPL.139257349.139259849	SPOPL	-0.19212	0.0159298	-0.112452	0.160853	-0.148138	0.0640889
NXN.766851.769351	NXN	-0.19204	0.0159747	-0.144126	0.0717227	-0.210804	0.00804658
TAB1.39793758.39796258	TAB1	0.192036	0.0159769	0.0928025	0.247674	0.0287092	0.721149
RTN3.63446921.63449421	RTN3	-0.19196	0.0160196	-0.205011	0.0100045	-0.160663	0.0444219
POLR2B.57843108.57845608	POLR2B	-0.191959	0.0160201	-0.155877	0.0512402	-0.201864	0.0112354
DDB2.47234492.47236992	DDB2	-0.191875	0.0160672	-0.0634417	0.429898	-0.131758	0.0999878
SCAMP2.75165170.75167670	SCAMP2	-0.191843	0.0160853	-0.124545	0.120152	-0.0691987	0.389149
DCAF4L1.41981712.41984212	DCAF4L1	0.191804	0.0161069	0.0616293	0.443217	0.106465	0.184471
TARBP2.53892704.53895204	TARBP2	0.191687	0.0161731	0.0369333	0.646068	-0.0296042	0.712831
BET1L.206922.209422	BET1L	-0.191671	0.0161821	-0.11009	0.169884	-0.120481	0.132828
RNF170.42751366.42753866	RNF170	-0.191626	0.0162075	-0.145814	0.0684249	-0.196183	0.0137973
RBM11.15586465.15588965	RBM11	-0.191538	0.0162578	-0.167485	0.036025	-0.228494	0.00399792
PFKFB2.207224619.207227119	PFKFB2	-0.191519	0.0162686	-0.116496	0.146228	-0.229376	0.00385558
C19orf60.18697494.18699994	C19orf60	-0.191468	0.0162973	-0.309689	7.9183e-05	-0.236854	0.0028203
SGK1.134638696.134641196	SGK1	-0.191467	0.0162981	-0.22709	0.00423439	-0.121685	0.128972
FAM13A.89744012.89746512	FAM13A	-0.191446	0.01631	-0.0734686	0.360486	-0.109724	0.171316
MOAP1.93650749.93653249	MOAP1	0.191436	0.0163157	0.103717	0.196126	0.10209	0.203272
AIFM2.71892190.71894690	AIFM2	0.191406	0.0163327	0.151557	0.0581198	0.112745	0.159758
ZNF671.58238495.58240995	ZNF671	-0.191361	0.0163587	-0.0941556	0.240818	-0.0903212	0.260598
FITM2.42939389.42941889	FITM2	0.191331	0.0163755	0.111534	0.164319	0.169231	0.0341057
PLCB3.64016994.64019494	PLCB3	-0.191246	0.0164243	-0.172308	0.0309337	-0.111647	0.163888
GXYLT1.42538173.42540673	GXYLT1	0.191113	0.0165007	0.218826	0.00589765	0.193359	0.0152509
FAT2.150948005.150950505	FAT2	-0.191016	0.016557	-0.00515001	0.948959	-0.0491527	0.540981
PLBD1.14720291.14722791	PLBD1	-0.190816	0.0166727	-0.243696	0.00210078	-0.22972	0.0038013
IL17RC.9956757.9959257	IL17RC	-0.190745	0.0167136	-0.215332	0.00676116	-0.207077	0.00926287
MAP3K7.91296520.91299020	MAP3K7	-0.190701	0.0167394	-0.176519	0.0270015	-0.161898	0.0427907
FAM43A.194404621.194407121	FAM43A	0.190633	0.0167789	0.156157	0.0508198	0.0788148	0.326503
NDUFAF2.60238955.60241455	NDUFAF2	-0.19052	0.0168451	-0.100603	0.209963	0.011452	0.886802
LYL1.13213474.13215974	LYL1	-0.190503	0.0168551	-0.146251	0.0675931	-0.198945	0.0124941
CELF1.47510076.47512576	CELF1	0.190471	0.016874	0.0193519	0.809893	0.0882764	0.27159
LOC643770.98897133.98899633	LOC643770	-0.190465	0.0168774	-0.14849	0.0634518	-0.151021	0.0590252
SEMA4G.102730285.102732785	SEMA4G	-0.190377	0.0169296	-0.0888574	0.268435	-0.0698563	0.384648
SNAPC4.139292389.139294889	SNAPC4	0.190332	0.0169559	0.0227474	0.777343	0.106168	0.185704
PROS1.93692434.93694934	PROS1	-0.190325	0.0169599	-0.193055	0.015415	-0.145826	0.0684025
DOM3Z.31939532.31942032	DOM3Z	0.190273	0.0169908	0.109501	0.172194	0.20787	0.00899131
SNHG3.28830454.28832954	SNHG3	-0.19026	0.0169984	-0.108084	0.177848	-0.114329	0.153933
ALG14.95538007.95540507	ALG14	0.190213	0.017026	0.0855165	0.286917	0.10643	0.184617
WDR81.1617816.1620316	WDR81	0.190143	0.0170674	0.136292	0.0887474	0.155485	0.0518362
BAIAP3.1381605.1384105	BAIAP3	0.189928	0.0171953	0.141218	0.0777035	0.18381	0.0212004
MARCH1.165303907.165306407	MARCH1	-0.189904	0.01721	-0.122578	0.126166	-0.168506	0.0348914
MTHFR.11865660.11868160	MTHFR	-0.189764	0.0172937	-0.225515	0.00451435	-0.191071	0.0165248
ATP5L.118270103.118272603	ATP5L	-0.189758	0.0172971	-0.106277	0.18525	-0.018997	0.813316
RPS2P32.23528006.23530506	RPS2P32	-0.189748	0.0173033	-0.190349	0.0169459	-0.101467	0.206057
C1orf112.169762549.169765049	C1orf112	-0.189716	0.0173221	-0.128396	0.109028	-0.220876	0.00543811
EIF1B.40349172.40351672	EIF1B	0.189691	0.0173372	0.2289	0.00393196	0.26249	0.000896502
MAGEF1.184429336.184431836	MAGEF1	0.189666	0.0173524	0.18941	0.0175069	0.135902	0.0896742
PRX.40918771.40921271	PRX	-0.18966	0.0173558	-0.16186	0.0428402	-0.276435	0.000457327
NSMCE1.27279613.27282113	NSMCE1	-0.189658	0.0173569	-0.0537852	0.503479	-0.0266547	0.740363
ASAP1.131455406.131457906	ASAP1	0.189645	0.0173651	0.230314	0.00370925	0.145654	0.0687319
C19orf44.16605204.16607704	C19orf44	-0.189441	0.0174883	-0.297133	0.000157439	-0.352925	5.80014e-06
NADSYN1.71162216.71164716	NADSYN1	-0.189424	0.0174986	-0.147647	0.0649855	-0.174088	0.0292159
GP9.128777644.128780144	GP9	-0.189371	0.0175306	-0.165937	0.0378022	-0.19945	0.0122679
SCHIP1.159555649.159558149	SCHIP1	-0.189324	0.017559	-0.0722702	0.368395	-0.261651	0.000932495
FAM104A.71228033.71230533	FAM104A	-0.189318	0.0175631	-0.155063	0.0524831	-0.174803	0.0285485
PSMB9.32819937.32822437	PSMB9	-0.189316	0.017564	-0.121929	0.1282	-0.192055	0.0159659
ZNF480.52798425.52800925	ZNF480	-0.1893	0.0175737	-0.143528	0.0729204	-0.0745649	0.353344
GPD2.157290899.157293399	GPD2	-0.189296	0.017576	-0.169542	0.0337732	-0.221556	0.00529288
RNGTT.89672848.89675348	RNGTT	0.189283	0.0175839	0.231447	0.00353914	0.18083	0.0234268
DES.220281098.220283598	DES	0.189234	0.0176142	0.167747	0.0357315	0.226789	0.00428654
YOD1.207225825.207228325	YOD1	-0.18923	0.0176161	-0.197524	0.0131502	-0.129408	0.106243
WDR77.111991330.111993830	WDR77	-0.189229	0.017617	-0.118213	0.140334	-0.067008	0.404373
RBM47.40631383.40633883	RBM47	-0.189221	0.0176219	-0.160987	0.043989	-0.301409	0.000125021
LRR1.50063414.50065914	LRR1	0.189007	0.0177524	0.107706	0.179375	-0.0171982	0.830714
APBB2.41216135.41218635	APBB2	-0.188981	0.0177686	-0.251658	0.00147583	-0.213536	0.00724732
F2RL2.75918759.75921259	F2RL2	-0.188976	0.0177721	0.0438316	0.585697	-0.0402513	0.616709
ANKLE2.133337951.133340451	ANKLE2	0.188949	0.0177885	0.241179	0.00234343	0.292031	0.000206333
PTK6.62168223.62170723	PTK6	0.188873	0.0178354	0.182914	0.0218496	0.0721338	0.369302
PARS2.55229726.55232226	PARS2	0.188816	0.0178703	0.147577	0.065114	0.132733	0.0974808
TP53BP1.43784854.43787354	TP53BP1	-0.188771	0.017898	-0.0828914	0.302024	-0.188374	0.0181447
NPHP3-ACAD11.132440803.132443303	NPHP3-ACAD11	0.188722	0.0179281	0.0855504	0.286726	0.196337	0.0137214
ELOVL4.80656815.80659315	ELOVL4	-0.188568	0.0180236	-0.283671	0.000317943	-0.218744	0.00591661
PCDHGB6.140785769.140788269	PCDHGB6	0.188535	0.0180444	0.196981	0.0134091	0.214001	0.00711854
ZCRB1.42719432.42721932	ZCRB1	0.188468	0.0180858	-0.00871852	0.913701	0.0344847	0.668093
P2RY12.151102044.151104544	P2RY12	-0.188455	0.0180941	-0.115399	0.150094	-0.17089	0.0323632
PCSK4.1489907.1492407	PCSK4	-0.18845	0.0180974	-0.137243	0.0865246	-0.188992	0.0177621
CNTD1.40948853.40951353	CNTD1	0.188403	0.0181266	0.159004	0.0466939	0.17589	0.0275599
CBR1.37440284.37442784	CBR1	-0.188239	0.0182295	-0.112594	0.160322	-0.24554	0.00193774
LRPPRC.44222644.44225144	LRPPRC	-0.188229	0.0182359	-0.13068	0.102821	-0.138451	0.0837625
ITGB7.53600500.53603000	ITGB7	-0.188215	0.0182446	-0.0660633	0.411046	-0.132871	0.0971313
CNDP2.72164822.72167322	CNDP2	0.188209	0.0182483	0.155989	0.0510711	0.13205	0.0992332
SNORA53.98991412.98993912	SNORA53	0.188181	0.0182657	0.150433	0.0600303	0.214722	0.00692277
ADAP2.29246753.29249253	ADAP2	-0.188165	0.0182758	-0.218267	0.00602883	-0.0988969	0.217839
MRPS14.174992091.174994591	MRPS14	-0.188072	0.0183348	-0.211363	0.00787707	-0.151585	0.0580736
EARS2.23568196.23570696	EARS2	-0.188024	0.018365	-0.162751	0.0416932	-0.0930489	0.246416
MATN2.98879310.98881810	MATN2	-0.187974	0.0183966	-0.201195	0.0115136	-0.204973	0.0100188
IL18RAP.103033253.103035753	IL18RAP	-0.187852	0.0184739	-0.104156	0.194227	-0.044293	0.581753
ALKBH5.18084866.18087366	ALKBH5	0.187848	0.0184761	0.243193	0.00214731	0.170321	0.0329521
CD248.66084015.66086515	CD248	-0.187829	0.0184882	-0.143829	0.0723158	-0.216109	0.00655983
ARL5A.152684509.152687009	ARL5A	-0.187751	0.0185378	-0.0750674	0.3501	-0.134009	0.0942761
PRPSAP2.18759380.18761880	PRPSAP2	-0.187658	0.0185971	-0.189437	0.0174908	-0.146599	0.0669349
GATAD2A.19494641.19497141	GATAD2A	-0.187565	0.0186569	-0.260762	0.000972083	-0.270178	0.000621296
PIK3R6.8770494.8772994	PIK3R6	-0.187502	0.0186972	-0.0573965	0.475216	-0.144932	0.0701322
GPANK1.31632679.31635179	GPANK1	-0.187483	0.0187094	-0.176973	0.0266045	-0.186725	0.0192014
ALDH3B1.67774047.67776547	ALDH3B1	0.187471	0.018717	0.175165	0.0282167	0.0660714	0.410988
FBP1.97402031.97404531	FBP1	-0.187311	0.0188203	-0.161403	0.0434384	-0.193708	0.0150644
NT5DC2.52567293.52569793	NT5DC2	-0.187274	0.0188441	-0.224603	0.00468388	-0.266593	0.00073817
NFYA.41038706.41041206	NFYA	0.187089	0.018964	0.073395	0.360969	0.0366742	0.648385
C10orf25.45495970.45498470	C10orf25	-0.187014	0.0190125	-0.184541	0.020683	-0.240797	0.00238232
AGAP5.75457054.75459554	AGAP5	-0.187013	0.0190132	-0.0849285	0.290256	-0.141887	0.0762932
SYNJ1.34099750.34102250	SYNJ1	-0.186938	0.0190619	-0.16581	0.0379509	-0.226238	0.00438384
RFPL2.32598037.32600537	RFPL2	-0.186896	0.0190897	-0.139807	0.0807483	-0.151548	0.058136
ELF2.140060130.140062630	ELF2	0.186846	0.0191222	0.248378	0.00170919	0.262367	0.000901685
XPNPEP3.41251084.41253584	XPNPEP3	0.186822	0.0191379	0.292965	0.000196446	0.287367	0.000263056
ISL2.76627146.76629646	ISL2	0.186772	0.0191706	0.169243	0.0340932	0.124415	0.120542
ANTXR2.80993977.80996477	ANTXR2	-0.186765	0.0191751	-0.0978847	0.222608	-0.169146	0.0341974
CLASP2.33700433.33702933	CLASP2	-0.186758	0.01918	-0.148887	0.0627396	-0.162646	0.0418271
COL11A2.33159745.33162245	COL11A2	-0.186658	0.0192459	-0.0860422	0.283954	-0.103582	0.196709
RIN2.19865164.19867664	RIN2	-0.186399	0.0194165	-0.233353	0.0032688	-0.282021	0.000345716
BTBD11.107972633.107975133	BTBD11	0.186324	0.0194665	0.215406	0.00674174	0.260627	0.000978234
GALK1.73760780.73763280	GALK1	0.18631	0.0194756	0.125908	0.116118	0.140964	0.0782454
LOC728989.146514099.146516599	LOC728989	0.186134	0.0195931	0.262923	0.000878438	0.303504	0.000111523
SOCS2.93962174.93964674	SOCS2	-0.186095	0.0196191	-0.100554	0.210186	-0.0582507	0.468659
SDHAP1.195716650.195719150	SDHAP1	0.18608	0.0196289	0.0827629	0.302776	0.170308	0.0329659
UQCR11.1604983.1607483	UQCR11	-0.186	0.0196828	-0.146605	0.0669234	-0.0817593	0.308697
BHLHE40.5019096.5021596	BHLHE40	0.185999	0.0196834	0.144624	0.0707361	0.141945	0.0761725
HERPUD2.35734272.35736772	HERPUD2	-0.185993	0.0196878	-0.100313	0.211287	-0.0665016	0.407942
NIPBL.36874860.36877360	NIPBL	-0.185952	0.0197148	-0.218814	0.00590038	-0.184572	0.020661
CCT3.156307706.156310206	CCT3	0.185908	0.0197445	0.0449289	0.576338	0.0965801	0.228864
FAM20C.190968.193468	FAM20C	-0.185903	0.019748	-0.0798087	0.32042	-0.143976	0.0720204
TMEM63C.77646101.77648601	TMEM63C	-0.1859	0.01975	-0.0802832	0.317542	-0.200661	0.01174
EMR4P.6990357.6992857	EMR4P	0.185877	0.0197655	0.110637	0.167759	0.194336	0.0147335
PPCS.42920172.42922672	PPCS	-0.185849	0.0197841	-0.179298	0.024647	-0.159363	0.0461939
BNC2.16870286.16872786	BNC2	-0.185793	0.0198222	-0.194172	0.0148193	-0.119964	0.134514
SMYD3.246670144.246672644	SMYD3	0.185713	0.019876	0.0126753	0.874805	0.127815	0.110653
ZBTB47.42693175.42695675	ZBTB47	-0.185551	0.0199858	-0.262023	0.000916363	-0.27384	0.000519761
ZNF250.146126346.146128846	ZNF250	0.185414	0.0200797	0.12513	0.118408	0.127149	0.112539
NME2.49241632.49244132	NME2	-0.185363	0.0201139	-0.0728427	0.364603	-0.124798	0.119396
PCGF5.92977907.92980407	PCGF5	0.185348	0.0201242	0.220257	0.00557337	0.253104	0.00138249
ZFP82.36909050.36911550	ZFP82	0.185328	0.0201381	0.0426372	0.595963	0.0779778	0.331683
FAM107B.14816396.14818896	FAM107B	-0.185263	0.0201825	-0.119077	0.137438	-0.213351	0.00729909
TNXB.32076651.32079151	TNXB	0.185236	0.0202014	0.102201	0.202778	0.134132	0.0939692
SPRED2.65659156.65661656	SPRED2	0.185093	0.0202995	0.213548	0.00724395	0.15428	0.0537009
CREG1.167522556.167525056	CREG1	-0.185089	0.0203024	-0.0976245	0.223846	-0.108746	0.175188
CLCF1.67141148.67143648	CLCF1	0.185059	0.0203226	0.126499	0.114402	0.180737	0.0234992
TRUB2.131084197.131086697	TRUB2	-0.18499	0.0203705	-0.176268	0.0272236	-0.108467	0.176303
PAK1IP1.10693187.10695687	PAK1IP1	0.184825	0.0204847	0.111312	0.165164	0.0977273	0.223357
CCND1.69453872.69456372	CCND1	-0.184778	0.0205173	-0.166448	0.0372076	-0.117365	0.143224
RASSF1.50374395.50376895	RASSF1	-0.184747	0.0205388	-0.211432	0.00785629	-0.117596	0.142434
MINPP1.89262222.89264722	MINPP1	0.184632	0.0206194	0.0633613	0.430485	0.0550955	0.493124
ZNF501.44769097.44771597	ZNF501	-0.184629	0.0206216	-0.114072	0.154869	-0.135232	0.0912818
GYPC.127411510.127414010	GYPC	0.184598	0.020643	0.224888	0.00463041	0.23365	0.00322846
TMEM231.75589684.75592184	TMEM231	-0.184516	0.0207006	-0.104306	0.193583	-0.0402964	0.616314
DNAJA4.78554486.78556986	DNAJA4	-0.184457	0.0207419	-0.0859861	0.284269	-0.161312	0.0435576
ZNF12.6746066.6748566	ZNF12	0.184411	0.0207738	0.180559	0.0236387	0.101516	0.205835
BRD4.15390762.15393262	BRD4	0.184379	0.0207965	0.128206	0.109558	0.106073	0.186102
RPL22.6259179.6261679	RPL22	-0.184305	0.0208487	-0.00383758	0.961955	-0.114494	0.153339
PSMG1.40554940.40557440	PSMG1	0.184231	0.0209012	0.18055	0.0236455	0.17758	0.0260812
ERLEC1.54012067.54014567	ERLEC1	-0.184057	0.0210246	-0.114695	0.152612	-0.147416	0.0654115
MRPL1.78781804.78784304	MRPL1	-0.183943	0.021105	-0.00367469	0.963569	-0.0256949	0.749396
PEX11B.145514559.145517059	PEX11B	-0.183844	0.0211761	-0.230722	0.00364717	-0.266034	0.000758117
PAWR.80084290.80086790	PAWR	0.183676	0.0212964	0.0675926	0.400277	0.133076	0.0966102
POLR2F.38347673.38350173	POLR2F	-0.18359	0.0213583	-0.0795531	0.321977	-0.0906857	0.258671
CTAGE5.39733501.39736001	CTAGE5	-0.183568	0.021374	-0.225867	0.00445025	-0.140301	0.0796706
RECK.36034909.36037409	RECK	0.183509	0.0214163	0.126907	0.11323	0.0531496	0.508543
MTUS1.17657926.17660426	MTUS1	-0.183492	0.0214287	-0.11809	0.14075	-0.153747	0.0545429
SLC41A1.205781661.205784161	SLC41A1	-0.18346	0.0214521	-0.0370166	0.645324	-0.0232373	0.772677
PDE8A.85521743.85524243	PDE8A	-0.183331	0.0215453	-0.179039	0.0248591	-0.156275	0.0506428
GRK6.176851686.176854186	GRK6	-0.183329	0.0215468	-0.131457	0.100772	-0.116062	0.147749
MAFB.39317376.39319876	MAFB	0.183256	0.0216	0.0334057	0.677891	0.0714644	0.373773
C8orf46.67403490.67405990	C8orf46	0.183254	0.0216011	0.211342	0.00788335	0.205712	0.00974713
MAX.65568762.65571262	MAX	-0.183164	0.0216669	0.0417088	0.603998	-0.0071463	0.929218
DLC1.12990309.12992809	DLC1	-0.183145	0.0216804	-0.213471	0.00726536	-0.153721	0.054585
LRRC23.7011896.7014396	LRRC23	-0.183124	0.021696	-0.149762	0.0611951	-0.188117	0.0183059
ZNF24.32923926.32926426	ZNF24	-0.183118	0.0217003	-0.0352555	0.661128	-0.0818792	0.307986
CDC42BPB.103523242.103525742	CDC42BPB	-0.183098	0.0217146	-0.237996	0.00268656	-0.234728	0.00308547
EHD2.48214600.48217100	EHD2	-0.183083	0.0217259	-0.0142586	0.859319	0.00782251	0.922541
FAM45B.120861628.120864128	FAM45B	-0.183026	0.0217679	-0.0846823	0.291662	-0.128341	0.10918
NET1.5486513.5489013	NET1	-0.183016	0.021775	-0.280527	0.000372786	-0.233894	0.00319551
RBP5.7280966.7283466	RBP5	0.182905	0.0218563	0.112641	0.160147	0.144987	0.0700251
LRRC56.535521.538021	LRRC56	-0.1829	0.0218599	-0.243179	0.00214861	-0.247114	0.00180773
ERI2.20817295.20819795	ERI2	-0.182891	0.0218662	-0.118393	0.139727	-0.172839	0.0304127
TMEM91.41880437.41882937	TMEM91	-0.182754	0.0219673	-0.234602	0.00310191	-0.139066	0.0823846
LOC339803.61371610.61374110	LOC339803	-0.182708	0.0220014	-0.130414	0.103527	-0.12469	0.11972
RPS29.50052634.50055134	RPS29	-0.182687	0.0220172	-0.129244	0.106689	-0.0145672	0.856307
EMR3.14785230.14787730	EMR3	-0.182596	0.0220842	-0.115558	0.149527	-0.162534	0.0419705
GPRC5C.72425666.72428166	GPRC5C	-0.182561	0.0221098	-0.0762547	0.342511	-0.0511466	0.524672
FXYD1.35628391.35630891	FXYD1	0.182505	0.0221515	0.138554	0.0835296	0.0733572	0.361217
FGFR2.123352981.123355481	FGFR2	0.182425	0.022211	0.182888	0.0218687	0.229413	0.00384977
MASP2.11106796.11109296	MASP2	0.182413	0.0222202	0.127186	0.112433	0.0973511	0.225152
NUDT6.123843261.123845761	NUDT6	-0.182333	0.0222801	-0.163154	0.0411831	-0.158554	0.0473265
MBLAC2.89770085.89772585	MBLAC2	-0.182312	0.0222959	-0.170312	0.0329616	-0.216735	0.00640157
ZNF341.32317807.32320307	ZNF341	-0.182266	0.0223299	-0.122702	0.125779	-0.21468	0.0069342
SLAIN1.78269988.78272488	SLAIN1	-0.182204	0.0223764	-0.0393919	0.624257	-0.112958	0.158963
MYL6.56550044.56552544	MYL6	-0.182157	0.0224118	-0.147402	0.0654366	-0.277968	0.000423768
USP8.50714578.50717078	USP8	-0.182122	0.0224382	0.0193348	0.810059	-0.0851428	0.289036
ZNF562.9785276.9787776	ZNF562	-0.18207	0.0224768	-0.216201	0.00653632	-0.234751	0.00308258
GPD1L.32146002.32148502	GPD1L	0.182006	0.0225249	0.0350956	0.662571	0.180808	0.0234435
ZER1.131533713.131536213	ZER1	-0.181928	0.0225843	-0.236618	0.00284874	-0.202472	0.0109875
CACNA1H.1201240.1203740	CACNA1H	-0.181837	0.0226529	-0.114575	0.153046	-0.0173501	0.829241
MRPL13.121457147.121459647	MRPL13	-0.181782	0.0226946	-0.178252	0.025512	-0.238613	0.00261662
GAS8.90087007.90089507	GAS8	-0.181778	0.0226979	-0.108646	0.17559	-0.150894	0.0592402
CCR6.167534240.167536740	CCR6	-0.181616	0.022821	-0.256226	0.00119911	-0.127897	0.110421
LOC100507424.2943981.2946481	LOC100507424	0.181559	0.0228644	0.216034	0.006579	0.150085	0.0606311
FLVCR1.213029596.213032096	FLVCR1	-0.181558	0.0228653	-0.213311	0.00731023	-0.18121	0.0231318
DNAJC14.56222920.56225420	DNAJC14	-0.181475	0.0229284	-0.212455	0.00755473	-0.23153	0.00352703
BAZ2B.160472559.160475059	BAZ2B	-0.181435	0.0229593	-0.19447	0.0146637	-0.147731	0.0648309
C6orf25.31689120.31691620	C6orf25	-0.181344	0.0230286	-0.029126	0.717271	-0.150056	0.0606822
CHMP1B.11849388.11851888	CHMP1B	-0.181287	0.0230728	-0.213771	0.00718202	-0.157655	0.0486123
FPR2.52264641.52267141	FPR2	0.181193	0.0231454	0.187753	0.0185369	0.278573	0.00041117
TLN1.35731892.35734392	TLN1	0.181129	0.0231948	0.084478	0.292832	0.181799	0.0226814
SPSB3.1832081.1834581	SPSB3	-0.181109	0.02321	-0.153095	0.0555886	-0.198542	0.0126772
COL24A1.86621621.86624121	COL24A1	-0.18106	0.0232476	-0.14146	0.077191	-0.133236	0.0962079
RAPGEF5.22396033.22398533	RAPGEF5	-0.18102	0.0232789	-0.144807	0.0703771	-0.186965	0.0190448
NFATC2.50158758.50161258	NFATC2	0.180982	0.0233084	0.0582785	0.468447	0.0317216	0.693291
GAPDH.6642408.6644908	GAPDH	0.18098	0.0233102	0.162702	0.0417552	-0.0164012	0.838449
EID3.104695509.104698009	EID3	-0.180898	0.0233733	-0.335916	1.69998e-05	-0.222924	0.00501123
ATP6V0B.44438601.44441101	ATP6V0B	0.180843	0.0234166	0.135104	0.0915919	0.15553	0.0517673
MITD1.99796992.99799492	MITD1	0.180824	0.0234309	0.0807735	0.314586	0.105259	0.189521
ING1.111365358.111367858	ING1	-0.180646	0.0235704	-0.018682	0.816356	-0.086273	0.28266
GIMAP5.150432435.150434935	GIMAP5	0.180515	0.0236731	0.0904843	0.259735	0.0418944	0.602388
CNPY3.42894859.42897359	CNPY3	-0.180494	0.0236898	-0.0521672	0.516421	-0.103139	0.198643
SLC40A1.190445037.190447537	SLC40A1	-0.180454	0.0237211	-0.248065	0.0017331	-0.265138	0.000791091
ABL1.133708830.133711330	ABL1	0.180429	0.0237413	0.166902	0.036686	0.129879	0.104964
NUDT1.2279856.2282356	NUDT1	0.180344	0.0238085	0.0676469	0.399897	0.063076	0.432567
SECISBP2.91931411.91933911	SECISBP2	-0.180247	0.0238847	-0.17727	0.0263471	-0.350631	6.73016e-06
EYA3.28414648.28417148	EYA3	-0.180188	0.0239319	-0.15559	0.0516754	-0.221739	0.00525434
DCBLD1.117801819.117804319	DCBLD1	0.180159	0.0239548	0.361647	3.26025e-06	0.324877	3.30525e-05
ARHGAP10.148651452.148653952	ARHGAP10	0.180093	0.0240076	0.133763	0.0948859	0.0634157	0.430088
OSBP.59383117.59385617	OSBP	0.180062	0.0240323	0.163561	0.040674	0.184111	0.020986
TPM1.63332837.63335337	TPM1	-0.180022	0.0240635	-0.261606	0.00093448	-0.274931	0.000492596
D2HGDH.242672029.242674529	D2HGDH	-0.180006	0.0240765	-0.0837626	0.296953	-0.137315	0.0863567
NPRL3.188197.190697	NPRL3	0.17997	0.0241052	0.153762	0.0545195	0.227767	0.00411889
ZNF471.57017211.57019711	ZNF471	-0.179932	0.0241357	-0.136092	0.0892209	-0.181879	0.0226209
CHIC2.54930315.54932815	CHIC2	0.179904	0.0241585	0.147785	0.0647337	0.152689	0.056248
CYFIP2.156694361.156696861	CYFIP2	0.179833	0.024215	0.193328	0.0152676	0.0790295	0.325183
EIF4A2.186499360.186501860	EIF4A2	-0.179822	0.0242237	-0.0166003	0.836515	0.0739622	0.357259
LOC643837.760970.763470	LOC643837	0.179779	0.0242583	-0.0032328	0.967947	0.131593	0.100417
HENMT1.109203244.109205744	HENMT1	-0.179688	0.0243319	-0.25237	0.00142915	-0.226957	0.00425727
ZSWIM7.15902506.15905006	ZSWIM7	-0.179679	0.0243385	-0.0165097	0.837395	-0.0265152	0.741674
DAGLA.61445904.61448404	DAGLA	-0.179541	0.0244499	-0.0845227	0.292576	-0.253511	0.0013572
HSPA13.15755009.15757509	HSPA13	0.179528	0.0244606	0.135656	0.0902604	0.122961	0.124978
CNR2.24239317.24241817	CNR2	0.179456	0.024519	0.156101	0.0509027	0.166302	0.037377
SPRED2.65593431.65595931	SPRED2	-0.17939	0.0245724	-0.101966	0.203823	-0.261845	0.000924072
DLK2.43423286.43425786	DLK2	-0.179378	0.0245826	-0.0382634	0.63423	-0.0200171	0.803489
STXBP5.147523493.147525993	STXBP5	-0.179356	0.0246	-0.0991629	0.216598	-0.126155	0.115398
RRP12.99160627.99163127	RRP12	0.17934	0.0246133	0.184419	0.0207685	0.179338	0.0246149
NLE1.33468822.33471322	NLE1	-0.179313	0.0246352	-0.0971063	0.226326	-0.1153	0.150444
IGSF10.151175997.151178497	IGSF10	0.179278	0.0246636	0.170682	0.0325773	0.216414	0.00648228
KIAA1671.25421940.25424440	KIAA1671	-0.179076	0.0248289	-0.0844574	0.29295	-0.15283	0.056019
LOC100505687.183163395.183165895	LOC100505687	-0.179052	0.0248483	-0.0860794	0.283745	-0.0679728	0.397626
TPM4.16185134.16187634	TPM4	0.179051	0.0248488	0.0350696	0.662805	0.0876582	0.274974
C20orf194.3387809.3390309	C20orf194	-0.179044	0.0248552	-0.0443009	0.581686	-0.10266	0.200744
STX12.28097693.28100193	STX12	0.178927	0.0249512	0.09643	0.229592	-0.0146833	0.855174
IMP3.75932164.75934664	IMP3	-0.178883	0.0249873	-0.116562	0.145999	-0.1442	0.0715758
TMEM55B.20929137.20931637	TMEM55B	-0.178875	0.024994	-0.176079	0.0273914	-0.186527	0.0193322
LOC100009676.101393273.101395773	LOC100009676	0.178853	0.0250118	0.108741	0.17521	0.0694655	0.387319
TMCO4.20125910.20128410	TMCO4	-0.178842	0.0250212	0.0272547	0.734734	0.0345438	0.667558
TBC1D12.96160185.96162685	TBC1D12	-0.178788	0.0250656	-0.17425	0.0290635	-0.251153	0.00150973
WDR60.158647268.158649768	WDR60	0.178762	0.0250868	0.138179	0.0843782	0.156475	0.0503442
DST.56507194.56509694	DST	0.178749	0.0250979	0.102875	0.199797	0.0796787	0.321212
AMDHD2.2568362.2570862	AMDHD2	0.178714	0.0251272	0.0803657	0.317044	0.203261	0.0106733
PRKCB.23845299.23847799	PRKCB	-0.178671	0.0251627	-0.109745	0.171233	-0.148054	0.0642408
GGCT.30543957.30546457	GGCT	-0.178664	0.025168	-0.208948	0.00863317	0.00977437	0.903298
RPL7L1.42845670.42848170	RPL7L1	-0.178653	0.0251772	-0.153695	0.0546255	-0.170872	0.0323816
TLE2.3047133.3049633	TLE2	0.178653	0.0251776	0.109602	0.171798	0.153791	0.0544738
ULK1.132377278.132379778	ULK1	-0.178568	0.0252483	-0.0643116	0.423588	-0.101481	0.205993
SLC12A6.34629765.34632265	SLC12A6	0.178469	0.0253306	0.13741	0.0861377	0.0786044	0.3278
SGPP2.223287321.223289821	SGPP2	-0.178455	0.0253423	-0.128487	0.108775	-0.0823998	0.30491
ADAM12.128076627.128079127	ADAM12	-0.178433	0.0253606	-0.166342	0.0373298	-0.193759	0.0150374
URGCP.43965496.43967996	URGCP	0.178404	0.0253844	0.0633691	0.430428	0.16623	0.0374608
RSRC2.123011060.123013560	RSRC2	0.178291	0.0254795	0.198452	0.0127186	0.233745	0.00321562
RAB37.72730958.72733458	RAB37	-0.178248	0.0255149	-0.11109	0.166015	-0.200174	0.0119499
IL10RB.34636664.34639164	IL10RB	-0.178245	0.0255181	-0.16505	0.0388541	-0.244808	0.00200098
MAP1LC3B2.116995185.116997685	MAP1LC3B2	0.17822	0.0255385	0.165195	0.0386806	0.181053	0.0232535
LOC387895.127256308.127258808	LOC387895	-0.178179	0.0255734	-0.176174	0.0273064	-0.111737	0.163548
SOX4.21591971.21594471	SOX4	-0.178167	0.025583	-0.0685399	0.393691	-0.0770781	0.337309
PSME3.40983158.40985658	PSME3	-0.178137	0.0256082	-0.132882	0.0971035	-0.161547	0.0432493
LOC100128252.56987242.56989742	LOC100128252	-0.178047	0.0256846	-0.211903	0.00771625	-0.213791	0.00717649
SGMS1.52383237.52385737	SGMS1	0.17803	0.0256984	0.247166	0.00180357	0.151934	0.0574917
WDR83.12778516.12781016	WDR83	-0.178021	0.0257063	-0.174803	0.0285492	-0.329488	2.51164e-05
ARID1B.157097063.157099563	ARID1B	0.177946	0.0257697	0.125147	0.118357	0.103634	0.196482
ITGAX.31364508.31367008	ITGAX	-0.177914	0.0257971	-0.134823	0.0922737	-0.139812	0.0807373
ZMYM2.20530809.20533309	ZMYM2	0.177909	0.0258014	0.142652	0.0747049	0.109079	0.173863
ANKRD42.82903290.82905790	ANKRD42	0.177904	0.0258056	0.0756352	0.346458	0.050638	0.528809
KRAS.25403354.25405854	KRAS	0.17759	0.026072	0.114932	0.15176	0.184555	0.0206728
ASB2.94442576.94445076	ASB2	-0.177545	0.0261112	-0.190607	0.0167942	-0.157365	0.049033
PDLIM1.97050405.97052905	PDLIM1	-0.17751	0.0261406	-0.112777	0.159638	-0.22214	0.00517103
CLN5.77564058.77566558	CLN5	0.177493	0.0261557	0.0935498	0.243871	0.145683	0.0686764
ERCC2.45873345.45875845	ERCC2	-0.177375	0.0262566	-0.122019	0.127915	-0.171737	0.0315023
NUP43.150067188.150069688	NUP43	0.177354	0.0262749	0.165459	0.0383661	0.138911	0.0827306
CLIP3.36523297.36525797	CLIP3	-0.177322	0.0263026	-0.13255	0.097947	-0.126227	0.115191
KDM2B.122018420.122020920	KDM2B	0.177308	0.0263145	0.168746	0.0346295	0.249178	0.00164933
CACNA2D3.54154692.54157192	CACNA2D3	-0.177247	0.0263672	-0.11038	0.168755	-0.217373	0.00624388
ABCA5.67311274.67313774	ABCA5	0.177148	0.0264525	0.230553	0.00367275	0.20289	0.01082
ST6GAL1.186646314.186648814	ST6GAL1	0.177125	0.0264726	0.133461	0.0956404	0.0854345	0.287382
TARS2.150457839.150460339	TARS2	-0.17711	0.0264853	-0.147961	0.0644116	-0.188281	0.0182027
SNORA48.7476030.7478530	SNORA48	0.177101	0.0264932	0.149215	0.0621567	0.095883	0.232257
C9orf78.132597072.132599572	C9orf78	0.177069	0.0265206	0.170723	0.0325345	0.147323	0.065584
ATF3.212779969.212782469	ATF3	0.176933	0.0266394	0.164722	0.039248	0.150766	0.0594595
PTPLAD1.65820826.65823326	PTPLAD1	-0.176733	0.0268136	-0.206645	0.00941381	-0.104808	0.191434
ZNF248.38146512.38149012	ZNF248	-0.176729	0.0268173	-0.0945283	0.238952	-0.140333	0.0796024
MAP1A.43807805.43810305	MAP1A	-0.176673	0.0268663	-0.0527447	0.511783	-0.231766	0.0034926
COX10.13970718.13973218	COX10	-0.176668	0.0268706	-0.211343	0.00788289	-0.0826478	0.303452
TNRC6B.40571928.40574428	TNRC6B	0.176588	0.0269403	0.231806	0.00348677	0.12137	0.129972
GPAM.113943037.113945537	GPAM	0.176544	0.0269798	0.0642964	0.423698	0.130128	0.104295
PEG10.94283636.94286136	PEG10	-0.176527	0.0269941	-0.168457	0.0349457	-0.119893	0.134746
SLC35B3.8435294.8437794	SLC35B3	-0.176477	0.0270387	0.04298	0.593009	-0.0478531	0.551745
LOC645212.44828598.44831098	LOC645212	-0.176318	0.0271787	-0.0810507	0.312922	-0.0611021	0.447135
SCN3A.166060077.166062577	SCN3A	0.176166	0.0273133	0.114729	0.152489	0.199389	0.0122948
CSNK1G3.122845792.122848292	CSNK1G3	0.176104	0.0273686	0.126161	0.115381	0.186378	0.0194309
CDHR3.105601656.105604156	CDHR3	-0.175981	0.0274783	-0.162358	0.0421953	-0.110156	0.169625
GMPPB.49760884.49763384	GMPPB	0.175973	0.027486	0.115495	0.149751	0.0873524	0.276658
SEC63.108278982.108281482	SEC63	-0.175885	0.0275646	-0.123663	0.12282	-0.0413844	0.606817
FAM53A.1685218.1687718	FAM53A	-0.175871	0.0275775	-0.202609	0.0109324	-0.175438	0.0279678
BCL2L15.114429669.114432169	BCL2L15	-0.175821	0.0276216	-0.182194	0.0223838	-0.0926078	0.248672
AFAP1-AS1.7753816.7756316	AFAP1-AS1	-0.175812	0.0276299	-0.0663647	0.40891	-0.0932765	0.245257
PDE12.57539980.57542480	PDE12	0.175735	0.027699	0.216896	0.00636149	0.192924	0.0154866
SYCE2.13029586.13032086	SYCE2	0.175631	0.0277929	0.144675	0.0706357	0.195572	0.014101
PARVG.44566835.44569335	PARVG	-0.175449	0.0279578	-0.180636	0.0235781	-0.19827	0.0128022
PRKAA1.40797797.40800297	PRKAA1	0.175438	0.027968	0.1221	0.127663	0.130095	0.104382
DDOST.20987537.20990037	DDOST	0.175375	0.0280246	0.109675	0.171508	0.0829394	0.301742
IGF2R.160388130.160390630	IGF2R	-0.175329	0.0280664	-0.0558438	0.487261	-0.0297217	0.711742
CHST13.126241130.126243630	CHST13	-0.175298	0.0280954	-0.15357	0.0548252	-0.148178	0.064017
MORN2.39101102.39103602	MORN2	-0.175267	0.028123	-0.134559	0.092919	-0.167161	0.0363917
CTSH.79236920.79239420	CTSH	-0.175233	0.0281546	-0.190382	0.0169266	-0.189108	0.0176911
HIST2H2AC.149856524.149859024	HIST2H2AC	0.175178	0.0282045	0.17596	0.0274971	0.0411988	0.608433
SNAP23.42785503.42788003	SNAP23	-0.175058	0.0283141	-0.0563427	0.483373	-0.0376653	0.639542
SLC39A14.22223049.22225549	SLC39A14	0.175002	0.0283659	0.202642	0.0109194	0.150106	0.0605953
ZNF34.146012225.146014725	ZNF34	-0.175	0.028367	-0.0812432	0.311771	-0.131512	0.100629
CAB39L.49975235.49977735	CAB39L	0.174976	0.0283892	0.209894	0.00832956	0.196961	0.0134185
CDK11B.1655275.1657775	CDK11B	-0.174956	0.0284084	0.0248809	0.757083	-0.0616371	0.44316
REC8.24639233.24641733	REC8	-0.174926	0.0284358	-0.187181	0.0189045	-0.203087	0.0107419
CHN1.175711846.175714346	CHN1	-0.174831	0.028523	-0.21633	0.00650353	-0.3042	0.000107344
ABCC1.16041433.16043933	ABCC1	-0.174804	0.0285478	-0.0999626	0.212896	-0.209629	0.00841391
TRIM59.160167126.160169626	TRIM59	-0.174776	0.0285737	-0.116627	0.145773	-0.14158	0.0769388
CALHM2.105211662.105214162	CALHM2	-0.174722	0.0286235	-0.134608	0.0927992	-0.0908361	0.257879
RIN1.66103500.66106000	RIN1	-0.174611	0.0287266	-0.190197	0.0170357	-0.191193	0.0164547
HIST1H1E.26154558.26157058	HIST1H1E	-0.174591	0.0287452	-0.107437	0.180471	-0.125173	0.11828
HSPB1.75929874.75932374	HSPB1	0.174434	0.0288911	0.163419	0.0408507	0.132377	0.0983908
ZBED2.111313682.111316182	ZBED2	-0.17441	0.028914	-0.0934814	0.244217	-0.0919538	0.252044
RORA.61521002.61523502	RORA	0.174389	0.028933	0.126778	0.113599	0.146052	0.0679698
PELI2.56583092.56585592	PELI2	-0.174267	0.0290479	-0.0397951	0.620711	-0.132529	0.0980019
NDUFA2.140026870.140029370	NDUFA2	-0.174195	0.0291154	-0.135538	0.0905452	-0.0163347	0.839095
MSTO2P.155713558.155716058	MSTO2P	-0.174193	0.0291166	-0.0856732	0.286032	-0.119824	0.13497
PHTF1.114301277.114303777	PHTF1	-0.174056	0.0292456	-0.151705	0.0578723	-0.207897	0.00898219
KDM2A.67005505.67008005	KDM2A	0.173978	0.0293198	0.17371	0.0295735	0.252056	0.00144959
THOC7.63849097.63851597	THOC7	-0.173977	0.0293208	-0.052114	0.516849	-0.116096	0.147631
EMR2.14888853.14891353	EMR2	-0.173974	0.0293234	-0.15275	0.0561479	-0.0298565	0.710493
L3MBTL4.6414410.6416910	L3MBTL4	-0.173949	0.0293469	-0.219281	0.00579265	-0.266829	0.000729879
BCAS4.49409466.49411966	BCAS4	0.173919	0.0293748	0.148405	0.063606	0.135929	0.0896082
PRICKLE1.42877297.42879797	PRICKLE1	-0.173913	0.0293813	-0.103279	0.19803	-0.172699	0.0305486
CHD6.40246633.40249133	CHD6	-0.173912	0.0293821	-0.0565142	0.48204	-0.141492	0.0771224
FPR1.52254650.52257150	FPR1	-0.173873	0.0294188	-0.0694845	0.387189	-0.0431523	0.591526
WNT10A.219743254.219745754	WNT10A	-0.173864	0.0294273	-0.110913	0.166695	-0.084301	0.293848
AXL.41723107.41725607	AXL	-0.173833	0.0294566	-0.189389	0.0175199	-0.217475	0.00621912
RHOH.40196526.40199026	RHOH	-0.173824	0.0294652	-0.0721231	0.369373	-0.103834	0.195618
MARCKS.114176526.114179026	MARCKS	-0.173807	0.0294815	-0.106524	0.184227	-0.106615	0.183848
DCAF11.24581905.24584405	DCAF11	-0.173751	0.0295346	-0.262237	0.000907222	-0.207809	0.00901175
FYB.39219180.39221680	FYB	0.173729	0.0295558	0.193529	0.0151598	0.0751514	0.34956
THOP1.2783505.2786005	THOP1	0.173694	0.0295889	0.0613874	0.445013	0.0848532	0.290686
SUN1.870141.872641	SUN1	-0.173689	0.0295936	-0.183112	0.0217045	-0.192105	0.0159382
IER3.30711827.30714327	IER3	0.173657	0.029624	0.123119	0.124488	0.103169	0.198512
MRPL4.10360639.10363139	MRPL4	-0.173587	0.0296908	-0.0826062	0.303696	-0.0293822	0.714892
NEDD1.97299243.97301743	NEDD1	-0.173568	0.0297091	-0.162422	0.0421143	-0.180348	0.0238053
KIAA1586.56909383.56911883	KIAA1586	-0.173512	0.0297622	-0.0891264	0.266983	-0.107844	0.178815
TXNRD3.126373467.126375967	TXNRD3	-0.173509	0.0297651	-0.143653	0.0726696	-0.184414	0.0207718
RCHY1.76439140.76441640	RCHY1	-0.173432	0.0298387	-0.0865504	0.281109	-0.086546	0.281134
PTK2B.27177918.27180418	PTK2B	0.173412	0.0298584	0.165189	0.0386869	0.147014	0.0661567
ZNF570.37957981.37960481	ZNF570	0.173386	0.0298836	0.101368	0.2065	0.0705479	0.379947
AP1G2.24036779.24039279	AP1G2	0.173349	0.0299185	0.190256	0.0170008	0.28182	0.000349243
PDE4B.66256855.66259355	PDE4B	-0.173291	0.0299744	-0.207289	0.00918931	-0.169406	0.0339178
GPR55.231789441.231791941	GPR55	-0.173271	0.029994	-0.0352134	0.661508	-0.127139	0.112566
NEK9.75593278.75595778	NEK9	0.173234	0.0300292	0.173215	0.0300482	0.129396	0.106275
HLF.53340320.53342820	HLF	-0.173158	0.030103	-0.117446	0.142946	-0.179831	0.0242168
HEATR5A.31889288.31891788	HEATR5A	0.173095	0.0301634	-4.96161e-05	0.999508	0.077981	0.331663
FXR1.180628233.180630733	FXR1	-0.173081	0.030177	-0.0315712	0.694672	-0.0362615	0.652081
CD2AP.47443524.47446024	CD2AP	-0.172976	0.0302788	0.111208	0.165562	-0.0551668	0.492564
RNASE3.21357561.21360061	RNASE3	-0.172947	0.0303072	-0.076466	0.341171	0.0233459	0.771644
CLEC4D.8664135.8666635	CLEC4D	-0.172833	0.0304177	-0.0456869	0.569914	-0.094191	0.24064
USP39.85837225.85839725	USP39	-0.172816	0.0304347	-0.171698	0.0315421	-0.146147	0.0677899
UBE4B.10091040.10093540	UBE4B	0.172809	0.0304419	0.13714	0.0867629	0.063988	0.425929
REM2.23350431.23352931	REM2	0.172774	0.0304759	0.059136	0.461917	0.136759	0.0876508
GNAL.11855436.11857936	GNAL	0.172769	0.0304804	0.129115	0.107042	0.0543652	0.498882
UBE2L3.21919835.21922335	UBE2L3	-0.172672	0.0305754	-0.103465	0.197219	-0.115106	0.151138
CARKD.111265806.111268306	CARKD	-0.172663	0.0305846	-0.276103	0.00046491	-0.347094	8.44516e-06
SMARCC1.47822905.47825405	SMARCC1	0.172662	0.0305853	0.226147	0.00439998	0.0905554	0.259359
EGR3.22550315.22552815	EGR3	0.172568	0.0306769	0.159245	0.0463579	0.184965	0.0203882
DSTN.17548598.17551098	DSTN	0.172521	0.0307237	0.177162	0.0264405	0.250809	0.00153329
PROX2.75330037.75332537	PROX2	0.172445	0.0307985	0.219292	0.0057901	0.0797689	0.320663
CHRNA2.27336313.27338813	CHRNA2	-0.172437	0.0308057	-0.176585	0.0269434	-0.275221	0.000485616
DDI2.15941952.15944452	DDI2	0.172434	0.0308094	0.114343	0.153883	0.185914	0.0197403
AASDHPPT.105946291.105948791	AASDHPPT	0.172334	0.0309081	0.100231	0.211666	0.055686	0.488494
DNMT3A.25474684.25477184	DNMT3A	-0.172321	0.0309207	-0.0859676	0.284374	-0.0897382	0.2637
GRWD1.48947029.48949529	GRWD1	0.172074	0.0311654	-0.00436155	0.956765	0.0776522	0.333712
ANXA4.69967126.69969626	ANXA4	-0.172047	0.0311928	-0.140903	0.0783748	-0.15124	0.0586532
FBXL19.30933895.30936395	FBXL19	-0.171907	0.0313323	-0.0404417	0.615042	-0.109651	0.171602
C17orf80.71226775.71229275	C17orf80	-0.171883	0.0313566	-0.141742	0.076598	-0.1592	0.0464203
PPP1R10.30584584.30587084	PPP1R10	0.171883	0.0313566	0.157588	0.0487095	0.059829	0.456676
LRRC28.99789651.99792151	LRRC28	0.17182	0.0314191	0.116698	0.145525	0.264133	0.000829677
USP44.95942120.95944620	USP44	-0.171759	0.0314806	-0.242179	0.00224413	-0.318188	4.88463e-05
MGC12916.14205056.14207556	MGC12916	0.171739	0.0315002	0.221382	0.00532967	0.251882	0.00146102
DUT.48622364.48624864	DUT	-0.171705	0.0315342	-0.0632728	0.43113	-0.1452	0.0696105
FARSB.223520327.223522827	FARSB	-0.171695	0.0315448	-0.026134	0.745259	0.0911362	0.256303
RAPH1.204399558.204402058	RAPH1	0.17167	0.03157	0.167919	0.0355398	0.150852	0.0593118
SVIL.29923401.29925901	SVIL	0.171652	0.0315882	0.113996	0.155146	0.113011	0.158767
KLF11.10181681.10184181	KLF11	-0.171544	0.0316963	-0.123009	0.12483	-0.0808184	0.314317
ZNF514.95824763.95827263	ZNF514	0.171522	0.0317186	0.15073	0.0595202	0.188813	0.0178718
RPS11.49997621.50000121	RPS11	-0.171519	0.0317217	-0.0778236	0.332642	-0.101847	0.204355
ANGPT1.108509754.108512254	ANGPT1	-0.171493	0.0317485	-0.283725	0.000317065	-0.198758	0.0125789
SMAP1.71375478.71377978	SMAP1	0.171487	0.0317542	0.157246	0.0492066	0.323796	3.5229e-05
CETP.56993834.56996334	CETP	-0.171428	0.031814	-0.276344	0.000459379	-0.197987	0.0129335
HIP1.75367783.75370283	HIP1	-0.171348	0.0318953	-0.0753898	0.348029	-0.0495928	0.53736
MRPS12.39419347.39421847	MRPS12	-0.171333	0.0319099	-0.17982	0.0242252	-0.159686	0.0457482
RBM17.6128948.6131448	RBM17	-0.171327	0.0319168	-0.0283541	0.724458	-0.117639	0.142286
LSM3.14218227.14220727	LSM3	0.171307	0.0319363	0.0905028	0.259637	0.0923779	0.249854
AIF1.31580993.31583493	AIF1	-0.171284	0.0319599	-0.137135	0.0867733	-0.180293	0.0238484
PHF21A.46142485.46144985	PHF21A	-0.171161	0.0320849	-0.0963839	0.229816	-0.0193023	0.810371
SOCS2.93964301.93966801	SOCS2	-0.171148	0.0320982	-0.0785823	0.327936	-0.150389	0.0601055
C5orf56.131744464.131746964	C5orf56	-0.171116	0.0321315	-0.0262964	0.743731	-0.117196	0.143804
CLEC2L.139206673.139209173	CLEC2L	-0.171035	0.0322139	-0.122343	0.126898	-0.172469	0.0307749
C3orf20.14714605.14717105	C3orf20	0.171025	0.0322246	0.137029	0.0870209	0.150508	0.0599009
INPPL1.71933881.71936381	INPPL1	-0.17097	0.0322803	-0.0285835	0.722319	-0.138565	0.083505
PRPF3.150291927.150294427	PRPF3	0.170932	0.0323198	0.180402	0.0237622	0.196978	0.0134103
GBP4.89664133.89666633	GBP4	-0.17086	0.0323935	-0.148045	0.0642587	-0.160957	0.0440286
GCNT2.10519567.10522067	GCNT2	-0.170858	0.0323952	-0.150105	0.0605965	-0.0976984	0.223494
ATAD2B.24149436.24151936	ATAD2B	0.170751	0.0325057	0.0481213	0.549515	0.109943	0.17046
BAG2.57035103.57037603	BAG2	0.170633	0.0326277	0.0913154	0.255365	0.0927585	0.2479
PITPNM2.123594475.123596975	PITPNM2	0.170597	0.0326653	0.106112	0.185939	0.150887	0.0592532
ZNF365.64278206.64280706	ZNF365	-0.170517	0.0327477	-0.175071	0.0283022	-0.118347	0.139884
TNS4.38657354.38659854	TNS4	-0.170441	0.0328263	-0.0960328	0.231525	-0.0253498	0.752652
LETM2.38241958.38244458	LETM2	-0.170381	0.0328891	-0.144281	0.0714137	-0.133628	0.0952225
C1orf50.43230915.43233415	C1orf50	0.170381	0.0328892	0.0437026	0.586802	0.118689	0.138735
MTX2.177132122.177134622	MTX2	-0.170355	0.0329164	-0.121881	0.128352	-0.107886	0.178648
SKA2.57232300.57234800	SKA2	-0.170265	0.0330101	-0.120661	0.132246	-0.124827	0.119311
DLGAP5.55657896.55660396	DLGAP5	-0.170256	0.0330199	-0.0886981	0.269298	-0.0451722	0.574273
NACA.57118566.57121066	NACA	-0.170198	0.0330801	-0.00249176	0.975292	-0.0226988	0.777807
NCK1.136647316.136649816	NCK1	0.170158	0.0331225	0.182373	0.0222503	0.197224	0.0132926
NUP35.183987082.183989582	NUP35	-0.170152	0.0331287	-0.170321	0.0329517	-0.203395	0.0106208
MGMT.131263453.131265953	MGMT	-0.170127	0.0331551	-0.183345	0.0215351	-0.174816	0.0285372
ADAM17.9695417.9697917	ADAM17	-0.17002	0.0332671	-0.0799113	0.319796	-0.123536	0.123209
PTEN.89621194.89623694	PTEN	0.169919	0.0333738	0.0445134	0.579874	0.0329994	0.681594
IRAK4.44150746.44153246	IRAK4	-0.16989	0.0334037	-0.113425	0.157237	-0.190602	0.0167972
PTDSS2.448279.450779	PTDSS2	0.169846	0.0334503	0.109756	0.171191	0.071802	0.371514
GTF2B.89356801.89359301	GTF2B	0.169794	0.033506	0.111467	0.164575	0.145578	0.0688786
FAM45A.120861610.120864110	FAM45A	-0.169784	0.0335155	-0.0718007	0.371523	-0.126823	0.11347
PSMC3.47447524.47450024	PSMC3	0.169728	0.0335753	0.207889	0.00898465	0.117983	0.141114
HNRNPH3.70089767.70092267	HNRNPH3	-0.169623	0.0336871	-0.0611573	0.446724	-0.0627422	0.435012
ZNF430.21201425.21203925	ZNF430	-0.169599	0.0337128	-0.0609998	0.447898	-0.19019	0.0170398
TRAPPC8.29522591.29525091	TRAPPC8	-0.169535	0.03378	-0.0754988	0.34733	-0.162896	0.0415087
UBOX5.3140056.3142556	UBOX5	-0.169535	0.0337805	-0.077305	0.335884	-0.110669	0.167636
RNLS.90342582.90345082	RNLS	-0.169515	0.0338015	-0.150243	0.0603578	-0.103017	0.199177
TPR.186343957.186346457	TPR	0.169436	0.033886	0.114015	0.155077	0.203192	0.0107006
EPS15.51887293.51889793	EPS15	-0.169419	0.0339037	-0.110346	0.168886	-0.139669	0.0810509
ZNF691.43310243.43312743	ZNF691	-0.169327	0.0340029	-0.0688391	0.391624	-0.0778419	0.332528
METTL3.21978957.21981457	METTL3	-0.169292	0.03404	-0.185848	0.019785	-0.152227	0.0570066
DEPDC7.33035409.33037909	DEPDC7	-0.169272	0.0340613	-0.158078	0.0480032	-0.134201	0.0937996
PTPN6.7058433.7060933	PTPN6	0.169109	0.0342367	0.099832	0.213497	0.0332246	0.67954
KHK.27307610.27310110	KHK	0.169002	0.0343526	0.130951	0.102103	0.167659	0.0358299
TFRC.195808532.195811032	TFRC	-0.168928	0.0344323	-0.180396	0.0237669	-0.228994	0.00391665
WBSCR22.73095897.73098397	WBSCR22	-0.168861	0.0345047	-0.0662407	0.409788	-0.010424	0.896905
NPDC1.139940176.139942676	NPDC1	0.168818	0.0345518	0.0613252	0.445475	0.0544704	0.49805
RET.43570516.43573016	RET	0.168772	0.0346012	0.153524	0.0548983	0.119961	0.134522
ZNF652.47438976.47441476	ZNF652	0.168766	0.0346085	0.201516	0.0113795	0.302906	0.000115229
HSD17B8.33170413.33172913	HSD17B8	0.168724	0.0346539	0.13198	0.0994124	0.0989064	0.217794
SRI.87848899.87851399	SRI	0.168664	0.0347187	0.112571	0.160407	0.107412	0.180573
GLUD1.88854276.88856776	GLUD1	-0.168659	0.0347249	-0.137115	0.086821	-0.148256	0.0638751
UBR7.93671400.93673900	UBR7	0.168629	0.034757	0.0944845	0.239171	0.134933	0.0920072
PRKCI.169938219.169940719	PRKCI	-0.168606	0.0347827	-0.108424	0.176479	-0.0727294	0.365352
PCTP.53826339.53828839	PCTP	-0.168572	0.0348201	-0.261817	0.000925285	-0.152738	0.0561673
DCAKD.43137973.43140473	DCAKD	0.168525	0.0348715	0.0927883	0.247747	0.153848	0.0543833
NUDT8.67396908.67399408	NUDT8	-0.16842	0.0349862	0.17663	0.0269036	0.148188	0.0639982
PC.66674840.66677340	PC	0.168409	0.0349977	0.199364	0.0123062	0.1266	0.114111
HAUS2.42839010.42841510	HAUS2	0.168397	0.0350115	0.0037305	0.963016	0.0934014	0.244623
JHDM1D.139876241.139878741	JHDM1D	-0.168299	0.0351189	-0.160421	0.0447466	-0.217598	0.00618918
RHD.25596980.25599480	RHD	0.168211	0.0352164	0.102499	0.201458	0.10966	0.171568
ASB16.42246073.42248573	ASB16	0.168201	0.035227	0.264229	0.000825937	0.319314	4.57657e-05
ZNF204P.27342653.27345153	ZNF204P	-0.168183	0.0352476	-0.321312	4.07485e-05	-0.254388	0.00130418
CXCR2.218988735.218991235	CXCR2	-0.168158	0.0352751	-0.130625	0.102966	-0.215873	0.00662037
MPZL1.167689186.167691686	MPZL1	-0.168103	0.035335	-0.241374	0.00232372	-0.334992	1.79908e-05
NDUFS3.47598561.47601061	NDUFS3	-0.168096	0.0353431	-0.115778	0.14875	-0.160985	0.0439913
PNKD.219185901.219188401	PNKD	-0.168094	0.0353453	-0.167882	0.0355809	-0.167719	0.035763
USP1.62899974.62902474	USP1	-0.16803	0.035416	-0.114948	0.151702	-0.085864	0.284957
ZNF233.44762032.44764532	ZNF233	-0.168026	0.0354213	-0.11632	0.146845	-0.169677	0.0336293
LRRC59.48474414.48476914	LRRC59	-0.16801	0.0354385	-0.0731978	0.362264	-0.0886301	0.269666
PDE1B.54953227.54955727	PDE1B	-0.167953	0.0355018	-0.158252	0.0477558	-0.142218	0.0756032
FYN.112079834.112082334	FYN	0.167947	0.0355083	0.148373	0.0636633	0.0660349	0.411248
C2orf69.200773978.200776478	C2orf69	-0.167898	0.0355628	-0.141487	0.0771339	-0.137805	0.0852294
C17orf103.21156078.21158578	C17orf103	0.167885	0.0355775	0.204151	0.0103285	0.132393	0.0983499
USP47.11860969.11863469	USP47	0.167876	0.0355877	0.130468	0.103383	0.178235	0.025526
TGDS.95248011.95250511	TGDS	-0.167728	0.0357526	-0.182289	0.0223124	-0.197249	0.0132807
RASSF1.50375164.50377664	RASSF1	-0.167681	0.0358052	-0.111319	0.16514	-0.0210839	0.793246
IQSEC3.174048.176548	IQSEC3	-0.167649	0.0358409	-0.149478	0.0616928	-0.154021	0.0541092
FOXP1.71113574.71116074	FOXP1	-0.167613	0.0358818	-0.00284673	0.971773	-0.135934	0.0895972
IL1R2.102606305.102608805	IL1R2	-0.167584	0.0359144	-0.166615	0.0370154	-0.166077	0.037639
RALY.32579457.32581957	RALY	-0.167494	0.0360152	-0.107052	0.182047	-0.254632	0.00128974
THBD.23029801.23032301	THBD	-0.167474	0.0360378	-0.159011	0.0466841	-0.201195	0.0115135
ZNF345.37340552.37343052	ZNF345	-0.167412	0.0361073	-0.0974059	0.22489	-0.152548	0.0564788
SEPHS2.30456724.30459224	SEPHS2	0.16739	0.0361317	0.146739	0.0666713	0.117415	0.143052
SEPT9.75313596.75316096	SEPT9	0.167257	0.0362822	0.174408	0.0289155	0.157678	0.0485798
SIGLEC16.50470911.50473411	SIGLEC16	-0.167226	0.0363174	-0.0869753	0.278745	-0.125528	0.117232
ZNF763.12073868.12076368	ZNF763	-0.167188	0.0363602	-0.120253	0.13357	-0.0955343	0.233968
CCHCR1.31125515.31128015	CCHCR1	0.167185	0.036364	0.175582	0.0278371	0.227912	0.0040944
GFI1.92948856.92951356	GFI1	-0.167173	0.0363777	-0.0342413	0.670298	-0.0646063	0.421463
TAPBPL.6559176.6561676	TAPBPL	-0.167159	0.0363934	-0.229878	0.0037767	-0.191215	0.0164421
CAMTA2.4890165.4892665	CAMTA2	-0.167157	0.0363953	-0.211983	0.00769246	-0.158913	0.0468218
SNORD31.62620365.62622865	SNORD31	-0.167156	0.0363968	-0.0639053	0.426529	-0.0918333	0.252668
LOC100289187.99193901.99196401	LOC100289187	0.167023	0.0365478	0.160425	0.0447419	0.138631	0.0833565
BOLA2.30205127.30207627	BOLA2	0.167011	0.0365618	0.105502	0.188494	0.167822	0.0356482
ZNRF1.75030914.75033414	ZNRF1	0.16701	0.0365631	0.206314	0.00953103	0.238278	0.0026544
GPR180.95252103.95254603	GPR180	0.166834	0.036764	0.0957808	0.232758	0.152195	0.0570581
KCTD1.24128000.24130500	KCTD1	0.16683	0.036768	0.210977	0.00799374	0.196578	0.0136039
MAD2L2.11751178.11753678	MAD2L2	0.166732	0.0368805	0.0915308	0.254241	0.123199	0.124243
SFXN1.174903513.174906013	SFXN1	0.166693	0.0369259	0.0224125	0.780538	0.0941276	0.240958
NOG.54669059.54671559	NOG	-0.16661	0.0370204	-0.086287	0.282581	-0.171116	0.0321315
ARHGEF10L.17905047.17907547	ARHGEF10L	0.16657	0.037067	0.0882682	0.271635	0.203675	0.010512
ELF2.140005068.140007568	ELF2	-0.166483	0.0371669	-0.193205	0.015334	-0.104121	0.19438
ACBD5.27530568.27533068	ACBD5	-0.166371	0.0372973	-0.0747496	0.352149	-0.0519528	0.518149
NBEA.35514423.35516923	NBEA	-0.166347	0.0373241	-0.263399	0.000858953	-0.219027	0.00585102
ZNF227.44714690.44717190	ZNF227	0.166328	0.037347	-0.0503029	0.531542	-0.0122924	0.878557
EMR2.14887239.14889739	EMR2	-0.166285	0.0373967	-0.171947	0.031292	-0.0824729	0.304479
UROS.127511337.127513837	UROS	-0.166176	0.0375227	-0.181111	0.0232082	-0.152357	0.0567914
MRPL16.59577845.59580345	MRPL16	-0.166122	0.0375858	-0.13696	0.0871811	-0.23389	0.00319616
CYYR1.27945081.27947581	CYYR1	-0.166102	0.037609	0.0433708	0.589648	-0.112765	0.159684
WRN.30888777.30891277	WRN	-0.166096	0.0376168	-0.124916	0.119044	-0.178061	0.0256723
LOC100505715.44405455.44407955	LOC100505715	-0.166081	0.037634	-0.210873	0.00802548	-0.248486	0.00170098
ZNF230.44505076.44507576	ZNF230	-0.166056	0.037663	-0.0506861	0.528416	-0.182932	0.0218364
TET1.70318116.70320616	TET1	0.166041	0.0376812	0.0546737	0.496445	-0.0042003	0.958362
LIN7C.27527826.27530326	LIN7C	-0.166039	0.0376833	-0.123375	0.123702	-0.219243	0.00580129
ANP32B.100743488.100745988	ANP32B	-0.166019	0.0377068	-0.106385	0.184803	-0.146187	0.0677129
NFKBIL1.31512627.31515127	NFKBIL1	0.16598	0.0377522	0.143771	0.0724308	0.143467	0.0730445
ROPN1L.10439973.10442473	ROPN1L	0.16597	0.0377631	0.102744	0.200374	0.103188	0.198429
PAQR4.3017341.3019841	PAQR4	-0.165958	0.037778	-0.0623703	0.437744	-0.0968332	0.227641
UBL3.30424320.30426820	UBL3	0.165954	0.0377819	0.145736	0.0685757	0.114255	0.154202
N4BP2L2.33112436.33114936	N4BP2L2	0.165919	0.0378238	0.130307	0.103813	0.156007	0.051045
GMDS.2245368.2247868	GMDS	-0.165848	0.0379067	-0.0272486	0.734791	0.0296441	0.712462
ING1.111363609.111366109	ING1	-0.165809	0.0379523	-0.0144073	0.857867	-0.120134	0.133956
ZNF641.48744529.48747029	ZNF641	-0.16574	0.0380333	-0.134725	0.0925141	-0.179128	0.0247862
LRWD1.102103389.102105889	LRWD1	-0.165732	0.0380435	-0.147275	0.0656725	-0.0729543	0.363868
EBNA1BP2.43637486.43639986	EBNA1BP2	-0.165714	0.0380639	-0.101791	0.204605	-0.121501	0.129556
NETO1.70532434.70534934	NETO1	0.165687	0.0380957	0.0595681	0.458645	0.149332	0.0619501
KCNE1.35827607.35830107	KCNE1	0.165666	0.0381207	0.150312	0.0602388	0.0546877	0.496335
RPS20.56986640.56989140	RPS20	0.165629	0.0381649	0.179278	0.0246634	0.122866	0.12527
OSCP1.36915586.36918086	OSCP1	-0.165618	0.0381778	-0.266755	0.000732468	-0.0583571	0.467846
SLC24A1.65912269.65914769	SLC24A1	0.165524	0.0382886	0.154871	0.0527792	0.131952	0.0994868
VPS16.2819372.2821872	VPS16	0.16551	0.0383053	0.0873713	0.276554	0.151342	0.058482
TRPM2.45771483.45773983	TRPM2	-0.165495	0.0383229	-0.151034	0.0590021	-0.148265	0.0638587
BMF.40398139.40400639	BMF	-0.16549	0.0383287	-0.130995	0.101985	-0.112644	0.160135
SSR1.7313041.7315541	SSR1	0.165473	0.0383497	0.0837194	0.297203	0.0145638	0.85634
TSPAN15.71209225.71211725	TSPAN15	-0.165455	0.0383707	-0.185357	0.0201186	-0.209186	0.00855613
APBB2.40858672.40861172	APBB2	0.165386	0.0384529	0.140258	0.0797642	0.188036	0.018357
SETD7.140477077.140479577	SETD7	0.165365	0.0384775	0.07543	0.347771	0.0810026	0.313211
USP54.75334933.75337433	USP54	-0.16536	0.0384835	-0.032226	0.688665	-0.125939	0.116027
UGDH.39528718.39531218	UGDH	-0.165266	0.038595	-0.126699	0.113827	-0.165214	0.0386574
GAPDH.6641584.6644084	GAPDH	0.165258	0.0386047	0.186475	0.0193662	-0.0025606	0.974609
BCL9.147011181.147013681	BCL9	-0.165197	0.0386781	-0.0224512	0.780168	-0.135455	0.0907447
SLC30A6.32388909.32391409	SLC30A6	-0.165098	0.0387963	-0.100783	0.209147	-0.169098	0.0342486
METTL17.21455964.21458464	METTL17	-0.165091	0.0388042	-0.149469	0.0617078	-0.0996573	0.214304
MIER2.344291.346791	MIER2	-0.16507	0.0388299	-0.177307	0.0263151	-0.175614	0.0278079
CGRRF1.54974586.54977086	CGRRF1	0.164983	0.0389342	0.0562228	0.484306	0.0845379	0.292488
CTSA.44517590.44520090	CTSA	-0.164979	0.0389394	-0.250438	0.00155898	-0.298307	0.000147836
SUZ12.30262043.30264543	SUZ12	-0.164848	0.0390965	-0.0830014	0.30138	-0.148033	0.0642804
CTNNB1.41238941.41241441	CTNNB1	-0.164781	0.0391771	-0.188535	0.0180445	-0.21624	0.00652655
SLC19A2.169454708.169457208	SLC19A2	0.164755	0.0392091	0.0963031	0.230208	0.158352	0.0476127
SIPA1L1.71994041.71996541	SIPA1L1	0.164663	0.0393197	0.137902	0.0850072	0.0770179	0.337687
SGK1.134496570.134499070	SGK1	-0.164498	0.0395197	-0.229598	0.00382049	-0.196669	0.0135594
MKL1.41032190.41034690	MKL1	-0.164473	0.0395511	-0.116309	0.146883	-0.112116	0.162114
MYC.128746314.128748814	MYC	0.16447	0.0395538	0.0555405	0.489633	0.0687769	0.392053
ANKRD10.111566916.111569416	ANKRD10	-0.164469	0.0395553	-0.117693	0.142103	-0.146127	0.0678276
PLK4.128800015.128802515	PLK4	-0.164458	0.0395692	-0.162636	0.0418394	-0.19479	0.0144982
CCDC134.42194677.42197177	CCDC134	-0.164383	0.0396604	-0.0609642	0.448163	-0.13549	0.0906582
ST14.130027681.130030181	ST14	0.164346	0.0397053	0.177768	0.025921	0.158385	0.0475656
WDR19.39182023.39184523	WDR19	0.164333	0.0397214	0.197992	0.0129311	0.170192	0.0330868
PNN.39642386.39644886	PNN	0.164331	0.0397234	0.138851	0.0828643	0.176461	0.0270526
ABLIM1.116443914.116446414	ABLIM1	0.164291	0.0397727	0.0740087	0.356957	0.167417	0.0361015
TUBGCP5.22831394.22833894	TUBGCP5	-0.164231	0.0398466	-0.179765	0.0242692	-0.202578	0.0109452
STK36.219534748.219537248	STK36	-0.16418	0.039908	-0.0753314	0.348404	-0.075319	0.348484
ZNF681.23941193.23943693	ZNF681	-0.164177	0.0399118	-0.150707	0.0595598	-0.161263	0.0436226
GLB1.33137814.33140314	GLB1	0.164173	0.0399167	0.20165	0.0113239	0.01624	0.840015
FBXO6.11722149.11724649	FBXO6	-0.164109	0.0399952	-0.164886	0.0390504	-0.142517	0.074984
CDC25B.3774400.3776900	CDC25B	-0.164106	0.0399998	-0.0668114	0.405756	-0.0994251	0.215379
RAB34.27044408.27046908	RAB34	-0.164089	0.0400206	-0.118728	0.138603	-0.174507	0.0288233
TRIM26.30180771.30183271	TRIM26	0.164054	0.0400629	0.174818	0.0285347	0.150662	0.0596374
CCDC91.28408132.28410632	CCDC91	-0.16404	0.0400802	-0.0484022	0.547185	-0.0487634	0.544195
GPRC5C.72427835.72430335	GPRC5C	-0.163968	0.0401697	-0.135423	0.0908215	-0.14361	0.0727563
DGKH.42612171.42614671	DGKH	0.163958	0.0401821	0.248296	0.00171542	0.150436	0.0600256
KIAA0125.106381837.106384337	KIAA0125	-0.163945	0.0401977	-0.000229474	0.997724	-0.00437241	0.956657
TIMM13.2427375.2429875	TIMM13	0.163914	0.0402356	0.116019	0.147899	0.108107	0.177752
FAM179B.45429415.45431915	FAM179B	-0.163904	0.040248	-0.0420992	0.600613	-0.0264982	0.741834
ZNF672.249130529.249133029	ZNF672	-0.163815	0.0403577	-0.0089309	0.911607	-0.0649177	0.419224
TNFRSF13B.16874902.16877402	TNFRSF13B	-0.163778	0.0404044	-0.214975	0.00685533	-0.165026	0.0388827
SNX9.158242293.158244793	SNX9	-0.163776	0.0404062	-0.065749	0.41328	-0.0480515	0.550096
CDCA5.64851115.64853615	CDCA5	0.163756	0.0404312	0.202891	0.0108197	0.0986601	0.218948
RPTOR.78516624.78519124	RPTOR	-0.163697	0.0405049	-0.14691	0.0663509	-0.158584	0.047285
PLEKHG2.39901749.39904249	PLEKHG2	-0.16364	0.0405757	-0.186988	0.0190293	-0.224762	0.00465394
NETO1.70534310.70536810	NETO1	0.163633	0.0405841	0.0656199	0.4142	0.141361	0.0774008
SEPT7P2.45808117.45810617	SEPT7P2	0.163618	0.0406025	0.169162	0.0341793	0.136928	0.0872548
CD68.7480804.7483304	CD68	-0.163605	0.0406186	-0.188982	0.0177678	-0.185532	0.0199991
SLC22A17.23820979.23823479	SLC22A17	-0.163582	0.0406471	-0.268097	0.000686884	-0.224229	0.00475522
MRAS.138064489.138066989	MRAS	-0.163581	0.0406492	-0.165336	0.0385125	-0.19993	0.012056
ZNF583.56913382.56915882	ZNF583	-0.163573	0.0406591	-0.216685	0.00641406	-0.140765	0.0786702
ZNF417.58427478.58429978	ZNF417	0.16357	0.0406625	0.133966	0.0943813	0.109325	0.172889
ESR1.152126453.152128953	ESR1	0.163525	0.0407187	0.0708764	0.377727	0.162196	0.0424049
PER3.7842762.7845262	PER3	-0.163435	0.0408307	-0.106688	0.183545	-0.0751184	0.349772
SBF1P1.56367381.56369881	SBF1P1	-0.163428	0.0408399	-0.0459431	0.567751	-0.15014	0.0605363
FAM83H.144815414.144817914	FAM83H	-0.163378	0.0409017	-0.0880919	0.272597	-0.0722418	0.368584
CCDC130.13856752.13859252	CCDC130	0.163377	0.0409031	0.136511	0.0882325	0.08589	0.28481
GAS7.9939564.9942064	GAS7	-0.163365	0.040919	-0.113731	0.156113	-0.0584232	0.467341
THBS4.79329169.79331669	THBS4	-0.163358	0.0409267	-0.129737	0.105347	-0.0722972	0.368215
TRIM46.155145229.155147729	TRIM46	0.163216	0.041105	0.110234	0.169322	0.0766879	0.339768
ELOVL1.43833245.43835745	ELOVL1	-0.163167	0.0411677	-0.00604699	0.940084	-0.0599663	0.455642
GNAI1.79762139.79764639	GNAI1	-0.163106	0.0412436	-0.170772	0.0324844	-0.201058	0.0115714
SMG6.2206569.2209069	SMG6	0.163038	0.0413292	0.028289	0.725065	0.099198	0.216434
SOCS2.93961597.93964097	SOCS2	-0.163038	0.04133	-0.0918949	0.252349	-0.0442637	0.582004
MIPEP.24463087.24465587	MIPEP	0.163002	0.0413756	0.124112	0.121456	0.0953874	0.234691
COL7A1.48632093.48634593	COL7A1	0.162807	0.0416225	0.265424	0.000780439	0.142185	0.0756705
BCAT1.25055509.25058009	BCAT1	-0.162783	0.0416523	-0.128511	0.108707	-0.196623	0.0135819
WDFY4.49891517.49894017	WDFY4	-0.162766	0.0416738	-0.213548	0.00724384	-0.202626	0.0109259
SLAIN1.78313294.78315794	SLAIN1	0.162747	0.041699	0.15832	0.047659	0.137684	0.0855066
CYB5RL.54665246.54667746	CYB5RL	-0.16272	0.0417331	-0.0460065	0.567216	-0.0224513	0.780167
TNFSF12.7450374.7452874	TNFSF12	0.162627	0.0418511	0.0619378	0.440934	0.16878	0.0345929
FAIM3.207094878.207097378	FAIM3	-0.162603	0.0418819	-0.108074	0.177887	-0.151185	0.0587465
SLC9B1.103940396.103942896	SLC9B1	-0.162595	0.0418929	-0.00814794	0.919329	-0.0860075	0.284149
SERPING1.57363704.57366204	SERPING1	-0.162591	0.0418968	-0.136415	0.0884588	-0.0896946	0.263934
PSD3.18870696.18873196	PSD3	-0.162476	0.0420448	-0.256675	0.00117465	-0.25007	0.00158488
USP20.132595695.132598195	USP20	0.162313	0.0422539	0.0670902	0.403796	0.00970154	0.904015
VPS52.33239162.33241662	VPS52	0.16226	0.0423219	0.0552598	0.491833	0.102096	0.203245
CD86.121794695.121797195	CD86	-0.162195	0.0424061	-0.168925	0.0344351	-0.0241522	0.763985
KLF11.10182371.10184871	KLF11	-0.16219	0.0424119	-0.137526	0.08587	-0.0896609	0.264114
RSU1.16858953.16861453	RSU1	-0.162148	0.0424661	-0.222065	0.00518639	-0.192588	0.0156706
ATP11A.113342642.113345142	ATP11A	-0.162085	0.042548	-0.181272	0.0230841	-0.165252	0.0386117
TCEANC2.54517273.54519773	TCEANC2	-0.162081	0.0425525	-0.147093	0.0660095	-0.197977	0.0129379
NFE2L2.178129359.178131859	NFE2L2	0.162049	0.042594	0.154303	0.0536651	0.126894	0.113267
TRAF3IP2.111888063.111890563	TRAF3IP2	-0.162046	0.0425986	-0.166936	0.0366475	-0.203674	0.0105123
DDX1.15729744.15732244	DDX1	-0.162007	0.0426484	-0.0697494	0.385377	-0.0509852	0.525983
TP53I3.24306701.24309201	TP53I3	-0.162006	0.0426499	-0.138877	0.0828059	-0.103446	0.197301
WDR85.140472887.140475387	WDR85	-0.161987	0.042675	-0.137839	0.0851516	-0.100127	0.21214
ARHGEF4.131672223.131674723	ARHGEF4	-0.161965	0.0427031	-0.159158	0.0464795	-0.187537	0.0186748
CD302.160654266.160656766	CD302	-0.161925	0.0427554	-0.0978475	0.222785	-0.163452	0.0408095
CALY.135149975.135152475	CALY	-0.161924	0.0427571	-0.173194	0.030068	-0.111825	0.163214
CCDC11.47792365.47794865	CCDC11	0.161911	0.0427739	-0.0253245	0.752891	0.119731	0.135278
HLCS.38362045.38364545	HLCS	0.161875	0.0428197	0.15167	0.0579315	0.147752	0.0647939
BRF2.37706931.37709431	BRF2	-0.161853	0.0428488	0.0312178	0.697922	-0.0821473	0.306399
IFT43.76450095.76452595	IFT43	-0.16182	0.0428921	-0.0509731	0.526081	-0.0897914	0.263416
PI4KA.21212600.21215100	PI4KA	0.161808	0.0429073	0.119385	0.136416	0.149973	0.0608258
CHURC1.65379078.65381578	CHURC1	-0.161791	0.0429299	-0.17825	0.0255135	-0.178203	0.0255528
RAC3.79987531.79990031	RAC3	-0.161703	0.0430442	-0.0700642	0.383231	-0.110214	0.169399
CYB5R1.202935904.202938404	CYB5R1	-0.161685	0.043068	-0.0933573	0.244846	-0.0883263	0.271318
PRPF40A.153573475.153575975	PRPF40A	-0.161679	0.0430765	-0.194409	0.0146955	-0.146597	0.066938
TGIF1.3447972.3450472	TGIF1	0.161678	0.043077	0.165547	0.0382618	0.118725	0.138613
ZMYND12.42921438.42923938	ZMYND12	-0.161604	0.0431744	-0.0434265	0.58917	-0.0571841	0.476854
MTERFD1.97273296.97275796	MTERFD1	0.161507	0.0433017	0.0795624	0.32192	0.0574183	0.475048
FNBP1.132804973.132807473	FNBP1	0.161483	0.0433334	0.250176	0.00157739	0.147385	0.0654687
EXD2.69656193.69658693	EXD2	-0.161478	0.0433392	-0.00788123	0.921961	-0.0781142	0.330835
RPAIN.5320960.5323460	RPAIN	-0.161463	0.0433592	-0.118441	0.139566	-0.0323296	0.687716
GEMIN4.655001.657501	GEMIN4	-0.161395	0.0434491	-0.153335	0.0552015	-0.143048	0.0738943
WDR6.49042636.49045136	WDR6	-0.161373	0.043478	-0.143595	0.0727853	-0.137625	0.0856437
ARL6IP5.69132089.69134589	ARL6IP5	-0.161349	0.0435089	-0.106785	0.183148	-0.205913	0.00967437
CDK12.37615738.37618238	CDK12	0.16131	0.043561	0.0309356	0.700521	0.0202573	0.80118
WBP11.14955901.14958401	WBP11	0.161284	0.0435955	0.152783	0.0560943	0.227945	0.00408892
UBE2V1.48729235.48731735	UBE2V1	-0.161276	0.0436052	-0.125947	0.116004	-0.116099	0.147618
SLC2A5.9129387.9131887	SLC2A5	-0.161147	0.0437765	-0.185264	0.0201822	-0.267162	0.000718366
SMAD1.146400950.146403450	SMAD1	-0.161145	0.0437792	-0.0773403	0.335663	-0.161602	0.0431764
SRRT.100470700.100473200	SRRT	-0.161121	0.0438101	-0.182836	0.0219071	-0.154349	0.053592
COX6C.100905742.100908242	COX6C	-0.161064	0.0438867	-0.170299	0.032975	-0.0588387	0.464175
ANP32A.69112761.69115261	ANP32A	0.161019	0.0439456	0.114137	0.154632	0.0901763	0.261367
AQP11.77298679.77301179	AQP11	0.161017	0.0439485	0.103816	0.195693	0.0911434	0.256265
FXYD2.117694959.117697459	FXYD2	0.16101	0.0439574	0.081133	0.31243	0.0116241	0.885114
ZSCAN12P1.28056584.28059084	ZSCAN12P1	0.161009	0.0439593	0.146989	0.0662031	0.143769	0.0724353
JAZF1.28219937.28222437	JAZF1	-0.160991	0.0439827	-0.159762	0.0456438	-0.122561	0.126219
PELI1.64371105.64373605	PELI1	0.160947	0.0440422	0.133596	0.0953039	0.181083	0.0232301
ME2.48403431.48405931	ME2	-0.160942	0.0440481	-0.173199	0.0300636	-0.136299	0.0887322
WDTC1.27559006.27561506	WDTC1	-0.160937	0.0440555	-0.187669	0.0185905	-0.238164	0.00266731
ATL2.38603932.38606432	ATL2	0.160846	0.0441766	0.11758	0.142486	0.175603	0.0278178
SGTA.2782854.2785354	SGTA	-0.160823	0.0442079	-0.125418	0.117558	-0.117404	0.143091
GNL1.30524871.30527371	GNL1	-0.160704	0.0443662	-0.19263	0.0156475	-0.0959699	0.231832
COX6A1.120873892.120876392	COX6A1	-0.160672	0.0444099	-0.103674	0.196308	-0.188557	0.0180305
TCL1A.96180033.96182533	TCL1A	-0.16043	0.0447355	-0.138928	0.0826927	-0.216062	0.00657194
ETS1.128456953.128459453	ETS1	-0.16038	0.0448019	-0.088556	0.270069	-0.0524637	0.514037
PRKAR1A.66506519.66509019	PRKAR1A	-0.160294	0.0449187	-0.0517843	0.519509	-0.0435184	0.588382
GTDC1.144994406.144996906	GTDC1	-0.160269	0.0449527	-0.183476	0.0214406	-0.169722	0.0335817
RACGAP1P.45458694.45461194	RACGAP1P	0.160264	0.0449596	0.0375501	0.640567	0.0551871	0.492405
MT1F.56689854.56692354	MT1F	-0.160153	0.04511	-0.193434	0.0152105	-0.154827	0.052847
BAIAP3.1382504.1385004	BAIAP3	0.160153	0.0451106	0.123074	0.124628	0.122996	0.124868
FEM1A.4789727.4792227	FEM1A	0.160142	0.0451256	0.164216	0.0398638	0.177296	0.0263243
TEX10.103114353.103116853	TEX10	0.160078	0.0452124	0.228531	0.00399193	0.257859	0.00111231
APH1B.63567748.63570248	APH1B	-0.160072	0.0452203	-0.19705	0.0133757	-0.227369	0.00418643
TUBA8.18591452.18593952	TUBA8	0.160072	0.0452203	0.0962734	0.230353	0.047163	0.557503
ACOX3.8441952.8444452	ACOX3	0.160031	0.0452765	0.0224482	0.780197	0.0735963	0.359649
PLAU.75668861.75671361	PLAU	-0.159965	0.0453656	-0.305903	9.77363e-05	-0.207392	0.00915384
ACP6.147142134.147144634	ACP6	-0.159958	0.0453759	-0.0528301	0.511098	-0.0304673	0.704843
STAMBP.74054042.74056542	STAMBP	-0.159903	0.0454507	-0.116799	0.145175	-0.0827006	0.303141
ADRB1.115801805.115804305	ADRB1	-0.159881	0.0454806	-0.0264531	0.742257	-0.244455	0.00203219
ERP27.15090963.15093463	ERP27	0.159829	0.0455521	0.211612	0.00780254	0.268221	0.000682798
IFNGR1.137540067.137542567	IFNGR1	-0.159827	0.0455551	-0.0858439	0.28507	-0.113596	0.156608
C5orf22.31530372.31532872	C5orf22	-0.159825	0.045557	-0.0820341	0.307068	-0.127892	0.110436
CCDC141.179914286.179916786	CCDC141	-0.159813	0.0455733	-0.190915	0.0166152	-0.17652	0.0270008
CD63.56122422.56124922	CD63	0.159806	0.0455839	0.0885636	0.270027	0.0315532	0.694838
CDKN2C.51433641.51436141	CDKN2C	0.159784	0.0456137	0.0810198	0.313108	0.045574	0.570869
ANKRD40.48784770.48787270	ANKRD40	0.159773	0.0456287	0.0598433	0.456568	0.154682	0.0530723
NSUN4.46803848.46806348	NSUN4	0.159743	0.0456703	0.0664439	0.40835	0.194866	0.0144594
FTSJD2.37398906.37401406	FTSJD2	0.159709	0.0457171	0.138611	0.0834025	0.0951295	0.235965
PEX10.2343510.2346010	PEX10	-0.159698	0.0457314	-0.172172	0.031068	-0.245418	0.0019481
TNFAIP6.152212105.152214605	TNFAIP6	-0.15967	0.0457705	-0.109735	0.171274	-0.13153	0.100582
ZNF2.95829182.95831682	ZNF2	-0.159649	0.0457993	-0.0792228	0.323997	-0.0710965	0.376244
ZNF530.58109252.58111752	ZNF530	0.159629	0.045827	0.105787	0.187299	0.120071	0.134162
CCS.66358689.66361189	CCS	-0.159573	0.0459036	-0.203794	0.0104658	-0.0657436	0.413318
CSNK1G1.64647942.64650442	CSNK1G1	0.15956	0.0459211	0.217396	0.00623835	0.227014	0.00424741
ZNF713.55978330.55980830	ZNF713	0.159519	0.045978	0.0587269	0.465025	0.042414	0.59789
CAB39L.50017721.50020221	CAB39L	-0.159502	0.0460014	-0.159599	0.0458681	-0.185205	0.0202223
MRPS34.1822640.1825140	MRPS34	-0.159491	0.0460165	-0.0734168	0.360826	-0.251354	0.00149614
SEZ6.27332581.27335081	SEZ6	0.159435	0.0460949	0.124573	0.12007	0.16544	0.0383885
KIAA1958.115247247.115249747	KIAA1958	-0.15943	0.0461019	-0.0571328	0.47725	-0.0639677	0.426077
UBE2E3.181843111.181845611	UBE2E3	-0.159421	0.0461139	-0.049545	0.537752	-0.0283744	0.724268
SKA1.47899391.47901891	SKA1	0.159402	0.0461396	0.101744	0.204812	0.148366	0.0636754
RDH13.55580414.55582914	RDH13	-0.15936	0.046198	-0.11292	0.159106	-0.174036	0.0292647
S100A11.152009011.152011511	S100A11	-0.15928	0.0463091	-0.0492483	0.540193	-0.276315	0.000460047
EFCAB7.63987012.63989512	EFCAB7	-0.159241	0.046363	-0.13907	0.082376	-0.047551	0.554262
NFE2.54689063.54691563	NFE2	-0.159171	0.0464615	0.0305092	0.704456	0.0318627	0.691996
SDC2.97503881.97506381	SDC2	0.15917	0.0464624	-0.0470562	0.558397	-0.0232885	0.77219
TGFB1I1.31481475.31483975	TGFB1I1	-0.159123	0.0465277	-0.201568	0.0113579	-0.210473	0.00814872
RANBP2.109333936.109336436	RANBP2	0.159115	0.0465384	0.0115497	0.885844	0.0545467	0.497447
LMCD1.8541510.8544010	LMCD1	-0.159113	0.0465415	-0.153712	0.0545991	-0.138653	0.0833072
TAF4.60640366.60642866	TAF4	0.159109	0.0465472	0.172595	0.0306505	0.196708	0.0135407
IKZF5.124767703.124770203	IKZF5	0.159103	0.0465562	0.171848	0.0313912	0.212277	0.0076064
PTPRF.43994546.43997046	PTPRF	0.159088	0.0465765	0.162885	0.0415237	0.110625	0.167808
SSFA2.182754471.182756971	SSFA2	-0.159085	0.0465813	-0.201054	0.011573	-0.0951905	0.235663
MAP3K14.43393914.43396414	MAP3K14	-0.159083	0.0465833	-0.180521	0.0236687	-0.218313	0.00601794
POMT1.134376288.134378788	POMT1	-0.158996	0.0467053	-0.153504	0.0549305	-0.28207	0.000344864
LIN7A.81331194.81333694	LIN7A	-0.15899	0.0467141	-0.135107	0.0915832	-0.0878682	0.273821
C4orf33.130012828.130015328	C4orf33	0.158971	0.0467395	0.183729	0.021258	0.131696	0.100149
ZNF22.45494272.45496772	ZNF22	0.158971	0.0467402	0.211103	0.0079554	0.143477	0.0730237
ZBTB9.33420355.33422855	ZBTB9	0.158967	0.0467462	0.0770816	0.337286	0.152329	0.0568387
TIFAB.134787589.134790089	TIFAB	-0.158891	0.0468526	-0.0643057	0.423631	-0.0801454	0.318376
RBM15.110879944.110882444	RBM15	0.158836	0.0469296	0.126777	0.113603	0.170384	0.0328857
TMEM167A.82372772.82375272	TMEM167A	0.158753	0.0470454	0.0997845	0.213717	-0.00425304	0.95784
DIRC2.122511900.122514400	DIRC2	0.158724	0.0470861	0.179427	0.0245426	0.0782226	0.330162
ZNF638.71556884.71559384	ZNF638	-0.158714	0.0471009	-0.056224	0.484296	-0.0614064	0.444871
NDUFA13.19625018.19627518	NDUFA13	0.15864	0.0472057	0.0775456	0.334378	0.0622446	0.438669
SNX10.26329514.26332014	SNX10	-0.158554	0.0473261	-0.000435691	0.995679	-0.0231676	0.77334
PARG.51370831.51373331	PARG	0.158537	0.0473512	0.0665514	0.407591	0.167948	0.0355069
TGIF1.3449590.3452090	TGIF1	0.158531	0.0473597	0.141147	0.0778554	0.128684	0.108229
BBS7.122791152.122793652	BBS7	-0.158512	0.0473855	-0.00356616	0.964644	-0.107755	0.179177
FDPS.155276538.155279038	FDPS	0.15851	0.0473887	0.0801843	0.31814	0.104239	0.19387
SAR1B.133968033.133970533	SAR1B	0.158501	0.0474014	0.0639271	0.42637	0.106715	0.183436
C9orf96.136241283.136243783	C9orf96	-0.158414	0.0475246	-0.057662	0.473173	-0.189722	0.0173189
TULP2.49401496.49403996	TULP2	0.158393	0.0475553	0.139377	0.081694	0.0804632	0.316455
AOC2.40994608.40997108	AOC2	0.158391	0.0475578	0.121931	0.128193	0.161692	0.0430595
SUPT6H.26987301.26989801	SUPT6H	-0.158339	0.0476318	0.0579875	0.470674	-0.0184417	0.818677
GGN.38878168.38880668	GGN	-0.158295	0.0476942	-0.11711	0.144101	-0.0188495	0.814739
GNPAT.231374918.231377418	GNPAT	-0.158214	0.0478095	-0.144296	0.0713845	-0.203434	0.0106058
CLDN23.8557665.8560165	CLDN23	-0.158187	0.0478487	-0.0856589	0.286113	-0.19476	0.0145138
WDR92.68384192.68386692	WDR92	-0.15816	0.0478866	-0.0388308	0.629208	-0.0811719	0.312197
AHDC1.27929643.27932143	AHDC1	0.158146	0.0479066	0.0370554	0.644977	0.0523142	0.515239
ZNF33A.38297577.38300077	ZNF33A	-0.158144	0.0479101	-0.102185	0.202849	-0.133182	0.0963429
DAB2.39424835.39427335	DAB2	-0.158043	0.0480547	-0.0679598	0.397716	-0.150671	0.0596212
TEX9.56655643.56658143	TEX9	0.158018	0.0480891	0.0646234	0.42134	0.161683	0.0430711
RANBP1.20103023.20105523	RANBP1	-0.157969	0.0481599	0.053189	0.508228	-0.05041	0.530668
COMMD3-BMI1.22603311.22605811	COMMD3-BMI1	0.157908	0.0482475	0.106559	0.184078	0.0756275	0.346507
EPT1.26566953.26569453	EPT1	-0.157885	0.0482809	0.0040189	0.960159	-0.000533373	0.99471
C7orf73.135345220.135347720	C7orf73	-0.157831	0.048359	-0.157602	0.0486892	-0.176226	0.0272609
NSFL1C.1447837.1450337	NSFL1C	-0.157741	0.0484888	-0.0220281	0.784209	-0.0510084	0.525794
MC1R.89982286.89984786	MC1R	-0.157719	0.0485201	-0.107059	0.182019	-0.0606292	0.450666
RPRD1B.36659947.36662447	RPRD1B	0.157686	0.048568	0.247129	0.00180655	0.254632	0.00128977
PITRM1.3214533.3217033	PITRM1	-0.157616	0.0486694	-0.189837	0.01725	-0.209055	0.00859859
LOC643802.53404541.53407041	LOC643802	0.157583	0.0487159	0.210196	0.00823477	0.0999083	0.213146
PMS2P4.66766929.66769429	PMS2P4	0.157537	0.0487836	0.0162897	0.839532	-0.00569657	0.943551
MSH3.79948466.79950966	MSH3	-0.157498	0.0488398	-0.23895	0.00257923	-0.248681	0.00168631
ANKRD17.74124002.74126502	ANKRD17	0.157492	0.0488487	-0.122746	0.125644	-0.116052	0.147784
REXO2.114308107.114310607	REXO2	-0.157489	0.0488529	-0.0755216	0.347184	-0.00292116	0.971036
XPR1.180599145.180601645	XPR1	0.157468	0.0488829	0.205324	0.00988906	0.196401	0.0136902
DNTTIP1.44418575.44421075	DNTTIP1	0.157449	0.0489108	0.0737633	0.358557	0.147877	0.0645643
MARK2.63604399.63606899	MARK2	-0.157314	0.0491072	-0.0870192	0.278502	-0.0690891	0.389902
ZFP41.144326990.144329490	ZFP41	0.157305	0.0491206	0.0447319	0.578013	0.0500816	0.533352
VIT.36921832.36924332	VIT	-0.157278	0.0491598	-0.06222	0.438851	-0.0555746	0.489366
CORO7-PAM16.4466462.4468962	CORO7-PAM16	-0.15717	0.0493173	-0.141842	0.0763869	-0.262074	0.000914184
PLXNA4.132260823.132263323	PLXNA4	0.157055	0.0494871	0.00616478	0.93892	0.036215	0.652499
ERG.40032091.40034591	ERG	-0.157026	0.0495292	-0.171001	0.0322488	-0.175774	0.0276644
PLEC.145024544.145027044	PLEC	-0.15701	0.0495524	0.070532	0.380055	-0.0455073	0.571433
CN5H6.4.46692057.46694557	CN5H6	-0.156999	0.0495693	0.0181861	0.821148	-0.160108	0.0451708
PKIB.122929376.122931876	PKIB	0.156957	0.0496302	0.259187	0.00104598	0.243684	0.00210186
ARHGAP31.119011219.119013719	ARHGAP31	0.156956	0.0496313	0.0776225	0.333897	0.0331807	0.679941
GTF2H2C.68854050.68856550	GTF2H2C	-0.156951	0.04964	-0.0923869	0.249808	-0.147836	0.0646387
WLS.68697729.68700229	WLS	-0.156943	0.0496517	-0.119345	0.136549	-0.212313	0.00759606
BCL2L1.30310156.30312656	BCL2L1	-0.156882	0.0497404	-0.155691	0.0515226	-0.172206	0.0310347
CCDC12.47017491.47019991	CCDC12	-0.156633	0.0501085	0.0141638	0.860244	-0.180341	0.0238109
TRIM38.25960916.25963416	TRIM38	0.156612	0.0501404	0.141851	0.0763685	0.175156	0.0282247
ACSS1.25038318.25040818	ACSS1	0.156477	0.0503416	0.138882	0.0827955	0.124798	0.119396
ITGB3.45329207.45331707	ITGB3	-0.156447	0.0503862	0.0181222	0.821766	-0.02696	0.737497
PI4KB.151299633.151302133	PI4KB	0.156344	0.0505397	0.174396	0.0289268	0.276164	0.000463497
LTB.31549702.31552202	LTB	-0.156335	0.0505528	-0.147314	0.0656004	-0.159237	0.0463684
UBXN10.20510577.20513077	UBXN10	-0.156318	0.0505777	-0.050506	0.529884	-0.113431	0.157214
ITPR1.4533031.4535531	ITPR1	0.156286	0.0506262	-0.0349872	0.663549	0.0200682	0.802998
KLRK1.10542153.10544653	KLRK1	-0.156256	0.0506701	-0.179902	0.02416	-0.207525	0.00910857
TIGD1.233414726.233417226	TIGD1	-0.156154	0.0508232	-0.222247	0.00514883	-0.155298	0.0521216
ZNF702P.53496284.53498784	ZNF702P	-0.156144	0.0508383	-0.054091	0.501052	-0.16181	0.0429053
MARCO.119697744.119700244	MARCO	-0.156141	0.0508433	-0.08464	0.291904	-0.0596864	0.457752
TMBIM4.66563307.66565807	TMBIM4	-0.156131	0.050858	-0.175709	0.0277224	-0.202925	0.0108063
ZNF778.89282110.89284610	ZNF778	-0.156084	0.0509285	-0.0365082	0.64987	-0.070096	0.383014
RCN1.32110476.32112976	RCN1	-0.156059	0.0509659	-0.171488	0.0317532	-0.266568	0.00073903
C19orf48.51307474.51309974	C19orf48	0.156006	0.0510454	0.112358	0.161203	0.00100473	0.990036
STK32B.5051526.5054026	STK32B	-0.155976	0.0510917	-0.140737	0.0787301	-0.175185	0.0281981
NUDT14.105647160.105649660	NUDT14	0.155975	0.0510926	0.0918391	0.252638	0.237217	0.00277713
TPM3.154164109.154166609	TPM3	-0.155963	0.0511113	-0.0902317	0.261073	-0.0574911	0.474488
PIAS2.44496995.44499495	PIAS2	-0.155921	0.0511746	-0.059975	0.455576	-0.0621255	0.439548
KCNQ4.41247683.41250183	KCNQ4	-0.15586	0.0512661	-0.194098	0.014858	-0.000769067	0.992373
MTSS1L.70719454.70721954	MTSS1L	-0.155803	0.051352	-0.119311	0.136663	-0.0884033	0.270898
ITFG1.47494515.47497015	ITFG1	0.155801	0.0513556	0.203439	0.0106037	0.191477	0.0162926
EPB41L5.120768603.120771103	EPB41L5	0.155754	0.0514273	0.031514	0.695198	0.0630067	0.433074
PSMD9.122324636.122327136	PSMD9	-0.155716	0.0514845	-0.0701464	0.382672	-0.109926	0.170526
HIST1H1D.26234716.26237216	HIST1H1D	0.155628	0.0516176	0.225027	0.00460446	0.163935	0.04021
ZNF513.27603111.27605611	ZNF513	-0.155614	0.0516395	-0.0759361	0.344537	-0.0880791	0.272666
NAGPA.5083442.5085942	NAGPA	-0.155506	0.0518035	-0.144958	0.0700822	-0.21102	0.00798083
ORAOV1.69489665.69492165	ORAOV1	0.155433	0.051915	0.240328	0.00243101	0.144036	0.0719026
ZMAT4.40754843.40757343	ZMAT4	-0.155429	0.051921	-0.180943	0.0233389	-0.132442	0.0982233
FIBP.65655510.65658010	FIBP	-0.155427	0.0519243	-0.0864517	0.28166	-0.0385408	0.631772
CWC25.36981103.36983603	CWC25	0.155339	0.0520582	0.0774597	0.334915	0.127603	0.111251
NME7.169336686.169339186	NME7	-0.155327	0.0520775	-0.0548369	0.495159	-0.0115544	0.885797
LIX1L.145475084.145477584	LIX1L	-0.155323	0.0520837	0.00664699	0.934152	-0.0884546	0.270619
ESF1.13765032.13767532	ESF1	-0.155244	0.0522037	-0.121128	0.130745	-0.138014	0.0847534
SMPD1.6409643.6412143	SMPD1	-0.15524	0.0522112	-0.153257	0.0553267	-0.16121	0.0436925
LGALS9.25956173.25958673	LGALS9	-0.15521	0.0522565	-0.0745779	0.35326	-0.183594	0.0213551
FAM76A.28050489.28052989	FAM76A	-0.1552	0.0522719	0.0421333	0.600318	0.0191038	0.812285
GATA2.128206873.128209373	GATA2	-0.155187	0.0522927	-0.15777	0.0484468	-0.194655	0.0145678
CAPN2.223887294.223889794	CAPN2	-0.155182	0.0523002	-0.140777	0.0786448	-0.143154	0.0736784
UBE2D2.138938750.138941250	UBE2D2	0.155113	0.0524052	0.100238	0.211632	0.207803	0.0090138
PKN1.14542165.14544665	PKN1	-0.155104	0.0524194	-0.233283	0.00327839	-0.136782	0.087596
FLJ33630.127418266.127420766	FLJ33630	-0.155102	0.0524233	-0.0665088	0.407891	-0.069453	0.387404
MRPL20.1342193.1344693	MRPL20	-0.155044	0.052512	-0.151315	0.0585272	-0.170525	0.0327391
RNF187.228673067.228675567	RNF187	-0.155	0.0525804	-0.070579	0.379737	-0.0776482	0.333736
NR2C2AP.19313738.19316238	NR2C2AP	-0.154976	0.0526175	-0.0679725	0.397628	-0.0182634	0.820401
PHF15.133859797.133862297	PHF15	0.15497	0.0526267	0.150641	0.0596733	0.11019	0.169496
SLC7A6.68296418.68298918	SLC7A6	-0.154958	0.052644	-0.0497509	0.536062	-0.205285	0.00990338
NACA.57118826.57121326	NACA	-0.154945	0.0526644	0.00660232	0.934594	-0.0194255	0.809184
NFE2L2.178128117.178130617	NFE2L2	0.154902	0.0527319	0.148665	0.0631374	0.146113	0.0678552
CD63.56121636.56124136	CD63	0.154873	0.0527755	0.15529	0.0521342	0.0483174	0.547888
BZW2.16683758.16686258	BZW2	-0.15484	0.0528267	-0.156089	0.0509216	-0.133138	0.0964535
MCFD2.47168494.47170994	MCFD2	-0.154822	0.0528546	-0.115298	0.150452	-0.238897	0.00258502
GTF2A1.81686796.81689296	GTF2A1	0.154816	0.0528649	0.156458	0.0503691	0.134606	0.092803
COQ3.99841582.99844082	COQ3	-0.15481	0.0528745	-0.0980569	0.221792	-0.126014	0.115808
GADD45G.92217926.92220426	GADD45G	0.154775	0.0529276	0.107395	0.180643	0.176645	0.0268907
FAM50B.3847631.3850131	FAM50B	-0.154763	0.0529467	-0.129521	0.105933	-0.0682111	0.395969
TNFAIP8.118602417.118604917	TNFAIP8	0.15461	0.0531847	0.194976	0.0144031	0.1651	0.0387939
PDZD7.102790414.102792914	PDZD7	-0.154591	0.053214	-0.107628	0.179694	-0.0687028	0.392565
NFIC.3357560.3360060	NFIC	0.154573	0.0532431	0.034328	0.669512	0.133852	0.0946661
NFU1.69664260.69666760	NFU1	-0.154421	0.0534801	-0.0756898	0.346109	-0.0842205	0.294311
ARID4B.235490302.235492802	ARID4B	-0.154401	0.0535105	-0.126684	0.113869	-0.00242189	0.975984
GLCE.69450972.69453472	GLCE	-0.154365	0.0535681	-0.0883629	0.271118	-0.0922609	0.250457
TBC1D16.77924156.77926656	TBC1D16	-0.154339	0.0536081	-0.0581006	0.469808	-0.105432	0.18879
DAP3.155656881.155659381	DAP3	-0.154293	0.0536797	-0.0816233	0.309505	-0.0916137	0.25381
ZNF765.53896396.53898896	ZNF765	0.154288	0.0536886	0.114463	0.153449	0.046869	0.559964
RPS6.19379735.19382235	RPS6	-0.15427	0.0537159	-0.0984907	0.219744	-0.0740113	0.356939
RFTN1.16554722.16557222	RFTN1	-0.154258	0.0537352	-0.175617	0.0278054	-0.0955377	0.233951
SPN.29672539.29675039	SPN	-0.154184	0.0538524	-0.158573	0.0472998	-0.229213	0.00388167
EIF2B5.183850809.183853309	EIF2B5	0.154183	0.0538532	0.0804727	0.316398	0.0941386	0.240902
SNORD59B.57037038.57039538	SNORD59B	0.154161	0.0538876	-0.0497166	0.536343	-0.111221	0.165515
SLFN11.33700220.33702720	SLFN11	-0.15409	0.0539996	-0.0759961	0.344155	-0.0382725	0.634149
SEPT11.77868894.77871394	SEPT11	-0.154088	0.0540024	-0.207426	0.00914241	-0.201438	0.0114117
ZNF141.329595.332095	ZNF141	0.154064	0.0540405	0.00592758	0.941265	0.0572091	0.476661
NDUFB9.125549342.125551842	NDUFB9	0.154053	0.0540584	0.14742	0.0654046	0.0522691	0.515601
AARS.70322912.70325412	AARS	-0.153981	0.0541724	-0.134728	0.092506	-0.125794	0.116453
[truncated: 9,522 more rows]

## Sheet: Gene_Body
# Tabls 6B
# Spearman correlations between day-0 CpG methylaiton levels within gene bodies
# and gene expression measured by mRNA-Seq at the indicated (column names) time point (day 0, 3, or 28)
# Transcripts are shown, defined by gene symbol and hg19 start/end coordinates
Transcript	GeneSymbol	spearman.rho.day0	spearman.Pvalue.day0	spearman.rho.day3	spearman.Pvalue.day3	spearman.rho.day28	spearman.Pvalue.day28
PAX8.113973573.114035997	PAX8	-0.765433	1.76553e-31	-0.78634	3.08706e-34	-0.794711	1.98205e-35
LOC654433.113993604.113998419	LOC654433	0.74931	1.52949e-29	0.807045	2.72721e-37	0.803754	8.81539e-37
TMEM8A.420775.431449	TMEM8A	-0.74256	8.9659e-29	-0.758465	1.26749e-30	-0.792997	3.51356e-35
DDX43.74104785.74127289	DDX43	-0.728302	3.15177e-27	-0.728002	3.38852e-27	-0.738924	2.27212e-28
GLB1L.220101502.220109630	GLB1L	-0.723628	9.64408e-27	-0.751306	8.97016e-30	-0.780925	1.70892e-33
PRSS21.2867664.2871723	PRSS21	-0.714839	7.43179e-26	-0.85927	5.55838e-47	-0.831149	2.38616e-41
MDGA1.37600283.37665265	MDGA1	0.687204	2.84589e-23	0.739081	2.18343e-28	0.748894	1.7086e-29
LOC253039.123605820.123616651	LOC253039	-0.679341	1.37216e-22	-0.719312	2.65418e-26	-0.704748	7.06163e-25
MRPL21.68658745.68670802	MRPL21	-0.675341	2.99893e-22	-0.672213	5.47901e-22	-0.687151	2.87655e-23
PNMAL2.46994447.46998668	PNMAL2	0.665053	2.11889e-21	0.639511	1.97604e-19	0.636797	3.1208e-19
PPP5C.46850751.46894232	PPP5C	-0.664864	2.19487e-21	-0.644501	8.42649e-20	-0.714817	7.46865e-26
NLRP2.55477152.55512510	NLRP2	-0.66164	3.9849e-21	-0.661013	4.47159e-21	-0.697682	3.23101e-24
FADS2.61596213.61634825	FADS2	-0.660378	5.02344e-21	-0.614982	1.04839e-17	-0.656702	9.79768e-21
SRXN1.627267.633513	SRXN1	-0.64312	1.06848e-19	-0.552715	6.12879e-14	-0.523729	1.94529e-12
QDPR.17488015.17513356	QDPR	-0.639264	2.06034e-19	-0.614638	1.10586e-17	-0.646987	5.47904e-20
AGAP4.46321049.46342420	AGAP4	0.638775	2.23788e-19	0.692292	1.00094e-23	0.675073	3.15848e-22
VARS2.30882482.30894235	VARS2	-0.637258	2.88887e-19	-0.605053	4.75121e-17	-0.674705	3.3918e-22
PRKG2.82009836.82125714	PRKG2	-0.634078	4.91073e-19	-0.64907	3.80817e-20	-0.623138	2.90994e-18
AMDHD1.96337571.96362370	AMDHD1	0.631303	7.76414e-19	0.634149	4.85335e-19	0.661753	3.90319e-21
POMC.25383721.25391058	POMC	-0.628174	1.29416e-18	-0.742264	9.6754e-29	-0.685131	4.32952e-23
C22orf34.50013289.50050689	C22orf34	-0.616732	7.98856e-18	-0.545305	1.53125e-13	-0.575433	3.19896e-15
COG5.106848297.107204458	COG5	-0.614121	1.19783e-17	-0.57181	5.20174e-15	-0.622036	3.46802e-18
COG5.106842188.107204458	COG5	-0.606387	3.89019e-17	-0.532156	7.36423e-13	-0.596026	1.79431e-16
GSTM3.110276553.110283159	GSTM3	-0.597573	1.43305e-16	-0.726874	4.4465e-27	-0.710274	2.08257e-25
NAPRT1.144656954.144660012	NAPRT1	-0.595314	1.98919e-16	-0.572905	4.49338e-15	-0.591312	3.53314e-16
ERV3-1.64450732.64466623	ERV3-1	-0.591377	3.50063e-16	-0.680681	1.05318e-22	-0.640915	1.55724e-19
GATM.45653321.45670479	GATM	-0.590545	3.94064e-16	-0.495408	4.21433e-11	-0.574982	3.39933e-15
C3AR1.8210918.8218454	C3AR1	-0.577599	2.38507e-15	-0.559049	2.75182e-14	-0.583893	1.00386e-15
HOXC4.54411142.54449814	HOXC4	0.571854	5.17094e-15	0.596242	1.73908e-16	0.590982	3.70352e-16
PDPR.70148029.70195184	PDPR	-0.569071	7.4827e-15	-0.616172	8.71707e-18	-0.629969	9.66055e-19
LOC642846.9436753.9466684	LOC642846	-0.564502	1.36225e-14	-0.581478	1.40229e-15	-0.603267	6.20075e-17
SLC12A7.1050488.1111671	SLC12A7	-0.557786	3.23252e-14	-0.571254	5.60188e-15	-0.602498	6.9503e-17
ARL17A.44594067.44656587	ARL17A	0.554435	4.9397e-14	0.528396	1.13972e-12	0.61915	5.47128e-18
NEDD1.97301501.97347469	NEDD1	-0.538095	3.65321e-13	-0.562148	1.84834e-14	-0.549493	9.1516e-14
MKRN3.23810954.23813166	MKRN3	-0.535662	4.87661e-13	-0.522354	2.27346e-12	-0.520969	2.65834e-12
LOC100128398.58514762.58518574	LOC100128398	-0.52797	1.19713e-12	-0.538631	3.42709e-13	-0.498365	3.09713e-11
FHL3.38462441.38470686	FHL3	-0.517793	3.79515e-12	-0.547362	1.1902e-13	-0.636394	3.33863e-19
CCAR1.70481471.70551309	CCAR1	0.50918	9.7846e-12	0.445336	5.09041e-09	0.539516	3.08297e-13
CERS4.8274717.8327304	CERS4	-0.50797	1.11531e-11	-0.449642	3.47222e-09	-0.443457	6.00519e-09
SDK2.71330522.71639726	SDK2	0.507663	1.15294e-11	0.55832	3.01993e-14	0.531989	7.50891e-13
MTRF1.41790515.41837212	MTRF1	0.505226	1.49804e-11	0.427321	2.38381e-08	0.48959	7.66058e-11
NEDD1.97301744.97347469	NEDD1	-0.504868	1.55649e-11	-0.586132	7.34525e-16	-0.530389	9.04722e-13
PRDX2.12907633.12912223	PRDX2	-0.501933	2.12707e-11	-0.479652	2.07249e-10	-0.484551	1.27393e-10
CD81.2399047.2418649	CD81	-0.501209	2.29639e-11	-0.445702	4.92868e-09	-0.44166	7.02701e-09
GCC2.109066077.109125854	GCC2	0.499013	2.89353e-11	0.542987	2.0297e-13	0.512195	7.04467e-12
CCS.66361190.66373490	CCS	-0.496859	3.62458e-11	-0.404977	1.43309e-07	-0.416864	5.6091e-08
TTC38.46664361.46689905	TTC38	-0.496049	3.94332e-11	-0.521151	2.60458e-12	-0.609261	2.52065e-17
HOXA5.27180670.27182786	HOXA5	-0.495131	4.33696e-11	-0.538119	3.64315e-13	-0.566203	1.09111e-14
TNIP3.122052563.122084994	TNIP3	0.491714	6.16715e-11	0.535937	4.72074e-13	0.569757	6.83373e-15
IQSEC3.187042.280494	IQSEC3	-0.49136	6.39483e-11	-0.513047	6.41665e-12	-0.478315	2.36363e-10
CRYZ.75171171.75198591	CRYZ	-0.490785	6.7821e-11	-0.443591	5.9351e-09	-0.506649	1.28595e-11
BCL2L14.12224378.12252627	BCL2L14	-0.487828	9.16041e-11	-0.462174	1.10604e-09	-0.518821	3.3837e-12
GGT1.24999624.25024972	GGT1	-0.4871	9.86e-11	-0.524441	1.79391e-12	-0.520664	2.75129e-12
TGFBR2.30648494.30735633	TGFBR2	-0.485414	1.16838e-10	-0.333166	2.01113e-05	-0.341614	1.19403e-05
TONSL.145654162.145669311	TONSL	-0.485068	1.20961e-10	-0.411833	8.38002e-08	-0.485022	1.21527e-10
S100A13.153591275.153600214	S100A13	-0.483434	1.42433e-10	-0.476063	2.94582e-10	-0.595163	2.0329e-16
DGKA.56326312.56347807	DGKA	-0.481082	1.79938e-10	-0.363132	2.95061e-06	-0.431449	1.68671e-08
S100A13.153591275.153599616	S100A13	-0.479816	2.03926e-10	-0.46802	6.38349e-10	-0.599435	1.09169e-16
MRPL10.45900637.45908406	MRPL10	-0.476786	2.74526e-10	-0.553393	5.62981e-14	-0.494548	4.60669e-11
IQSEC3.176549.287625	IQSEC3	-0.47474	3.34992e-10	-0.493042	5.38139e-11	-0.467953	6.42441e-10
RNASET2.167343003.167369576	RNASET2	-0.474071	3.57417e-10	-0.354912	5.09435e-06	-0.411713	8.45975e-08
ARHGEF19.16524598.16538603	ARHGEF19	0.473756	3.68474e-10	0.486744	1.022e-10	0.48559	1.14795e-10
S100A13.153591275.153606067	S100A13	-0.471548	4.55815e-10	-0.465628	8.00381e-10	-0.587136	6.38025e-16
ACCS.44088229.44105569	ACCS	-0.469059	5.78325e-10	-0.437147	1.03843e-08	-0.492607	5.62737e-11
TCF7.133450902.133483920	TCF7	-0.4687	5.98385e-10	-0.317018	5.22495e-05	-0.346354	8.8527e-06
IL6ST.55230924.55290320	IL6ST	-0.462317	1.09139e-09	-0.321659	3.99306e-05	-0.384141	6.80965e-07
GHRLOS.10323136.10335133	GHRLOS	0.459533	1.41305e-09	0.534309	5.72041e-13	0.55354	5.52695e-14
AGA.178351928.178363156	AGA	-0.457958	1.63362e-09	-0.443086	6.20378e-09	-0.479533	2.09692e-10
ADARB2.1223252.1779169	ADARB2	0.454795	2.18154e-09	0.475205	3.20217e-10	0.504655	1.5924e-11
RDH13.55555691.55580413	RDH13	-0.453107	2.54248e-09	-0.474435	3.4506e-10	-0.429712	1.95209e-08
FAM24B-CUZD1.124591670.124638656	FAM24B-CUZD1	0.452894	2.59182e-09	0.316155	5.49025e-05	0.361762	3.23521e-06
IFI44L.79086588.79111830	IFI44L	-0.45273	2.63045e-09	-0.447231	4.30438e-09	-0.482172	1.615e-10
RCBTB1.50106081.50159218	RCBTB1	-0.450202	3.30233e-09	-0.554691	4.78264e-14	-0.566359	1.06897e-14
NECAB3.32244892.32261763	NECAB3	0.450197	3.30401e-09	0.425095	2.86705e-08	0.455214	2.09989e-09
LOC389641.23083234.23088439	LOC389641	-0.450055	3.34635e-09	-0.42355	3.25637e-08	-0.433721	1.39164e-08
DGKA.56325446.56347807	DGKA	-0.447174	4.32615e-09	-0.334756	1.82526e-05	-0.380952	8.56367e-07
PPP1R13L.45882891.45907811	PPP1R13L	0.446491	4.59648e-09	0.443273	6.10247e-09	0.495752	4.06682e-11
PER3.7845263.7905237	PER3	-0.446229	4.70398e-09	-0.412911	7.69347e-08	-0.451436	2.95605e-09
DPY19L1P1.32620552.32758279	DPY19L1P1	0.445068	5.21217e-09	0.424257	3.07216e-08	0.480492	1.90752e-10
PPP1R13L.45882891.45909106	PPP1R13L	0.443796	5.8292e-09	0.461585	1.16838e-09	0.48369	1.38843e-10
CHCHD2.56169265.56173686	CHCHD2	0.442473	6.54519e-09	0.470892	4.85409e-10	0.510651	8.33855e-12
EVPL.74002926.74023006	EVPL	-0.441988	6.82835e-09	-0.388181	5.07547e-07	-0.448244	3.93358e-09
PRDM8.81119157.81125482	PRDM8	0.441001	7.44149e-09	0.437814	9.80532e-09	0.390754	4.20062e-07
PSMB9.32822438.32827628	PSMB9	-0.438866	8.95464e-09	-0.432618	1.52802e-08	-0.47776	2.49568e-10
PODXL2.127348502.127391653	PODXL2	-0.438715	9.07237e-09	-0.490197	7.20158e-11	-0.451809	2.85842e-09
CELSR3.48673895.48699847	CELSR3	-0.437986	9.66137e-09	-0.436973	1.0541e-08	-0.423622	3.23724e-08
GBP5.89724633.89738043	GBP5	-0.43762	9.97085e-09	-0.465401	8.1767e-10	-0.539095	3.24247e-13
CD8A.87011727.87035018	CD8A	-0.434589	1.2925e-08	-0.434989	1.2492e-08	-0.440567	7.72794e-09
ALOX12P2.6757395.6803668	ALOX12P2	0.433324	1.43934e-08	0.388139	5.0912e-07	0.458091	1.6138e-09
COL6A1.47402163.47424963	COL6A1	0.433079	1.4695e-08	0.437964	9.67985e-09	0.461927	1.13178e-09
CENPP.95088241.95377437	CENPP	-0.429956	1.91252e-08	-0.344483	9.96852e-06	-0.331906	2.17082e-05
CRIP2.105942696.105946507	CRIP2	-0.428092	2.23542e-08	-0.500863	2.38178e-11	-0.514879	5.24425e-12
SLC25A29.100757452.100772359	SLC25A29	-0.427297	2.38847e-08	-0.39641	2.75534e-07	-0.379629	9.4116e-07
ITGAL.30484483.30534506	ITGAL	-0.424862	2.92277e-08	-0.31156	7.12823e-05	-0.308654	8.3896e-05
PIGP.38437663.38444602	PIGP	0.423801	3.1897e-08	0.394345	3.21697e-07	0.420635	4.13355e-08
BMS1P4.75458908.75489771	BMS1P4	-0.423628	3.2355e-08	-0.322329	3.83972e-05	-0.508851	1.01394e-11
FAM24B.124608609.124638656	FAM24B	0.423145	3.36653e-08	0.32159	4.00918e-05	0.423563	3.25276e-08
CRIP2.105939775.105946507	CRIP2	-0.422771	3.47156e-08	-0.502594	1.98322e-11	-0.515912	4.67807e-12
RASSF1.50367216.50374394	RASSF1	-0.41543	6.29318e-08	-0.483272	1.44766e-10	-0.455415	2.06175e-09
ECHDC3.11784856.11806065	ECHDC3	-0.415378	6.31921e-08	-0.472583	4.12637e-10	-0.505977	1.38217e-11
CD96.111261426.111371206	CD96	-0.415049	6.48793e-08	-0.319438	4.544e-05	-0.276024	0.000466723
ZP3.76027341.76071388	ZP3	-0.413755	7.19361e-08	-0.279479	0.000392932	-0.371667	1.64658e-06
UBXN11.26608772.26644255	UBXN11	-0.413389	7.40676e-08	-0.330383	2.37995e-05	-0.34058	1.27382e-05
SEC31B.102246402.102279094	SEC31B	0.412766	7.78265e-08	0.421115	3.97503e-08	0.467242	6.87193e-10
RCAN3.24829341.24863510	RCAN3	-0.411709	8.46207e-08	-0.353601	5.55005e-06	-0.331529	2.22098e-05
PRR16.119800519.120022964	PRR16	-0.411521	8.58911e-08	-0.315338	5.75279e-05	-0.32969	2.48123e-05
EPS8L1.55592260.55599291	EPS8L1	0.410356	9.41603e-08	0.348264	7.83668e-06	0.296911	0.000159319
PSRC1.109822175.109825289	PSRC1	-0.407727	1.15718e-07	-0.24116	0.00234531	-0.281507	0.000354819
ZNF814.58380746.58399941	ZNF814	-0.407366	1.19029e-07	-0.373572	1.44229e-06	-0.41093	8.99944e-08
ABCC5.183701540.183735226	ABCC5	-0.404452	1.49235e-07	-0.377934	1.06148e-06	-0.405006	1.42986e-07
APBB1.6416354.6439831	APBB1	-0.40166	1.84981e-07	-0.401635	1.85332e-07	-0.441222	7.30015e-09
CCDC163P.45959597.45965250	CCDC163P	0.401048	1.93851e-07	0.374865	1.31756e-06	0.44022	7.96416e-09
HCP5.31431457.31433586	HCP5	-0.4007	1.99065e-07	-0.328134	2.72375e-05	-0.241346	0.00232658
CA6.9006393.9035148	CA6	-0.40018	2.07117e-07	-0.233302	0.00327585	-0.312431	6.78644e-05
RIPK4.43159528.43186748	RIPK4	0.399923	2.11216e-07	0.361995	3.18483e-06	0.393402	3.45147e-07
TNNT1.55644160.55660105	TNNT1	0.398559	2.34267e-07	0.385309	6.25727e-07	0.371225	1.69781e-06
PPFIBP2.7627465.7674996	PPFIBP2	0.397928	2.45735e-07	0.410746	9.13098e-08	0.419445	4.55331e-08
ICAM5.10401155.10407454	ICAM5	0.397622	2.51487e-07	0.431653	1.65791e-08	0.328947	2.59438e-05
DGKQ.952671.966847	DGKQ	0.397584	2.52206e-07	0.378133	1.04667e-06	0.420922	4.03795e-08
FUT7.139924625.139926791	FUT7	-0.393903	3.32497e-07	-0.342326	1.14195e-05	-0.372195	1.5874e-06
TMEM55A.92006501.92052702	TMEM55A	-0.391549	3.96055e-07	-0.232931	0.00332701	-0.312309	6.83331e-05
FAM102A.130702860.130742311	FAM102A	-0.391273	4.04258e-07	-0.340303	1.29595e-05	-0.345963	9.07573e-06
HLCS.38123188.38338455	HLCS	0.390689	4.22067e-07	0.248726	0.00168289	0.386173	5.87664e-07
LOC100506713.6888441.6915152	LOC100506713	0.389897	4.47454e-07	0.38242	7.70846e-07	0.495944	3.9863e-11
BTAF1.93684236.93790080	BTAF1	0.38611	5.90387e-07	0.298496	0.000146343	0.420953	4.02778e-08
ADPRHL1.114076583.114107338	ADPRHL1	-0.385532	6.15714e-07	-0.338293	1.46834e-05	-0.250166	0.00157813
LSM7.2321519.2328113	LSM7	-0.383788	6.98532e-07	-0.338388	1.45971e-05	-0.292934	0.00019677
LOC401321.32798398.32802536	LOC401321	0.383431	7.16765e-07	0.448855	3.72518e-09	0.392056	3.81476e-07
TNIP3.122052563.122137281	TNIP3	0.383266	7.25353e-07	0.417748	5.22331e-08	0.461764	1.14907e-09
C16orf55.89724652.89736866	C16orf55	0.38311	7.33518e-07	0.334471	1.85734e-05	0.319234	4.59789e-05
PLD6.17104308.17109145	PLD6	-0.382733	7.53709e-07	-0.289683	0.000233289	-0.184751	0.0205361
ZNF257.22235766.22273903	ZNF257	-0.382679	7.56628e-07	-0.404	1.54543e-07	-0.454782	2.18399e-09
MLF1IP.185615218.185654785	MLF1IP	-0.378965	9.86683e-07	-0.325489	3.18783e-05	-0.345823	9.15715e-06
GFOD1.13469501.13487368	GFOD1	-0.378209	1.04101e-06	-0.294204	0.000184004	-0.387256	5.43082e-07
CAMK2N1.20808883.20812227	CAMK2N1	0.377421	1.10074e-06	0.353953	5.4242e-06	0.379985	9.17579e-07
ZNF586.58281520.58291984	ZNF586	-0.376704	1.15782e-06	-0.460936	1.24094e-09	-0.401981	1.80497e-07
ARHGEF17.73020163.73080425	ARHGEF17	-0.376638	1.16322e-06	-0.285439	0.000290478	-0.436635	1.0851e-08
FMN1.33057744.33359732	FMN1	0.374126	1.38758e-06	0.33367	1.95033e-05	0.370305	1.80928e-06
ANPEP.90328125.90357571	ANPEP	-0.373609	1.43852e-06	-0.406331	1.29014e-07	-0.385147	6.33158e-07
C10orf128.50363890.50395906	C10orf128	-0.373604	1.43906e-06	-0.279367	0.000395141	-0.334814	1.81876e-05
RBL1.35626177.35723909	RBL1	-0.373209	1.47919e-06	-0.309478	8.01218e-05	-0.326277	3.04234e-05
AIP.67251005.67258579	AIP	-0.37249	1.55518e-06	-0.372754	1.52682e-06	-0.31915	4.62031e-05
TTC24.156550019.156556562	TTC24	-0.372385	1.5665e-06	-0.414968	6.52992e-08	-0.431175	1.7262e-08
PRH1-PRR4.10998447.11323723	PRH1-PRR4	0.372201	1.58669e-06	0.349915	7.0481e-06	0.358019	4.15161e-06
DIXDC1.111848533.111893307	DIXDC1	0.371991	1.60998e-06	0.3762	1.19967e-06	0.350913	6.60831e-06
BTNL9.180467725.180488523	BTNL9	-0.370539	1.78028e-06	-0.376474	1.17674e-06	-0.313073	6.54401e-05
ENTPD3-AS1.40432441.40494298	ENTPD3-AS1	0.369616	1.89725e-06	0.459268	1.44811e-09	0.422652	3.5054e-08
RET.43573017.43625797	RET	-0.369405	1.92504e-06	-0.249353	0.00163651	-0.356766	4.50973e-06
PRF1.72357103.72362030	PRF1	-0.368789	2.00828e-06	-0.379773	9.31543e-07	-0.470434	5.07196e-10
ADCK2.140373453.140394908	ADCK2	-0.368511	2.04684e-06	-0.356232	4.67138e-06	-0.349889	7.06011e-06
TMEM121.105993453.105996539	TMEM121	-0.368307	2.07571e-06	-0.312939	6.59387e-05	-0.391001	4.1245e-07
HECTD2.93170596.93222967	HECTD2	-0.368297	2.07722e-06	-0.393732	3.36764e-07	-0.461813	1.1439e-09
ITPKB.226819390.226926375	ITPKB	-0.36808	2.10826e-06	-0.242657	0.002198	-0.321064	4.13423e-05
LY9.160766364.160798045	LY9	-0.367722	2.16053e-06	-0.307929	8.73551e-05	-0.281152	0.000361232
DPYSL4.134000914.134019280	DPYSL4	-0.367569	2.18338e-06	-0.377954	1.05996e-06	-0.359543	3.75207e-06
DISC1.231763061.231954990	DISC1	0.36687	2.29002e-06	0.356098	4.71258e-06	0.334082	1.9019e-05
ALPK1.113218999.113363764	ALPK1	0.366253	2.38838e-06	0.347862	8.04084e-06	0.329524	2.50611e-05
FOXP1.71003864.71353410	FOXP1	-0.365079	2.58679e-06	-0.269662	0.000636995	-0.30991	7.821e-05
MAP4K1.39078280.39108142	MAP4K1	-0.364881	2.62173e-06	-0.338634	1.43763e-05	-0.378994	9.84612e-07
PCDHGA10.140793243.140892546	PCDHGA10	0.364221	2.74142e-06	0.342168	1.15331e-05	0.363033	2.97028e-06
NOC4L.132629493.132636986	NOC4L	-0.364173	2.75029e-06	-0.419696	4.46163e-08	-0.454497	2.24148e-09
PTGR2.74319034.74352168	PTGR2	-0.363197	2.93772e-06	-0.283951	0.000313433	-0.258385	0.00108558
AATK.79091095.79139371	AATK	-0.363044	2.96808e-06	-0.355526	4.89324e-06	-0.397991	2.44562e-07
SLC24A4.92790652.92967825	SLC24A4	-0.362791	3.01904e-06	-0.33087	2.31116e-05	-0.346063	9.01824e-06
AGFG2.100137334.100165843	AGFG2	-0.362697	3.03828e-06	-0.395119	3.03593e-07	-0.33767	1.52595e-05
PCDHGB6.140788270.140892546	PCDHGB6	0.362311	3.11814e-06	0.378962	9.86886e-07	0.377601	1.0868e-06
NOC2L.879582.894178	NOC2L	-0.362073	3.16824e-06	-0.226045	0.00441834	-0.314652	5.98245e-05
AKIP1.8933201.8941626	AKIP1	0.36113	3.37508e-06	0.323269	3.63364e-05	0.256007	0.00121119
HSBP1L1.77725082.77730822	HSBP1L1	-0.360727	3.4673e-06	-0.361102	3.38133e-06	-0.27914	0.000399665
CCDC141.179694483.179914285	CCDC141	0.360607	3.49517e-06	0.256887	0.00116323	0.283531	0.00032022
MED16.867961.892717	MED16	-0.360596	3.49764e-06	-0.355677	4.84489e-06	-0.406062	1.31747e-07
KLRD1.10457550.10469850	KLRD1	-0.359183	3.84285e-06	-0.313894	6.24625e-05	-0.351041	6.55394e-06
CCL5.34198495.34206876	CCL5	0.358648	3.98196e-06	0.344529	9.93941e-06	0.366412	2.36266e-06
SLITRK5.88325370.88331870	SLITRK5	0.358454	4.03359e-06	0.37115	1.70657e-06	0.29123	0.000215186
DDX56.44605015.44613636	DDX56	0.358365	4.0574e-06	0.290554	0.000222935	0.318364	4.83525e-05
MXRA7.74671808.74706555	MXRA7	-0.357747	4.22679e-06	-0.26135	0.00094573	-0.258754	0.00106722
EPS8L1.55587721.55599291	EPS8L1	0.356487	4.59352e-06	0.376367	1.1857e-06	0.245856	0.00191096
NUCKS1.205681946.205718871	NUCKS1	0.356248	4.66623e-06	0.300256	0.000133091	0.30243	0.000118263
EML3.62369690.62379736	EML3	0.35505	5.04857e-06	0.386302	5.82191e-07	0.33248	2.09668e-05
ME3.86152149.86383177	ME3	-0.354899	5.09852e-06	-0.3137	6.31549e-05	-0.292918	0.000196932
ATG10.81268344.81551216	ATG10	-0.354833	5.12059e-06	-0.27803	0.000422459	-0.340445	1.28456e-05
PRDM8.81106924.81125482	PRDM8	0.354066	5.38405e-06	0.337143	1.57638e-05	0.335345	1.76064e-05
PCDHGB2.140740203.140892546	PCDHGB2	0.354027	5.39781e-06	0.391626	3.93821e-07	0.368776	2.00999e-06
FOXP1.71003864.71179591	FOXP1	-0.353768	5.4901e-06	-0.24055	0.00240786	-0.274595	0.000500811
RRP7B.42969265.42977516	RRP7B	-0.353763	5.49167e-06	-0.354126	5.36318e-06	-0.393188	3.50693e-07
KCNK17.39266776.39281736	KCNK17	-0.353461	5.60122e-06	-0.399509	2.17963e-07	-0.391956	3.84303e-07
HOXA1.27132613.27135124	HOXA1	0.353392	5.62612e-06	0.444336	5.55905e-09	0.462482	1.07477e-09
LARP4B.852853.977144	LARP4B	-0.35252	5.95496e-06	-0.0731481	0.362591	-0.0983952	0.220193
LOC155060.148982872.148994403	LOC155060	0.352332	6.02788e-06	0.256727	0.00117181	0.332417	2.10471e-05
PLEKHA4.49340353.49371383	PLEKHA4	-0.351781	6.24724e-06	-0.352465	5.97617e-06	-0.334782	1.82235e-05
ARHGEF10.1772649.1906807	ARHGEF10	0.35142	6.39522e-06	0.361317	3.33297e-06	0.36437	2.71401e-06
DYSF.71694332.71913893	DYSF	0.34999	7.01397e-06	0.230424	0.00369249	0.261819	0.000925168
DDR1.30853257.30867933	DDR1	0.348827	7.55892e-06	0.361569	3.27714e-06	0.326195	3.05708e-05
SSH3.67071419.67080078	SSH3	-0.348591	7.67394e-06	-0.255312	0.00125034	-0.301509	0.000124347
SERINC4.44086371.44091794	SERINC4	0.348214	7.86189e-06	0.270071	0.000624539	0.366004	2.42916e-06
TNIP3.122052563.122148120	TNIP3	0.347865	8.03952e-06	0.37463	1.33944e-06	0.432781	1.50716e-08
RPS9.54705226.54711515	RPS9	0.347848	8.04822e-06	0.406566	1.26679e-07	0.425194	2.84367e-08
XPNPEP1.111624523.111682810	XPNPEP1	-0.347769	8.0891e-06	-0.363452	2.88765e-06	-0.432577	1.53345e-08
SPRYD7.50486841.50510124	SPRYD7	-0.347252	8.36042e-06	-0.267436	0.000709007	-0.302279	0.000119238
LOC285540.25162794.25200127	LOC285540	-0.345598	9.2885e-06	-0.341612	1.19424e-05	-0.342862	1.10412e-05
NEFM.24771774.24776606	NEFM	-0.345436	9.38447e-06	-0.318614	4.76583e-05	-0.415624	6.19595e-08
DDR1.30852361.30867933	DDR1	0.345377	9.41996e-06	0.356923	4.4635e-06	0.321086	4.12875e-05
GGT1.24980218.25024972	GGT1	-0.345237	9.50385e-06	-0.344371	1.00392e-05	-0.395443	2.96307e-07
IGHMBP2.68671819.68708069	IGHMBP2	0.344836	9.7484e-06	0.290433	0.00022435	0.305959	9.74374e-05
LPP-AS2.187868993.187871375	LPP-AS2	-0.344827	9.75381e-06	-0.237586	0.00273382	-0.33661	1.62906e-05
CYP2E1.135341367.135352620	CYP2E1	-0.344649	9.86463e-06	-0.221624	0.00527844	-0.321392	4.05585e-05
C5orf30.102594942.102614361	C5orf30	-0.344059	1.0239e-05	-0.110518	0.16822	-0.0464627	0.563375
RCAN3.24834584.24863510	RCAN3	-0.343199	1.08098e-05	-0.198951	0.0124913	-0.210481	0.00814612
DIXDC1.111808427.111893307	DIXDC1	0.342896	1.10179e-05	0.422629	3.51216e-08	0.419798	4.4248e-08
PQLC2.19639240.19655794	PQLC2	-0.342372	1.13865e-05	-0.249966	0.00159228	-0.320023	4.39234e-05
SLC39A4.145637797.145641416	SLC39A4	-0.342133	1.15585e-05	-0.270062	0.00062482	-0.358983	3.89447e-06
ZNF223.44556664.44572142	ZNF223	0.341889	1.17366e-05	0.3709	1.73642e-06	0.342144	1.15506e-05
TTC9.71109004.71142077	TTC9	-0.341796	1.18054e-05	-0.348685	7.6278e-06	-0.360805	3.44915e-06
PPP1R16A.145722609.145727504	PPP1R16A	0.341464	1.20534e-05	0.290789	0.000220214	0.335522	1.74161e-05
RCAN2.46188466.46458559	RCAN2	-0.341431	1.20784e-05	-0.345117	9.57646e-06	-0.388863	4.82802e-07
WASH3P.102501516.102516808	WASH3P	0.341087	1.23408e-05	0.392424	3.71177e-07	0.395912	2.86059e-07
B4GALT4.118930588.118959251	B4GALT4	-0.340508	1.27952e-05	-0.270278	0.000618318	-0.338559	1.44432e-05
MTIF3.28009775.28024238	MTIF3	-0.340448	1.28433e-05	-0.372801	1.52187e-06	-0.320703	4.22196e-05
RNF215.30774802.30782801	RNF215	-0.340437	1.28522e-05	-0.288956	0.000242286	-0.187359	0.0187892
RASSF1.50367216.50377866	RASSF1	-0.340266	1.29896e-05	-0.406475	1.27582e-07	-0.333709	1.94569e-05
ZNF205.3163063.3170518	ZNF205	-0.339707	1.34498e-05	-0.3491	7.42741e-06	-0.288347	0.000250055
RGS10.121259338.121295544	RGS10	-0.339678	1.34741e-05	-0.301932	0.000121517	-0.347833	8.05593e-06
KIR3DL2.55362398.55378670	KIR3DL2	-0.339086	1.39792e-05	-0.512871	6.54131e-12	-0.464203	9.15007e-10
TRAF5.211520206.211548286	TRAF5	0.338366	1.46169e-05	0.290271	0.000226247	0.307702	8.84629e-05
GFOD1.13363586.13487368	GFOD1	-0.337864	1.50783e-05	-0.312692	6.68692e-05	-0.332249	2.12626e-05
LEPROT.65886631.65893692	LEPROT	-0.337539	1.53834e-05	-0.291216	0.000215351	-0.322264	3.85439e-05
UHRF1BP1.34760294.34845291	UHRF1BP1	-0.337441	1.54772e-05	-0.364928	2.61328e-06	-0.367161	2.24502e-06
PTCD3.86333805.86369280	PTCD3	0.33734	1.5574e-05	0.425575	2.75545e-08	0.47018	5.1967e-10
TM6SF1.83776824.83806111	TM6SF1	-0.336923	1.59797e-05	-0.342048	1.16206e-05	-0.400752	1.98275e-07
WDR55.140044884.140050553	WDR55	0.336612	1.62888e-05	0.29437	0.000182393	0.311144	7.29709e-05
GABPA.27107758.27144771	GABPA	-0.336422	1.64797e-05	-0.273786	0.000521125	-0.361969	3.19049e-06
ENC1.73923230.73936748	ENC1	-0.33608	1.68299e-05	-0.355531	4.89152e-06	-0.282936	0.000330046
FEZ2.36779403.36824831	FEZ2	-0.335454	1.74886e-05	-0.240289	0.00243513	-0.264679	0.00080851
BEGAIN.101003483.101035630	BEGAIN	-0.334901	1.80915e-05	-0.383342	7.21389e-07	-0.35444	5.25416e-06
NIPBL.36877361.37065921	NIPBL	0.334834	1.8166e-05	0.257716	0.00111965	0.310094	7.74079e-05
CBWD6.69204537.69262092	CBWD6	0.334722	1.8291e-05	0.355488	4.9055e-06	0.437545	1.00348e-08
C9orf123.7796490.7799298	C9orf123	0.334647	1.83744e-05	0.271156	0.000592546	0.210882	0.00802269
DOK3.176928905.176936926	DOK3	-0.333808	1.93396e-05	-0.254593	0.00129202	-0.330209	2.405e-05
PCDHGB5.140778195.140892546	PCDHGB5	0.332928	2.04044e-05	0.332936	2.03941e-05	0.398285	2.39177e-07
MPI.75182910.75190565	MPI	-0.332589	2.08288e-05	-0.359729	3.70588e-06	-0.320986	4.15295e-05
SLC24A4.92789425.92967825	SLC24A4	-0.331873	2.17528e-05	-0.340447	1.28438e-05	-0.371156	1.70585e-06
CRTC3.91073618.91188577	CRTC3	-0.331619	2.20887e-05	-0.282043	0.000345329	-0.236674	0.00284193
AHI1.135708921.135818402	AHI1	0.331291	2.25313e-05	0.310125	7.72729e-05	0.298503	0.000146287
NFE2L3.26192347.26226756	NFE2L3	-0.331223	2.2624e-05	-0.335505	1.74346e-05	-0.371261	1.69359e-06
PAX5.36838530.37033975	PAX5	0.331212	2.26391e-05	0.299043	0.000142095	0.307112	9.14086e-05
WDR52.113005776.113159860	WDR52	-0.329828	2.46073e-05	-0.23443	0.00312441	-0.354164	5.3497e-06
SLC16A3.80186782.80197375	SLC16A3	-0.328953	2.59354e-05	-0.244008	0.00207235	-0.186537	0.0193252
DDR1.30856965.30867933	DDR1	0.328455	2.67202e-05	0.314847	5.91647e-05	0.259865	0.00101357
STAG3L2.74298262.74306230	STAG3L2	-0.32823	2.70819e-05	-0.401905	1.81551e-07	-0.455869	1.97811e-09
ZNF260.37001588.37018747	ZNF260	-0.327997	2.74612e-05	-0.236214	0.0028979	-0.207876	0.00898927
ZNF438.31133564.31287945	ZNF438	-0.32799	2.74735e-05	-0.201804	0.0112601	-0.257311	0.00114075
ZSCAN18.58595208.58629292	ZSCAN18	-0.327806	2.77766e-05	-0.301528	0.000124217	-0.251926	0.00145809
SH3TC1.8201560.8242830	SH3TC1	-0.327527	2.82425e-05	-0.230366	0.00370136	-0.302144	0.000120118
ERICH1.614199.680725	ERICH1	-0.327195	2.8807e-05	-0.237841	0.00270438	-0.274333	0.000507313
DMKN.35988118.36000890	DMKN	-0.326747	2.9586e-05	-0.21087	0.00802653	-0.215019	0.00684354
RGS10.121259338.121301721	RGS10	-0.325965	3.09908e-05	-0.291398	0.000213309	-0.347989	7.97562e-06
HOMER1.78669646.78809158	HOMER1	0.32523	3.23706e-05	0.443318	6.07865e-09	0.431858	1.62954e-08
BEGAIN.101003483.101033906	BEGAIN	-0.325127	3.25689e-05	-0.404728	1.46093e-07	-0.361017	3.40058e-06
KIAA0232.6784959.6885899	KIAA0232	-0.324588	3.36218e-05	-0.234403	0.00312797	-0.177086	0.026506
SAMD3.130465446.130686069	SAMD3	-0.323848	3.51214e-05	-0.315229	5.78869e-05	-0.347893	8.02507e-06
FOXP1.71003864.71293815	FOXP1	-0.323311	3.62472e-05	-0.245521	0.00193934	-0.296944	0.000159039
ZBTB38.141043555.141168632	ZBTB38	-0.323029	3.68522e-05	-0.278183	0.000419255	-0.24333	0.00213452
SARDH.136528683.136602978	SARDH	-0.322546	3.7911e-05	-0.323413	3.60304e-05	-0.287604	0.000259859
SLC11A2.51373565.51419698	SLC11A2	-0.322463	3.80969e-05	-0.233156	0.0032959	-0.191662	0.0161872
TPBG.83074461.83077133	TPBG	0.322208	3.86689e-05	0.35224	6.06397e-06	0.335871	1.70474e-05
FAM63A.150969300.150980353	FAM63A	-0.32204	3.90519e-05	-0.312543	6.74337e-05	-0.381159	8.43806e-07
ANKRD36.97779733.97930257	ANKRD36	0.320752	4.21004e-05	0.289635	0.000233876	0.410815	9.0815e-08
LY9.160766364.160772536	LY9	-0.320508	4.27017e-05	-0.25024	0.00157292	-0.241182	0.00234311
CTC1.8128138.8150912	CTC1	0.319672	4.48259e-05	0.342175	1.1528e-05	0.253198	0.00137658
DUSP14.35850451.35873588	DUSP14	-0.319424	4.54775e-05	-0.278928	0.000403927	-0.227009	0.00424831
KIAA1875.145163129.145173218	KIAA1875	-0.31942	4.54871e-05	-0.317909	4.96368e-05	-0.324575	3.36485e-05
MFHAS1.8641998.8750630	MFHAS1	-0.319289	4.58322e-05	-0.242673	0.00219651	-0.225307	0.00455247
CLEC3B.45068259.45077563	CLEC3B	-0.318646	4.757e-05	-0.306591	9.40899e-05	-0.414239	6.92186e-08
AXIN2.63524682.63557239	AXIN2	-0.318524	4.79079e-05	-0.294148	0.000184551	-0.332709	2.06774e-05
PLA2G4A.186798532.186958113	PLA2G4A	0.317845	4.98218e-05	0.192366	0.0157932	0.212501	0.00754148
TMEM140.134833266.134850967	TMEM140	-0.317795	4.99666e-05	-0.264828	0.000802817	-0.262572	0.000893038
DCAF11.24584406.24594451	DCAF11	-0.317625	5.04563e-05	-0.28595	0.000282958	-0.230253	0.00371868
LSP1.1874700.1913493	LSP1	-0.317501	5.08179e-05	-0.199245	0.0123593	-0.253263	0.00137256
MYBPC3.47352956.47373752	MYBPC3	0.317449	5.097e-05	0.290913	0.000218788	0.253127	0.00138105
LIPA.90973325.91011159	LIPA	-0.317359	5.12359e-05	-0.243339	0.00213373	-0.225958	0.00443385
FAT4.126238067.126414087	FAT4	-0.317234	5.16052e-05	-0.392562	3.67392e-07	-0.333262	1.99934e-05
RASSF1.50367216.50375163	RASSF1	-0.3163	5.44479e-05	-0.439487	8.48685e-09	-0.389386	4.64592e-07
MDM4.204486007.204527248	MDM4	0.316094	5.50948e-05	0.341315	1.2166e-05	0.459016	1.48215e-09
ADAMTS6.64444562.64777203	ADAMTS6	0.31606	5.5202e-05	0.262843	0.000881736	0.274473	0.000503829
CCZ1.5938841.5965603	CCZ1	0.315417	5.72715e-05	0.352001	6.15897e-06	0.292545	0.000200834
FOXP1.71003864.71592207	FOXP1	-0.315176	5.80649e-05	-0.218801	0.00590334	-0.307623	8.88555e-05
RRBP1.17594322.17662427	RRBP1	-0.314746	5.95048e-05	-0.280536	0.000372616	-0.328122	2.72573e-05
DDX11L2.114356604.114360793	DDX11L2	0.31451	6.03119e-05	0.377526	1.09262e-06	0.410194	9.53706e-08
PAQR6.156213111.156217407	PAQR6	-0.314066	6.1855e-05	-0.229718	0.00380169	-0.297909	0.000151034
RPS11.50000122.50002969	RPS11	-0.313967	6.2203e-05	-0.251567	0.0014819	-0.251409	0.00149248
MAP4K5.50885210.50998875	MAP4K5	0.313543	6.37198e-05	0.256775	0.00116928	0.257114	0.00115119
PLA2G4C.48551099.48613608	PLA2G4C	0.313389	6.42794e-05	0.324142	3.45183e-05	0.356746	4.51576e-06
RNF212.1087095.1106851	RNF212	0.313263	6.47392e-05	0.327017	2.91135e-05	0.256092	0.0012065
FAR2.29302436.29488549	FAR2	-0.31274	6.66888e-05	-0.269905	0.000629583	-0.392054	3.8152e-07
RNF157.74138533.74235889	RNF157	-0.312619	6.71464e-05	-0.257939	0.0011082	-0.338861	1.41753e-05
NAT8L.2061739.2070816	NAT8L	0.311928	6.98195e-05	0.349916	7.04752e-06	0.246747	0.00183733
COX11.53038566.53045563	COX11	0.311039	7.34041e-05	0.238197	0.00266353	0.261197	0.000952517
SNX19.130745765.130785881	SNX19	-0.310669	7.49463e-05	-0.329842	2.45878e-05	-0.314387	6.07351e-05
ABCC5.183637723.183735226	ABCC5	-0.310602	7.5231e-05	-0.321546	4.0196e-05	-0.343675	1.049e-05
APBB1.6416354.6440143	APBB1	-0.31011	7.73376e-05	-0.329761	2.47077e-05	-0.337343	1.55708e-05
ZCCHC6.88902647.88968901	ZCCHC6	-0.309598	7.95858e-05	-0.228653	0.003972	-0.261219	0.000951559
SULT1A1.28616907.28620864	SULT1A1	-0.308938	8.25787e-05	-0.356324	4.64315e-06	-0.305766	9.84819e-05
SFXN2.104474798.104498946	SFXN2	0.308809	8.31768e-05	0.233077	0.00330673	0.18741	0.0187564
TMEM204.1579242.1605581	TMEM204	-0.308198	8.60554e-05	-0.313937	6.23112e-05	-0.341962	1.16829e-05
INO80B.74682650.74685087	INO80B	-0.308186	8.61155e-05	-0.128362	0.109121	-0.133585	0.0953305
SLC37A4.118895060.118901115	SLC37A4	0.307836	8.781e-05	0.0945644	0.238772	0.137335	0.086311
NOS3.150688644.150711687	NOS3	-0.307528	8.93249e-05	-0.224793	0.00464811	-0.219201	0.00581088
CAPN12.39220831.39234613	CAPN12	-0.30678	9.31087e-05	-0.319247	4.59462e-05	-0.336645	1.62549e-05
RPS8.45241746.45244412	RPS8	-0.30656	9.42501e-05	-0.187708	0.0185655	-0.212412	0.00756725
UNC119B.121148738.121161443	UNC119B	0.30646	9.47713e-05	0.303067	0.000114222	0.380256	9.0004e-07
ZNF415.53611131.53635670	ZNF415	0.30633	9.54586e-05	0.241189	0.00234239	0.224797	0.00464733
TMEM50A.25665289.25688852	TMEM50A	0.306322	9.55009e-05	0.24173	0.00228815	0.187121	0.0189431
ISCU.108956794.108963160	ISCU	-0.305927	9.76077e-05	-0.232517	0.00338502	-0.358388	4.05123e-06
WIPI2.5230335.5273486	WIPI2	-0.305707	9.87982e-05	-0.304767	0.000104055	-0.275121	0.000488009
MX1.42798603.42831141	MX1	-0.305418	0.000100386	-0.401	1.94555e-07	-0.348016	7.96191e-06
GNAO1.56225751.56382111	GNAO1	0.305177	0.000101733	0.34642	8.81608e-06	0.307241	9.07577e-05
TCTN2.124156160.124192950	TCTN2	0.304744	0.000104182	0.255443	0.00124287	0.301024	0.000127662
AMICA1.118064441.118095308	AMICA1	-0.304158	0.000107593	-0.246141	0.00188715	-0.269491	0.000642275
CADM1.115044344.115374740	CADM1	-0.303521	0.000111416	-0.263338	0.000861443	-0.238219	0.0026611
PGAM1.99186527.99193198	PGAM1	-0.303433	0.000111956	-0.174129	0.0291775	-0.159686	0.0457483
MTIF3.28009775.28023825	MTIF3	-0.302569	0.000117369	-0.388973	4.78928e-07	-0.372529	1.55098e-06
MSC.72753776.72756230	MSC	-0.302491	0.000117867	-0.310481	7.57432e-05	-0.294541	0.000180743
PCDHGC3.140856069.140858362	PCDHGC3	0.302432	0.000118249	0.168818	0.034552	0.108444	0.176398
FAM124B.225243414.225266210	FAM124B	-0.301467	0.000124629	-0.30769	8.85251e-05	-0.294871	0.000177611
CD70.6585849.6590662	CD70	0.301192	0.000126504	0.278205	0.000418792	0.275649	0.000475463
COL23A1.177664616.178017055	COL23A1	-0.301131	0.000126927	-0.182945	0.0218269	-0.28235	0.000340006
LOC100132891.72756851.72968547	LOC100132891	0.300977	0.000127989	0.328691	2.63444e-05	0.33031	2.39041e-05
GZMK.54320607.54329960	GZMK	-0.300805	0.000129187	-0.36202	3.17962e-06	-0.316843	5.27778e-05
ZNF253.19977214.20004293	ZNF253	-0.300522	0.000131185	-0.231452	0.00353843	-0.227694	0.00413116
CBFA2T2.32150671.32237837	CBFA2T2	-0.300474	0.000131527	-0.073621	0.359488	-0.0530069	0.509683
DYSF.71681253.71913893	DYSF	0.300258	0.000133073	0.211016	0.00798182	0.197598	0.0131154
HLA-F.29691617.29694303	HLA-F	-0.29972	0.000137	-0.206202	0.00957076	-0.317362	5.12269e-05
SMYD4.1682828.1732674	SMYD4	0.299688	0.000137239	0.283055	0.000328062	0.1953	0.0142382
GRB10.50657759.50860658	GRB10	0.299618	0.000137761	0.209352	0.00850256	0.213737	0.00719129
BLVRA.43798772.43846941	BLVRA	-0.299161	0.000141195	-0.299899	0.000135686	-0.327322	2.85896e-05
RBM43.152104727.152117888	RBM43	-0.299139	0.000141364	-0.338802	1.42276e-05	-0.368252	2.08359e-06
FANCA.89803958.89882564	FANCA	-0.298997	0.000142451	-0.268039	0.000688789	-0.280347	0.000376179
LDLRAD3.35966112.36252841	LDLRAD3	0.298487	0.000146413	0.200274	0.0119066	0.157856	0.0483219
KLHL2.166131671.166244308	KLHL2	-0.298472	0.000146528	-0.260122	0.00100151	-0.215565	0.00670028
SEPT5.19702487.19710845	SEPT5	-0.298255	0.000148251	-0.255282	0.00125208	-0.182483	0.0221682
RAB43.128806411.128840146	RAB43	-0.298062	0.000149796	-0.195818	0.0139778	-0.235314	0.00301025
KIAA1432.5629619.5776556	KIAA1432	0.298021	0.000150123	0.198394	0.012745	0.252977	0.00139044
ACTA2.90694830.90750646	ACTA2	-0.298	0.000150291	-0.179643	0.024368	-0.281222	0.000359959
TRIB3.361808.378203	TRIB3	-0.297637	0.000153252	-0.306737	9.33299e-05	-0.333202	2.00674e-05
NUDT21.56463047.56484760	NUDT21	-0.297516	0.00015425	-0.237652	0.0027262	-0.200747	0.0117032
FGFR1.38268655.38324862	FGFR1	0.297465	0.000154666	0.290288	0.000226045	0.275516	0.000478584
MAPK8IP1.45907547.45928016	MAPK8IP1	0.296475	0.000163078	0.203894	0.0104273	0.269492	0.000642266
NBR2.41278100.41297125	NBR2	-0.296456	0.000163241	-0.24247	0.00221597	-0.282827	0.000331877
CEP85.26561193.26605299	CEP85	-0.295771	0.000169317	-0.356653	4.54367e-06	-0.173702	0.0295813
PCDHGA4.140735268.140892546	PCDHGA4	0.295042	0.000176005	0.352997	5.77276e-06	0.247801	0.00175358
PPFIBP2.7618917.7674996	PPFIBP2	0.294883	0.0001775	0.306782	9.30964e-05	0.16703	0.0365395
ILDR1.121706169.121740626	ILDR1	-0.29447	0.00018143	-0.212012	0.00768403	-0.237455	0.00274919
PATL2.44957929.44968585	PATL2	-0.294284	0.00018322	-0.309302	8.09173e-05	-0.310238	7.6785e-05
KSR1.25799536.25950718	KSR1	-0.293688	0.000189089	-0.241304	0.00233078	-0.244855	0.00199685
NTNG2.135037834.135118220	NTNG2	0.29326	0.000193414	0.218601	0.00594993	0.228919	0.00392876
RCOR1.103059496.103196913	RCOR1	-0.293026	0.00019581	-0.173189	0.0300727	-0.205927	0.00966934
SPG20.36875774.36920433	SPG20	-0.29301	0.000195976	-0.231614	0.00351465	-0.316327	5.43649e-05
CERK.47080306.47133651	CERK	0.292938	0.000196728	0.234889	0.00306471	0.254354	0.0013062
TRAK2.202241929.202315818	TRAK2	-0.29288	0.000197322	-0.190369	0.0169339	-0.252415	0.0014263
GLRX5.96001823.96011055	GLRX5	-0.292845	0.000197688	-0.244574	0.00202165	-0.319174	4.61386e-05
SERPINB6.2948392.2971042	SERPINB6	0.292754	0.000198636	0.236266	0.00289154	0.27514	0.000487556
PHACTR2.143929817.144152322	PHACTR2	0.292197	0.000204545	0.310829	7.42752e-05	0.326122	3.07047e-05
C22orf39.19428409.19435254	C22orf39	-0.291865	0.000208143	-0.200335	0.0118799	-0.20529	0.00990161
MAN1C1.25944459.26111258	MAN1C1	-0.291765	0.000209242	-0.233922	0.00319182	-0.291539	0.000211733
ZNF497.58865722.58873713	ZNF497	0.291654	0.000210465	0.272849	0.000545608	0.271142	0.00059295
ILKAP.239079042.239111823	ILKAP	0.29103	0.000217454	0.372092	1.59878e-06	0.360942	3.41768e-06
SIGLEC14.52145805.52149631	SIGLEC14	0.290711	0.000221116	0.22958	0.00382332	0.291834	0.00020848
RRN3P3.22430866.22448535	RRN3P3	-0.29071	0.000221118	-0.275084	0.000488905	-0.280144	0.000380048
MLLT4.168228171.168372700	MLLT4	0.29071	0.000221121	0.274353	0.000506821	0.314293	6.10592e-05
KCTD10.109886459.109914654	KCTD10	-0.290571	0.000222734	-0.335911	1.70052e-05	-0.328706	2.63207e-05
CTBP2.126676417.126715952	CTBP2	-0.290224	0.000226802	-0.226837	0.0042783	-0.18697	0.0190413
ZNF790.37309223.37341188	ZNF790	-0.289899	0.000230679	-0.262235	0.000907314	-0.23439	0.00312965
IPMK.59951277.60027193	IPMK	-0.289648	0.00023372	-0.175881	0.0275681	-0.18537	0.0201097
MRPS2.138392977.138396519	MRPS2	0.289622	0.000234035	0.343561	1.0566e-05	0.16242	0.0421169
DLL1.170591293.170599196	DLL1	0.289622	0.000234041	0.263364	0.000860356	0.27687	0.000447544
RASD2.35937852.35950045	RASD2	0.289551	0.000234903	0.311443	7.17551e-05	0.261795	0.000926207
ZFC3H1.72003378.72057248	ZFC3H1	-0.28945	0.000236138	-0.173348	0.0299196	-0.170528	0.0327369
NAALADL1.64812294.64825508	NAALADL1	-0.289067	0.000240883	-0.290235	0.000226673	-0.310676	7.49186e-05
ALDH7A1.125877532.125930581	ALDH7A1	-0.288707	0.000245429	-0.332135	2.14096e-05	-0.401699	1.84432e-07
PPFIBP2.7535496.7674996	PPFIBP2	0.288425	0.000249049	0.32476	3.32813e-05	0.221126	0.00538433
SLC43A2.1477695.1531629	SLC43A2	-0.287558	0.000260475	-0.148733	0.0630164	-0.23605	0.00291807
SPG20.36875774.36920145	SPG20	-0.287458	0.000261823	-0.237567	0.0027361	-0.306503	9.45502e-05
LANCL1.211295972.211340998	LANCL1	0.287172	0.000265713	0.302803	0.000115877	0.237908	0.0026966
DLEU2.50556687.50699176	DLEU2	-0.287098	0.000266728	-0.219166	0.00581906	-0.321778	3.96549e-05
CD3D.118209788.118212958	CD3D	-0.286978	0.000268381	-0.257018	0.00115626	-0.335189	1.77749e-05
SDHAP1.195686791.195716649	SDHAP1	-0.286903	0.000269422	-0.251861	0.00146238	-0.296906	0.000159363
PRKCH.61789015.62017698	PRKCH	-0.286692	0.000272365	-0.134632	0.0927407	-0.124387	0.120629
FAM179B.45431916.45543634	FAM179B	-0.286307	0.000277814	-0.180523	0.0236667	-0.279153	0.0003994
PARVB.44395591.44565112	PARVB	-0.286147	0.00028012	-0.270864	0.000601004	-0.289241	0.000238716
THNSL2.88470314.88486156	THNSL2	-0.28604	0.000281654	-0.290937	0.000218515	-0.321855	3.94756e-05
HOPX.57514153.57522187	HOPX	-0.285927	0.000283293	-0.317502	5.08163e-05	-0.237816	0.00270724
TC2N.92246266.92333379	TC2N	-0.28578	0.000285447	-0.0803236	0.317298	-0.0102457	0.898659
KDM4B.4969624.5153608	KDM4B	-0.285408	0.000290936	-0.269574	0.00063971	-0.24114	0.00234738
RASGRP2.64494382.64511828	RASGRP2	-0.284606	0.000303133	-0.213331	0.0073047	-0.208357	0.0088278
NCF2.183524696.183559555	NCF2	-0.28449	0.000304936	-0.223897	0.00481914	-0.272	0.000568683
LOC646278.29035480.29101720	LOC646278	0.284167	0.000309997	0.172323	0.0309183	0.230099	0.00374242
F2R.76012368.76031595	F2R	-0.284125	0.00031067	-0.263711	0.00084638	-0.253948	0.00133055
GPR18.99906966.99910181	GPR18	-0.283879	0.000314585	-0.181208	0.0231335	-0.242736	0.00219047
KDM1A.23346441.23410184	KDM1A	0.283284	0.000324254	0.196714	0.0135379	0.261385	0.000944179
TMC4.54663833.54676443	TMC4	-0.283014	0.000328738	-0.331869	2.17572e-05	-0.343999	1.02782e-05
CBFA2T3.88941262.89007107	CBFA2T3	0.282986	0.000329204	0.171276	0.0319682	0.207155	0.00923573
SLC11A1.219247252.219261617	SLC11A1	-0.282902	0.000330611	-0.285724	0.000286269	-0.232869	0.00333562
TMEM127.96915945.96931250	TMEM127	-0.28282	0.000331989	-0.249696	0.00161161	-0.327839	2.7721e-05
CUX1.101461382.101901513	CUX1	-0.282724	0.000333613	-0.338129	1.48334e-05	-0.359904	3.66285e-06
ATHL1.289638.295688	ATHL1	-0.282528	0.00033695	-0.307977	8.71229e-05	-0.266918	0.00072677
ATP6V0A1.40611362.40674597	ATP6V0A1	-0.282042	0.000345352	-0.168555	0.0348383	-0.308662	8.38582e-05
SCARA5.27727398.27849868	SCARA5	-0.281999	0.000346109	-0.294786	0.000178413	-0.27949	0.000392726
WIPI2.5254400.5273486	WIPI2	-0.281944	0.000347059	-0.28548	0.000289871	-0.249544	0.00162264
EBF4.2674024.2740754	EBF4	0.281942	0.000347098	0.32975	2.47238e-05	0.300423	0.000131894
ETS1.128328655.128391704	ETS1	-0.281802	0.000349569	-0.315548	5.68425e-05	-0.286109	0.000280662
IGSF6.21652604.21663486	IGSF6	0.28171	0.000351196	0.20613	0.0095965	0.23193	0.00346883
TC2N.92246266.92302348	TC2N	-0.28162	0.0003528	-0.109861	0.170781	-0.0813626	0.311058
MCM2.127317700.127341278	MCM2	0.281452	0.000355805	0.159179	0.0464498	0.146308	0.0674837
ZFP57.29640168.29644430	ZFP57	0.281136	0.000361531	0.325342	3.21571e-05	0.307436	8.97821e-05
CEACAM3.42301022.42315591	CEACAM3	0.281099	0.000362202	0.349199	7.38056e-06	0.326075	3.0789e-05
ZNF239.44051792.44069565	ZNF239	-0.280722	0.000369154	-0.191932	0.0160349	-0.231968	0.00346338
MAP6D1.183533663.183542892	MAP6D1	-0.280485	0.000373585	-0.319277	4.58661e-05	-0.306218	9.60498e-05
LOC100132891.72755858.72968547	LOC100132891	0.280399	0.000375203	0.307631	8.88149e-05	0.291736	0.000209563
ZCCHC24.81142082.81204882	ZCCHC24	-0.280062	0.000381607	-0.184789	0.0205096	-0.00710128	0.929663
KIF3B.30865954.30922811	KIF3B	-0.27987	0.000385301	-0.196004	0.0138854	-0.216447	0.00647398
TNIP2.2743386.2757251	TNIP2	-0.279793	0.000386795	-0.216873	0.00636712	-0.255086	0.00126333
PPFIA3.49623163.49654280	PPFIA3	0.279575	0.000391048	0.186949	0.0190552	0.163552	0.0406844
MMEL1.2522080.2563980	MMEL1	-0.279501	0.000392507	-0.342635	1.11999e-05	-0.357013	4.43681e-06
SLC12A6.34522196.34628544	SLC12A6	-0.279472	0.000393085	-0.245032	0.00198148	-0.221265	0.00535462
SEPN1.26127167.26144713	SEPN1	-0.279221	0.000398059	-0.362035	3.17634e-06	-0.177232	0.0263799
RGL1.183605708.183897666	RGL1	0.279202	0.00039843	0.220236	0.00557794	0.177428	0.026211
KLRB1.9747869.9759996	KLRB1	-0.279035	0.000401766	-0.279435	0.000393807	-0.363043	2.96828e-06
AHI1.135605109.135818402	AHI1	0.278366	0.000415426	0.306455	9.48014e-05	0.291158	0.000215999
SH3PXD2A.105353783.105614663	SH3PXD2A	-0.277971	0.000423706	-0.31249	6.76382e-05	-0.363387	2.90022e-06
PIPSL.95717896.95721171	PIPSL	0.277727	0.000428891	0.20391	0.010421	0.222338	0.00513024
S100A9.153330830.153333503	S100A9	-0.2771	0.000442472	-0.152639	0.05633	-0.127685	0.111018
THEMIS.128029338.128239275	THEMIS	-0.277066	0.000443219	-0.307045	9.17503e-05	-0.261458	0.000940971
GALNT11.151723278.151819427	GALNT11	-0.276981	0.000445095	-0.246688	0.00184213	-0.216294	0.00651266
EOMES.27757885.27763284	EOMES	-0.276714	0.000451036	-0.220322	0.00555888	-0.202867	0.0108294
FLJ39639.3314268.3317566	FLJ39639	-0.276523	0.000455315	-0.140902	0.0783765	-0.157248	0.0492036
DOCK5.25042787.25270619	DOCK5	0.27627	0.00046107	0.0747463	0.352171	0.207141	0.00924061
YBEY.47706767.47717665	YBEY	0.27604	0.000466349	0.323802	3.52156e-05	0.382823	7.48833e-07
SRSF9.120899470.120907057	SRSF9	0.275756	0.000472943	0.193162	0.0153572	0.193715	0.0150604
SMOX.4129926.4168394	SMOX	-0.275667	0.000475036	-0.211021	0.0079804	-0.171876	0.0313636
IRAK3.66583478.66648394	IRAK3	-0.275439	0.000480409	-0.249062	0.00165795	-0.171008	0.0322422
CUX1.101459684.101927250	CUX1	-0.275392	0.000481529	-0.345135	9.56537e-06	-0.351577	6.33077e-06
SLC12A6.34522196.34629764	SLC12A6	-0.275312	0.000483444	-0.2168	0.00638539	-0.19221	0.0158797
DEAF1.644224.695239	DEAF1	-0.275227	0.000485456	-0.210028	0.0082874	-0.19082	0.01667
TMEM204.1584158.1605581	TMEM204	-0.275019	0.000490465	-0.268709	0.000666969	-0.293598	0.000189996
RFX2.5993174.6110163	RFX2	0.274707	0.000498066	0.200794	0.0116832	0.254018	0.00132633
KLHL29.23608798.23931483	KLHL29	0.274691	0.000498452	0.248059	0.00173363	0.248602	0.00169223
SNW1.78183943.78226996	SNW1	0.274418	0.000505193	0.231193	0.00357673	0.339067	1.39955e-05
RBPMS2.65032094.65067269	RBPMS2	-0.274245	0.000509505	-0.160969	0.0440119	-0.239264	0.0025447
AMD1.111196487.111216913	AMD1	0.273857	0.000519317	0.163897	0.0402569	0.174443	0.0288834
DIRC2.122514401.122599986	DIRC2	-0.273744	0.000522219	-0.284118	0.000310775	-0.24912	0.00165363
DENND3.142139220.142205900	DENND3	-0.27343	0.000530316	-0.172095	0.0311449	-0.228085	0.00406557
GALNS.88880141.88922873	GALNS	-0.273365	0.000531989	-0.285166	0.00029457	-0.38603	5.9382e-07
SLC2A9.9827847.10041371	SLC2A9	-0.273349	0.00053241	-0.240649	0.0023976	-0.31969	4.47809e-05
CEACAM21.42083031.42093197	CEACAM21	-0.273085	0.000539338	-0.320788	4.20112e-05	-0.261483	0.000939852
EPSTI1.43460523.43565906	EPSTI1	-0.273047	0.000540338	-0.349932	7.04027e-06	-0.284858	0.000299255
DISC1.231763061.232177019	DISC1	0.272863	0.000545232	0.204956	0.0100251	0.238266	0.00265574
ZNF542.56879968.56891196	ZNF542	-0.272662	0.000550623	-0.281661	0.000352074	-0.252899	0.00139539
MYL6.56552545.56555366	MYL6	-0.272567	0.000553165	-0.247731	0.00175899	-0.29063	0.000222048
EMB.49692030.49736733	EMB	-0.272154	0.000564453	-0.179402	0.0245632	-0.238183	0.0026652
PTPRJ.48002610.48154266	PTPRJ	-0.27207	0.000566748	-0.271825	0.000573567	-0.322667	3.76428e-05
KNTC1.123012309.123110947	KNTC1	0.271996	0.000568813	0.216969	0.0063434	0.2834	0.000322357
ZNF589.48283096.48312479	ZNF589	-0.271851	0.000572829	-0.239368	0.00253339	-0.312783	6.65247e-05
PCDHGC3.140856069.140892546	PCDHGC3	0.271418	0.000585021	0.221069	0.00539645	0.140777	0.0786453
GRSF1.71681498.71705126	GRSF1	-0.271052	0.000595531	-0.256765	0.00116978	-0.222706	0.00505511
KYNU.143635695.143799885	KYNU	0.270748	0.000604379	0.131431	0.100841	0.257606	0.00112538
TBCD.80710440.80901062	TBCD	-0.270452	0.000613118	-0.253109	0.0013822	-0.257508	0.00113048
ASAP3.23755055.23810249	ASAP3	0.27036	0.000615865	0.326497	3.00274e-05	0.207342	0.00917129
HEBP2.138725836.138734582	HEBP2	-0.270355	0.000616006	-0.191619	0.0162116	-0.150634	0.059684
RPL39L.186838740.186856762	RPL39L	-0.270241	0.000619424	-0.24176	0.00228521	-0.266762	0.000732222
PCBP3.47270375.47362368	PCBP3	0.270168	0.000621622	0.217013	0.0063326	0.266867	0.000728575
NRCAM.107788070.108096340	NRCAM	0.270119	0.000623097	0.199632	0.0121871	0.176682	0.0268586
TYW3.75199336.75232360	TYW3	-0.270057	0.000624961	-0.224617	0.00468125	-0.259294	0.00104081
ZNF83.53115617.53193385	ZNF83	-0.270051	0.000625149	-0.214139	0.0070808	-0.237194	0.00277987
FPR2.52267142.52273779	FPR2	0.26988	0.000630345	0.301857	0.000122014	0.330012	2.43373e-05
APBA2.29214340.29410516	APBA2	0.269723	0.000635121	0.160772	0.0442748	0.249309	0.00163977
MBTD1.49254785.49336926	MBTD1	-0.269642	0.000637622	-0.242576	0.00220573	-0.201004	0.011594
C2CD2L.118978593.118987827	C2CD2L	-0.269556	0.000640272	-0.104738	0.191733	-0.198489	0.0127013
MAP1S.17830803.17845324	MAP1S	-0.269456	0.000643382	-0.133039	0.0967043	-0.141226	0.0776873
NOP58.203131015.203168384	NOP58	0.269305	0.000648088	0.294975	0.000176633	0.293964	0.00018635
LAT.28996647.29002104	LAT	-0.269163	0.000652535	-0.21592	0.00660823	-0.280822	0.000367301
ORMDL3.38077295.38083383	ORMDL3	-0.268999	0.000657695	-0.293677	0.000189199	-0.278718	0.0004082
SCN9A.167051696.167231996	SCN9A	0.268931	0.000659867	0.215437	0.00673345	0.271912	0.000571131
BCO2.112046708.112089649	BCO2	0.268847	0.000662552	0.244288	0.00204713	0.33025	2.39907e-05
LOC151174.239133753.239139817	LOC151174	0.2687	0.000667255	0.216191	0.00653899	0.236677	0.00284157
SEZ6.27281946.27332580	SEZ6	0.268471	0.000674643	0.176933	0.0266393	0.183897	0.0211378
TRIM46.155146763.155157447	TRIM46	0.268309	0.000679911	0.182729	0.0219856	0.224183	0.00476404
IQCG.197615945.197676295	IQCG	-0.268025	0.00068924	-0.244184	0.00205646	-0.297807	0.00015186
BACH1.30671720.30718469	BACH1	-0.267947	0.000691847	-0.225431	0.00452979	-0.302711	0.000116461
PCDHGA10.140793243.140795295	PCDHGA10	0.267929	0.00069245	0.21152	0.00783004	0.242664	0.00219729
PKD1P1.16411966.16444465	PKD1P1	0.267892	0.000693655	0.255757	0.00122512	0.283149	0.000326493
PRKDC.48685668.48872242	PRKDC	0.267887	0.000693844	0.25501	0.00126768	0.21639	0.00648852
SEMA3C.80371853.80548166	SEMA3C	0.267629	0.000702468	0.263749	0.000844899	0.249311	0.0016396
PIWIL4.94300974.94354587	PIWIL4	-0.267603	0.000703356	-0.262199	0.000908852	-0.20118	0.0115198
BCL11B.99635624.99737321	BCL11B	-0.26748	0.00070751	-0.0414357	0.606371	-0.166063	0.0376554
PDLIM5.95373508.95589378	PDLIM5	-0.267384	0.000710775	-0.223917	0.00481522	-0.148815	0.0628682
ATP13A4.193119865.193272195	ATP13A4	0.267345	0.000712074	0.238106	0.00267395	0.252494	0.00142117
SLC12A6.34522196.34629460	SLC12A6	-0.267286	0.0007141	-0.227784	0.004116	-0.195001	0.0143904
WNT10B.49359122.49365140	WNT10B	-0.267153	0.000718671	-0.207013	0.00928501	-0.182001	0.022529
SLC22A15.116519619.116612675	SLC22A15	0.266963	0.000725231	0.184692	0.0205774	0.352041	6.14281e-06
TMEM91.41870371.41889987	TMEM91	-0.266903	0.000727316	-0.349543	7.21879e-06	-0.278159	0.000419742
PDIA6.10923516.10952459	PDIA6	-0.266056	0.000757296	-0.215305	0.00676824	-0.220158	0.00559518
MAN2A2.91447920.91465815	MAN2A2	-0.265991	0.000759657	-0.192316	0.0158205	-0.234411	0.00312691
SPTLC2.77972339.78082609	SPTLC2	-0.265961	0.000760727	-0.114179	0.154481	-0.211702	0.00777578
RCAN2.46188466.46459303	RCAN2	-0.265895	0.000763131	-0.246038	0.00189572	-0.304471	0.000105761
DSE.116601783.116759442	DSE	-0.265838	0.000765218	-0.287997	0.000254624	-0.305869	9.79187e-05
CCDC50.191047374.191116459	CCDC50	-0.265761	0.00076802	-0.229451	0.00384368	-0.223447	0.00490718
JMJD7.42120783.42129785	JMJD7	0.26562	0.00077319	0.193855	0.0149865	0.285504	0.00028951
GNAO1.56225751.56391356	GNAO1	0.265397	0.000781429	0.307829	8.78415e-05	0.336335	1.65684e-05
STK32C.134020995.134120976	STK32C	0.265192	0.000789071	0.101526	0.20579	0.130815	0.102461
PIK3IP1.31677578.31688019	PIK3IP1	-0.265122	0.000791698	-0.156009	0.051041	-0.184492	0.0207176
LMTK3.48988527.49015945	LMTK3	0.265094	0.000792759	0.170753	0.0325035	0.177224	0.026387
FPR2.52264953.52273779	FPR2	0.265044	0.000794659	0.26862	0.000669812	0.344334	1.0063e-05
DDAH2.31694816.31697538	DDAH2	-0.265027	0.000795294	-0.224317	0.0047383	-0.373597	1.43972e-06
SLC22A23.3269206.3456292	SLC22A23	-0.264999	0.000796333	-0.182503	0.0221533	-0.17376	0.0295264
EXT2.44117599.44266980	EXT2	-0.264564	0.000812921	-0.205452	0.00984213	-0.242283	0.00223397
PDXK.45139478.45182188	PDXK	-0.264541	0.000813813	-0.226874	0.00427179	-0.294257	0.000183487
STXBP2.7702487.7712760	STXBP2	-0.264512	0.000814948	-0.205466	0.00983687	-0.275741	0.0004733
SPAG1.101170763.101254132	SPAG1	-0.26449	0.000815776	-0.180427	0.0237428	-0.275602	0.000476563
SPI1.47376408.47399626	SPI1	-0.264393	0.000819526	-0.295054	0.000175895	-0.323898	3.50166e-05
ZBTB16.113931788.114121397	ZBTB16	-0.263559	0.000852502	-0.262896	0.000879554	-0.31035	7.63025e-05
PASK.242045513.242088418	PASK	-0.263352	0.000860876	-0.235684	0.00296353	-0.220555	0.00550772
MTMR9LP.32697260.32706810	MTMR9LP	0.263313	0.000862452	0.218156	0.00605518	0.239793	0.00248756
NF1.29422445.29549782	NF1	0.263251	0.000864956	0.246564	0.00185225	0.297635	0.000153262
ZNF771.30419235.30429916	ZNF771	0.263192	0.000867369	0.150171	0.0604832	0.0517061	0.520141
ZNF117.64434829.64450913	ZNF117	-0.263175	0.000868083	-0.218196	0.00604551	-0.254971	0.00126999
PDCD6.272236.277055	PDCD6	0.262549	0.000894003	0.262742	0.000885935	0.23704	0.00279817
FBXL20.37408896.37557408	FBXL20	0.262298	0.000904624	0.285812	0.000284973	0.256544	0.00118173
KIAA0195.73453164.73496533	KIAA0195	0.26225	0.000906677	0.295333	0.000173307	0.331047	2.28664e-05
RBM47.40425271.40517489	RBM47	0.262133	0.00091166	0.253198	0.00137662	0.265676	0.00077112
UBXN11.26608772.26632694	UBXN11	-0.262001	0.000917314	-0.231319	0.00355807	-0.228734	0.00395874
DNA2.70173820.70231229	DNA2	0.261489	0.000939579	0.29622	0.000165314	0.226186	0.00439306
NEGR1.71868624.72747776	NEGR1	0.261135	0.000955292	0.0719557	0.370488	0.138227	0.0842684
KLHL7.23146417.23215038	KLHL7	-0.26105	0.00095908	-0.270318	0.000617112	-0.211344	0.00788257
B3GALNT1.160801670.160822659	B3GALNT1	-0.261015	0.000960676	-0.222564	0.00508396	-0.217811	0.00613755
LINS.101109427.101141944	LINS	-0.26097	0.0009627	-0.105852	0.187023	-0.194012	0.0149033
DST.56322784.56818925	DST	0.260671	0.000976211	0.2277	0.00413017	0.185362	0.0201146
OBFC1.105637317.105677544	OBFC1	0.260429	0.000987296	0.0718098	0.371462	0.128361	0.109124
SEPT5-GP1BB.19705243.19712297	SEPT5-GP1BB	-0.260319	0.000992357	-0.31028	7.66039e-05	-0.2003	0.0118952
NRN1.5998232.6007132	NRN1	0.260233	0.00099637	0.30628	9.57241e-05	0.363572	2.86422e-06
PLEKHH3.40819931.40827607	PLEKHH3	0.260069	0.001004	0.340598	1.27238e-05	0.241693	0.00229188
ALOX15.4534213.4544459	ALOX15	0.259993	0.00100755	0.288855	0.000243551	0.180058	0.024035
PPHLN1.42720447.42835765	PPHLN1	0.259905	0.0010117	0.209965	0.00830731	0.284734	0.000301159
SSBP3.54692194.54871478	SSBP3	0.259813	0.00101605	0.243967	0.00207605	0.219276	0.00579376
NET1.5455014.5501019	NET1	-0.259145	0.00104804	-0.312136	6.90049e-05	-0.280305	0.000376967
CDC42BPB.103398715.103523241	CDC42BPB	0.258878	0.00106112	0.334748	1.8261e-05	0.254759	0.00128229
MAP3K3.61700301.61773670	MAP3K3	-0.258842	0.00106289	-0.199112	0.012419	-0.233056	0.00330965
RBM47.40425271.40631382	RBM47	0.258838	0.00106306	0.18181	0.0226734	0.26309	0.000871547
ST5.8714898.8831723	ST5	0.258779	0.00106598	0.311422	7.18375e-05	0.305272	0.000101201
ZBTB44.130096573.130184106	ZBTB44	0.258705	0.00106962	0.282047	0.000345259	0.181016	0.0232817
ANKRD50.125585203.125633386	ANKRD50	-0.258687	0.00107055	-0.228567	0.00398602	-0.23878	0.00259806
HOPX.57514153.57547371	HOPX	-0.258667	0.00107155	-0.305276	0.000101177	-0.300616	0.000130521
LOC100131564.93775665.93810867	LOC100131564	0.258516	0.00107903	0.239768	0.00249021	0.219557	0.00572997
MMADHC.150426146.150443829	MMADHC	-0.258319	0.00108891	-0.0533609	0.506856	-0.0572946	0.476002
SPG20.36875774.36943816	SPG20	-0.258316	0.00108906	-0.201998	0.0111802	-0.290749	0.000220668
HAR1B.61726844.61733170	HAR1B	0.258263	0.00109175	0.29071	0.000221129	0.322968	3.69851e-05
ADPRH.119299023.119308792	ADPRH	-0.257871	0.00111168	-0.216122	0.00655644	-0.26006	0.00100441
UBE2K.39700164.39784410	UBE2K	0.257738	0.00111855	0.117227	0.143697	0.114748	0.152422
TCFL5.61472466.61492614	TCFL5	0.25761	0.00112513	0.205551	0.00980576	0.177332	0.0262934
PTDSS2.450780.491387	PTDSS2	0.25739	0.00113665	0.337274	1.56369e-05	0.184816	0.0204909
HLX.221053243.221058400	HLX	-0.257041	0.00115503	-0.184036	0.0210392	-0.106415	0.184677
TNFRSF9.7975930.8002724	TNFRSF9	-0.256972	0.00115872	-0.307267	9.06304e-05	-0.323141	3.66116e-05
NAPSA.50861733.50868430	NAPSA	-0.256855	0.00116498	-0.212681	0.00748939	-0.278238	0.00041809
TSGA10.99613723.99757536	TSGA10	0.256578	0.00117988	0.329237	2.54967e-05	0.278987	0.000402734
YWHAG.75956107.75987841	YWHAG	-0.256503	0.00118395	-0.0491464	0.541034	-0.177732	0.0259511
NOSIP.50058724.50083328	NOSIP	-0.256355	0.00119205	-0.164625	0.0393656	-0.214504	0.0069815
CLCN3.170542172.170644338	CLCN3	-0.256315	0.00119419	-0.113869	0.155609	-0.181122	0.0231999
NSMAF.59496063.59571465	NSMAF	0.25616	0.00120276	0.288735	0.000245071	0.202096	0.0111402
C19orf47.40826966.40853933	C19orf47	-0.255849	0.00122	-0.207083	0.00926072	-0.206363	0.00951329
ARHGAP21.24872537.25012096	ARHGAP21	-0.255835	0.00122075	-0.145545	0.0689415	-0.29204	0.000206239
ZNF816-ZNF321P.53430387.53465663	ZNF816-ZNF321P	-0.25571	0.00122777	-0.322796	3.73598e-05	-0.25983	0.00101521
CD52.26644911.26647014	CD52	-0.255598	0.0012341	-0.32271	3.75481e-05	-0.382461	7.68604e-07
CPSF1.145618445.145634232	CPSF1	0.255522	0.00123837	0.20035	0.0118737	0.222724	0.00505149
RUSC2.35490507.35561895	RUSC2	-0.255387	0.00124607	-0.181227	0.023119	-0.366707	2.31561e-06
PM20D1.205797149.205818775	PM20D1	-0.255293	0.00125141	-0.195795	0.0139897	-0.203563	0.0105551
GSTCD.106632470.106768882	GSTCD	0.254959	0.00127067	0.208049	0.00893085	0.20259	0.0109403
LIN7B.49618118.49621717	LIN7B	0.254927	0.00127251	0.256937	0.00116056	0.140276	0.079726
YWHAQ.9724105.9770605	YWHAQ	-0.254923	0.00127275	-0.243757	0.00209515	-0.205165	0.0099474
ABCG1.43620422.43717354	ABCG1	-0.254889	0.00127469	-0.208406	0.00881172	-0.277139	0.000441617
ABCG1.43620299.43717354	ABCG1	-0.2548	0.00127993	-0.159184	0.0464433	-0.27103	0.000596171
RTKN2.63952952.64027965	RTKN2	-0.254581	0.00129277	-0.182126	0.022435	-0.215816	0.00663521
RBM42.36120480.36128587	RBM42	-0.254349	0.00130646	-0.273221	0.000535759	-0.155498	0.0518154
RPL13A.49991311.49995564	RPL13A	-0.253928	0.00133172	-0.193413	0.0152222	-0.176044	0.0274223
GSTT1.24376138.24383783	GSTT1	0.253809	0.00133897	0.336034	1.6878e-05	0.341317	1.21649e-05
PLXNA2.208195587.208417164	PLXNA2	0.253623	0.00135034	0.218074	0.0060745	0.172489	0.0307553
CLEC2D.9822804.9852151	CLEC2D	-0.253506	0.0013575	-0.20345	0.0105994	-0.180013	0.024071
TMTC1.29653745.29936242	TMTC1	0.253464	0.0013601	0.244407	0.00203643	0.114383	0.153738
SPEG.220300200.220358354	SPEG	0.253417	0.00136302	0.293864	0.000187339	0.369755	1.87916e-06
SCP2.53481110.53517289	SCP2	-0.253227	0.00137478	-0.236665	0.00284297	-0.258813	0.00106431
PASK.242045513.242088893	PASK	-0.253217	0.0013754	-0.254824	0.00127852	-0.21941	0.00576333
HLA-G.29795256.29798899	HLA-G	0.252975	0.00139057	0.256083	0.00120699	0.263903	0.000838774
MVD.88718347.88728994	MVD	-0.252938	0.00139291	-0.290757	0.000220587	-0.238099	0.00267474
TMEM51.15479528.15546974	TMEM51	-0.252917	0.00139426	-0.110642	0.167739	-0.222676	0.00506118
DNAJC6.65775718.65881552	DNAJC6	-0.2528	0.00140166	-0.283453	0.000321486	-0.183993	0.02107
MITF.69813207.70017488	MITF	0.252781	0.00140285	0.139008	0.0825121	0.197861	0.0129921
MLLT4.168228171.168365793	MLLT4	0.252734	0.00140586	0.252452	0.00142388	0.26227	0.000905831
PRSS30P.2889573.2892251	PRSS30P	0.252652	0.00141107	0.173969	0.0293283	0.228523	0.00399321
BCAT1.24962957.25055508	BCAT1	0.252603	0.00141417	0.217772	0.00614706	0.2444	0.00203709
TPM1.63341136.63362831	TPM1	-0.252318	0.00143255	-0.216398	0.00648642	-0.192057	0.015965
ABI3.47288089.47300587	ABI3	-0.252292	0.00143422	-0.221561	0.00529176	-0.280767	0.000368306
NR2F6.17342693.17355650	NR2F6	-0.252204	0.00143992	-0.295944	0.000167759	-0.323554	3.57344e-05
CLTA.36191353.36212059	CLTA	-0.252108	0.00144615	-0.124437	0.120477	-0.170338	0.0329339
SSBP2.80713178.81046571	SSBP2	-0.251901	0.00145976	-0.0510939	0.5251	-0.0355937	0.658081
PTPRJ.48002610.48192394	PTPRJ	-0.251687	0.00147387	-0.222319	0.00513417	-0.256724	0.00117198
PTX3.157155080.157161417	PTX3	-0.251562	0.00148224	-0.220605	0.005497	-0.159428	0.046104
ELP4.31531797.31805329	ELP4	-0.251493	0.00148682	-0.026413	0.742635	-0.0216994	0.787351
MYLK-AS1.123304903.123349666	MYLK-AS1	0.251477	0.00148792	0.0520359	0.517479	0.197548	0.013139
NBR1.41322998.41363707	NBR1	-0.251195	0.00150689	-0.180897	0.0233746	-0.194771	0.0145084
NLRP2.55478211.55512510	NLRP2	-0.251168	0.00150872	-0.213361	0.00729632	-0.263027	0.000874135
MLL.118307705.118397539	MLL	-0.250927	0.00152517	-0.164391	0.0396503	-0.128163	0.109676
PPARGC1A.23793643.23891199	PPARGC1A	0.250444	0.00155858	0.288403	0.000249337	0.201468	0.0113994
API5.43334005.43366080	API5	0.25014	0.00157997	0.208635	0.00873603	0.195998	0.0138883
DOCK9.99445740.99629837	DOCK9	0.250007	0.00158937	0.180982	0.0233081	0.258277	0.00109102
SSBP4.18530646.18545372	SSBP4	0.249972	0.00159187	0.367217	2.23654e-06	0.323203	3.64785e-05
MAL.95691900.95719737	MAL	-0.249849	0.00160067	-0.209531	0.00844494	-0.230533	0.00367589
DND1.140050380.140052670	DND1	0.24973	0.00160917	0.251987	0.00145408	0.251477	0.00148788
PLCL2.16926952.17132098	PLCL2	0.249115	0.00165403	0.236285	0.00288921	0.289145	0.000239915
PIGW.34891903.34895150	PIGW	0.248974	0.00166445	0.132407	0.0983129	0.249791	0.0016048
CPA5.129985130.130008571	CPA5	-0.248893	0.00167049	-0.245813	0.00191457	-0.266383	0.000745603
SGCB.52886860.52903984	SGCB	-0.248807	0.00167685	-0.171313	0.0319305	-0.13407	0.0941227
MRPL45.36453489.36479101	MRPL45	-0.24865	0.00168867	-0.100209	0.211766	-0.185628	0.0199338
GTDC1.144703580.145089582	GTDC1	-0.248619	0.00169093	-0.380059	9.12749e-07	-0.290766	0.000220475
KIAA1147.141356527.141401452	KIAA1147	0.248595	0.00169274	0.140839	0.0785114	0.190182	0.0170442
CD82.44587641.44641315	CD82	-0.24851	0.0016992	-0.214658	0.00694011	-0.153997	0.0541462
LCMT2.43619973.43622319	LCMT2	-0.248233	0.00172021	-0.261102	0.000956771	-0.297969	0.000150543
CD300LB.72517312.72527112	CD300LB	-0.24806	0.00173355	-0.267897	0.000693497	-0.262286	0.000905154
TNFSF9.6531510.6535939	TNFSF9	0.247974	0.00174019	0.229864	0.00377891	0.29581	0.000168958
CD8A.87011727.87018336	CD8A	-0.247889	0.00174673	-0.248925	0.00166811	-0.220441	0.00553281
CUL7.43005354.43021182	CUL7	-0.247768	0.00175616	-0.195999	0.0138883	-0.280465	0.000373951
CIDEB.24774392.24780075	CIDEB	-0.247714	0.00176034	-0.379769	9.31836e-07	-0.341304	1.21748e-05
CDC42EP3.37869024.37898841	CDC42EP3	-0.247649	0.00176542	-0.206087	0.00961188	-0.299722	0.000136986
DHCR24.55315299.55352420	DHCR24	-0.247477	0.00177897	-0.221274	0.00535256	-0.239611	0.00250711
ADORA2B.15848731.15879210	ADORA2B	-0.247375	0.00178697	-0.256502	0.00118398	-0.252089	0.00144741
TNFSF14.6663147.6670098	TNFSF14	-0.247255	0.00179648	-0.172045	0.031194	-0.131811	0.0998513
NCOA4.51572864.51590734	NCOA4	-0.247137	0.00180591	-0.236569	0.00285463	-0.27518	0.000486585
NACC2.138898382.138986630	NACC2	-0.247034	0.00181416	-0.16146	0.0433636	-0.231999	0.00345885
CDC14A.100818523.100950926	CDC14A	-0.246554	0.00185307	-0.155845	0.0512883	-0.136055	0.0893101
DPH3.16298567.16305995	DPH3	0.246526	0.00185531	0.156898	0.049717	0.116171	0.147365
SEC14L1.75137505.75213181	SEC14L1	-0.246441	0.00186232	-0.246972	0.00181914	-0.238498	0.00262953
EPB41.29214103.29446558	EPB41	-0.24631	0.00187314	-0.117021	0.144408	-0.102104	0.203209
LEPROT.65886899.65901690	LEPROT	-0.246302	0.00187381	-0.211481	0.00784145	-0.21862	0.0059455
ACVR1.158592957.158731873	ACVR1	-0.246197	0.00188244	-0.287325	0.00026362	-0.246622	0.0018475
MYO5B.47349155.47720950	MYO5B	0.245995	0.00189929	0.16332	0.0409749	0.171176	0.0320698
PIGQ.620468.634136	PIGQ	0.245752	0.00191975	0.159567	0.0459125	0.0755765	0.346833
MIR155HG.26934957.26947480	MIR155HG	-0.245687	0.00192523	-0.267339	0.000712282	-0.281399	0.00035675
OLFM2.9964393.10046569	OLFM2	-0.245224	0.00196481	-0.142812	0.0743771	-0.133435	0.0957076
UBE2Q2.76136122.76193388	UBE2Q2	0.245135	0.0019725	0.107966	0.178325	0.170297	0.0329765
PSMD5.123578331.123604798	PSMD5	-0.245118	0.00197401	-0.401137	1.92532e-07	-0.316901	5.26012e-05
ILF3.10765437.10803095	ILF3	0.245038	0.00198096	0.088979	0.267778	0.0346462	0.666631
ESR1.152128954.152424408	ESR1	0.244838	0.00199841	0.248539	0.00169702	0.185765	0.0198411
THNSL2.88473158.88486156	THNSL2	0.244836	0.00199858	0.267749	0.000698428	0.221758	0.00525044
FBXO11.48034058.48115357	FBXO11	0.244829	0.00199913	0.0639243	0.426391	0.104604	0.192307
FLJ37453.16160709.16174141	FLJ37453	-0.244801	0.00200161	-0.133743	0.0949356	-0.22253	0.00509083
LIMK2.31608750.31676066	LIMK2	-0.244369	0.00203988	-0.196501	0.0136416	-0.216022	0.00658209
NINJ2.673461.772254	NINJ2	-0.244207	0.00205441	-0.301762	0.000122648	-0.344238	1.01243e-05
ABR.906757.1011839	ABR	-0.244064	0.00206724	-0.133212	0.0962665	-0.0797921	0.320521
GABBR1.29570004.29595504	GABBR1	0.24387	0.00208484	0.202187	0.011103	0.156291	0.0506178
NCF2.183524696.183559238	NCF2	-0.243765	0.00209444	-0.179658	0.0243559	-0.25085	0.0015304
PARD6G.77915116.78004896	PARD6G	0.24362	0.00210772	0.214782	0.00690673	0.243686	0.00210163
COMMD3-BMI1.22605812.22620414	COMMD3-BMI1	0.243422	0.00212605	0.161266	0.0436192	0.215771	0.00664661
STARD10.72465773.72504249	STARD10	0.243168	0.00214969	0.210619	0.00810333	0.167009	0.0365641
ATAD3C.1385569.1405538	ATAD3C	-0.243119	0.00215424	-0.336924	1.59783e-05	-0.304808	0.000103819
ARHGEF11.156904631.157014661	ARHGEF11	0.24305	0.00216072	0.276522	0.000455347	0.342314	1.1428e-05
TNFRSF1B.12227560.12269277	TNFRSF1B	0.24297	0.0021683	0.233195	0.0032905	0.326239	3.04917e-05
VPS8.184530431.184770402	VPS8	0.242861	0.00217854	0.149495	0.0616627	0.192483	0.0157283
WDR6.49045137.49053386	WDR6	0.242588	0.00220463	0.0775019	0.334651	0.174739	0.0286081
MTUS1.17501302.17579229	MTUS1	-0.24253	0.00221012	-0.279637	0.000389846	-0.298672	0.000144962
HADH.108911370.108956331	HADH	-0.242393	0.00222338	-0.222178	0.00516317	-0.205645	0.00977162
B3GNTL1.80901666.81009185	B3GNTL1	-0.242382	0.00222445	-0.0745593	0.35338	-0.134482	0.0931076
SLC16A5.73084322.73102255	SLC16A5	-0.24226	0.00223621	-0.274357	0.000506716	-0.157028	0.0495259
CD63.56119226.56121635	CD63	-0.242066	0.00225511	-0.190753	0.0167092	-0.16145	0.0433764
LIN7A.81191170.81331193	LIN7A	0.242033	0.00225839	0.233722	0.00321871	0.194118	0.0148479
CMTM4.66648652.66730109	CMTM4	-0.241907	0.00227074	-0.121826	0.128525	-0.236618	0.00284869
HOXB3.46626231.46651309	HOXB3	0.241674	0.00229371	0.235775	0.00295227	0.203467	0.0105926
CXCR4.136871918.136875224	CXCR4	0.241578	0.00230325	0.137534	0.0858521	0.17646	0.027053
ZNF304.57863145.57871265	ZNF304	-0.241439	0.00231715	-0.250653	0.00154401	-0.252474	0.00142247
ST6GALNAC3.76540889.77096669	ST6GALNAC3	0.241163	0.00234496	0.180599	0.0236071	0.180453	0.0237217
TNFRSF25.6521213.6525754	TNFRSF25	-0.241051	0.00235635	-0.210991	0.00798942	-0.187957	0.0184069
DIRC3.218148745.218620815	DIRC3	0.240867	0.0023752	0.312705	6.6818e-05	0.306942	9.22767e-05
ATPBD4.35663169.35837903	ATPBD4	-0.240853	0.00237665	-0.08096	0.313467	-0.240665	0.00239597
STIM1.3877433.4114440	STIM1	0.240738	0.00238838	0.19131	0.0163876	0.190757	0.016707
PRRC2C.171455166.171562650	PRRC2C	-0.240631	0.0023995	-0.292248	0.000203996	-0.242434	0.00221944
HDGFRP3.83806803.83876269	HDGFRP3	-0.240592	0.00240354	-0.21264	0.00750127	-0.184576	0.0206583
HSP90AB1.44215195.44221625	HSP90AB1	-0.240525	0.00241042	-0.138482	0.0836919	-0.283884	0.000314509
HERPUD2.35672269.35734271	HERPUD2	-0.240228	0.00244152	-0.141802	0.0764714	-0.10185	0.204339
MAD1L1.1855427.2272082	MAD1L1	-0.240154	0.00244925	-0.238052	0.00268015	-0.224384	0.00472558
DTHD1.36283737.36346407	DTHD1	-0.240133	0.00245145	-0.268336	0.000679037	-0.221122	0.00538503
NRM.30655823.30658696	NRM	0.239919	0.00247411	0.126257	0.115102	0.227967	0.00408527
ZNF138.64255266.64314178	ZNF138	0.23958	0.00251047	0.0512998	0.523429	0.0104504	0.896646
FAAH.46860439.46879520	FAAH	0.239467	0.00252267	0.294017	0.000185831	0.193603	0.0151204
C11orf48.62430288.62438740	C11orf48	-0.239426	0.00252713	-0.267901	0.000693356	-0.242756	0.00218857
DOPEY1.83777885.83878190	DOPEY1	-0.239307	0.00254001	-0.152124	0.057176	-0.0759885	0.344203
DLC1.12940871.12973252	DLC1	0.239162	0.00255584	0.242165	0.00224547	0.263702	0.00084677
PPAN.10217399.10221975	PPAN	-0.239128	0.00255961	-0.0843098	0.293797	-0.0512394	0.523919
TMBIM1.219138916.219156779	TMBIM1	0.239042	0.002569	0.164069	0.040045	0.139379	0.0816893
ZNF516.74069636.74206645	ZNF516	-0.239003	0.00257333	-0.201666	0.0113173	-0.238683	0.00260884
TTC39B.15170841.15306857	TTC39B	-0.238947	0.00257957	-0.15029	0.0602767	-0.16995	0.0333412
ZNF808.53031409.53059303	ZNF808	-0.238942	0.00258011	-0.0861566	0.283312	-0.150374	0.0601324
ANKRD55.55395506.55528685	ANKRD55	-0.238755	0.00260084	-0.155777	0.0513921	-0.157383	0.0490066
EFNA5.106712589.107006095	EFNA5	0.238724	0.00260423	0.194645	0.0145731	0.202164	0.0111127
MAN1A2.117910585.118068320	MAN1A2	-0.238645	0.00261306	-0.119337	0.136574	-0.0627739	0.434779
LOC284801.26167654.26189368	LOC284801	0.238473	0.00263238	0.164073	0.0400393	0.133741	0.0949413
ATG5.106632351.106773194	ATG5	-0.238455	0.00263442	-0.117915	0.141347	-0.0997254	0.213989
TCL1A.96176303.96180032	TCL1A	-0.238342	0.00264715	-0.194263	0.0147716	-0.220541	0.00551085
MORC2.31322599.31363686	MORC2	-0.238325	0.00264902	-0.237922	0.00269498	-0.236427	0.00287182
DPH5.101455179.101490861	DPH5	0.238082	0.00267669	0.0481632	0.549167	0.0387641	0.629797
TRIM36.114506798.114515742	TRIM36	0.238034	0.00268212	0.107274	0.181136	0.17623	0.0272567
CORO1B.67205517.67210791	CORO1B	0.237924	0.00269473	0.224411	0.00472046	0.138291	0.0841234
PDE8A.85524244.85682376	PDE8A	0.237671	0.00272395	0.237307	0.00276657	0.226311	0.00437085
SPOPL.139259850.139330805	SPOPL	-0.237663	0.00272492	-0.0676918	0.399584	-0.124574	0.120068
TPCN1.113659760.113736389	TPCN1	-0.237593	0.00273309	-0.312011	6.94918e-05	-0.236569	0.00285466
PARVG.44577270.44604349	PARVG	-0.237136	0.00278676	-0.217185	0.00629005	-0.205441	0.00984599
GGNBP2.34901237.34946276	GGNBP2	-0.23701	0.00280172	-0.136	0.0894395	-0.204643	0.0101422
SLC5A10.18854489.18924004	SLC5A10	0.236932	0.00281101	0.16045	0.0447086	0.22994	0.00376696
ATF3.212739176.212794119	ATF3	0.236873	0.00281798	0.201714	0.0112971	0.197966	0.0129431
FBXL22.63890052.63894620	FBXL22	0.236841	0.00282186	0.262641	0.000890149	0.228989	0.0039175
SLC9A3.473333.524048	SLC9A3	0.236828	0.00282344	0.246027	0.00189663	0.283814	0.000315627
GTDC1.144703580.145051559	GTDC1	-0.236495	0.00286364	-0.350638	6.72676e-06	-0.267095	0.000720668
HOOK2.12873816.12885933	HOOK2	0.236481	0.00286527	0.237196	0.0027796	0.266283	0.000749151
TMEM216.61160332.61166335	TMEM216	0.236392	0.00287609	0.249426	0.00163123	0.195265	0.0142561
RASA1.86564570.86687743	RASA1	0.23634	0.00288241	0.139296	0.0818725	0.211255	0.00790939
ATP1B1.169076447.169101960	ATP1B1	-0.236317	0.00288532	-0.262757	0.00088534	-0.165457	0.0383684
GTF2H1.18344316.18388590	GTF2H1	-0.236287	0.00288899	-0.13718	0.0866688	-0.136976	0.0871436
CACNA2D2.50400230.50540391	CACNA2D2	0.236281	0.00288962	0.185666	0.0199081	0.24443	0.00203443
YTHDC2.112849891.112930984	YTHDC2	-0.236054	0.00291757	-0.15305	0.0556618	-0.190305	0.0169719
KANK1.505195.746106	KANK1	0.235956	0.00292968	0.192034	0.0159782	0.221109	0.00538798
MEN1.64570985.64578265	MEN1	0.2358	0.00294911	0.159279	0.0463111	0.0715356	0.373296
HLCS.38123188.38362044	HLCS	0.235658	0.00296689	0.286676	0.000272589	0.340061	1.31563e-05
SH3RF3.109746497.110262207	SH3RF3	0.235592	0.00297519	0.184295	0.0208561	0.244773	0.00200409
SLC2A9.9827847.10022613	SLC2A9	-0.235516	0.00298474	-0.188616	0.0179942	-0.268171	0.000684427
GPR125.22388996.22517176	GPR125	0.235261	0.00301703	0.282338	0.000340207	0.271982	0.000569204
LOC646329.130565750.130597568	LOC646329	0.235001	0.00305019	0.178066	0.0256687	0.221126	0.00538429
DNMT3A.25455829.25564958	DNMT3A	-0.23489	0.00306457	-0.167614	0.0358803	-0.165029	0.038879
IFT88.21141708.21265576	IFT88	-0.234772	0.00307977	-0.348515	7.71148e-06	-0.320048	4.38591e-05
UACA.70946892.71055349	UACA	0.234761	0.00308122	0.113605	0.156576	0.115025	0.151427
RGS12.3372224.3441640	RGS12	-0.234721	0.00308645	-0.173536	0.0297398	-0.3176	5.05306e-05
TBX6.30097114.30102704	TBX6	-0.234578	0.00310511	-0.238818	0.00259379	-0.447097	4.35601e-09
FKBP14.30050198.30065916	FKBP14	0.234556	0.00310798	0.080534	0.316028	0.0096271	0.904748
GRAMD3.125759369.125829853	GRAMD3	-0.234461	0.00312041	-0.0856608	0.286102	-0.00974491	0.903588
ZNF276.89787893.89807332	ZNF276	-0.234206	0.00315403	-0.219772	0.00568139	-0.212954	0.00741136
EPHB2.23037831.23241823	EPHB2	0.234089	0.00316952	0.184657	0.0206019	0.222031	0.0051935
FAM19A1.68041234.68594771	FAM19A1	0.233913	0.003193	0.317564	5.06345e-05	0.285805	0.000285083
TRIM41.180650763.180662808	TRIM41	0.233836	0.0032033	0.166587	0.0370475	0.16237	0.0421799
FBLN5.92335754.92413545	FBLN5	-0.233796	0.00320871	-0.171651	0.0315889	-0.225983	0.00442948
TSPYL5.98285713.98289675	TSPYL5	0.233773	0.00321179	0.245196	0.00196722	0.292731	0.000198886
KLHL2.166129270.166244308	KLHL2	-0.233581	0.00323777	-0.224134	0.00477344	-0.221739	0.00525445
EPB49.21911581.21940036	EPB49	-0.233415	0.0032604	-0.213162	0.00735229	-0.217438	0.00622794
MS4A6A.59939079.59951638	MS4A6A	-0.233246	0.00328357	-0.153143	0.0555109	-0.0882853	0.271541
MFI2.196745823.196756185	MFI2	0.233128	0.00329981	0.180527	0.0236637	0.168911	0.0344513
RRAGD.90074334.90121494	RRAGD	-0.232985	0.00331956	-0.135638	0.0903048	-0.104374	0.193291
ZNF865.56125459.56129907	ZNF865	0.232969	0.00332179	0.134072	0.0941199	0.0625907	0.436124
NAV1.201617950.201796102	NAV1	0.232921	0.00332837	0.154537	0.0532989	0.195927	0.0139238
GFI1.92940317.92951932	GFI1	-0.232731	0.00335497	-0.0337374	0.674873	-0.101714	0.204946
ECT2L.139117748.139225207	ECT2L	-0.232714	0.00335729	-0.066432	0.408434	-0.129826	0.105107
VAMP3.7831829.7841492	VAMP3	-0.232698	0.0033595	-0.177136	0.0264625	-0.225884	0.0044472
TMTC1.29653745.29937191	TMTC1	0.232584	0.00337563	0.223497	0.00489721	0.0974285	0.224782
SEPT7P2.45763385.45808116	SEPT7P2	-0.232093	0.0034454	-0.13899	0.0825539	-0.159978	0.0453482
REEP6.1491665.1497924	REEP6	0.232074	0.00344809	0.23876	0.0026002	0.281986	0.000346332
AGPAT9.84457567.84527027	AGPAT9	0.232017	0.00345634	-0.00127761	0.98733	0.00331497	0.967133
SH2D3A.6752172.6767022	SH2D3A	0.231935	0.00346809	0.0990953	0.216912	0.209944	0.00831403
UGGT2.96453835.96705235	UGGT2	0.231904	0.00347261	0.204989	0.0100128	0.133678	0.0950988
CAT.34460972.34493607	CAT	-0.231803	0.00348714	-0.118405	0.139688	-0.123981	0.121854
VIT.36924333.36986818	VIT	-0.231387	0.00354807	-0.0951054	0.236084	-0.130516	0.103257
MCM3.52128811.52149178	MCM3	-0.231366	0.00355116	-0.246594	0.00184976	-0.0677305	0.399314
DKK3.11984542.12030128	DKK3	0.231303	0.00356042	0.164128	0.0399722	0.183678	0.021295
ZNF710.90545252.90625432	ZNF710	-0.231278	0.00356406	-0.219884	0.00565635	-0.344682	9.8437e-06
LILRA2.55085757.55099027	LILRA2	0.231204	0.00357513	0.190551	0.0168272	0.183497	0.021425
CCDC127.204874.217796	CCDC127	-0.231181	0.00357845	-0.17346	0.0298118	-0.269884	0.000630212
ENO1.8921058.8938650	ENO1	-0.231095	0.00359131	-0.0708892	0.377641	-0.282396	0.000339206
TBC1D20.416123.442686	TBC1D20	0.230868	0.00362529	0.195676	0.0140487	0.111027	0.166256
BMP6.7727511.7881961	BMP6	-0.230348	0.0037041	-0.0902993	0.260714	-0.130608	0.103012
BDH1.197236653.197299693	BDH1	0.230202	0.00372656	0.124065	0.1216	0.106422	0.184649
BCL6.187439164.187463012	BCL6	0.23019	0.00372834	0.22086	0.00544143	0.143321	0.0733404
GIMAP7.150212445.150218161	GIMAP7	-0.230051	0.00374989	-0.306064	9.68721e-05	-0.251061	0.00151602
NME2.49244133.49249105	NME2	0.230032	0.0037527	0.160402	0.0447733	0.198461	0.0127141
EFHD1.233471267.233547491	EFHD1	-0.229756	0.0037957	-0.224586	0.00468718	-0.194135	0.0148387
RNF212.1065265.1106851	RNF212	0.229461	0.00384211	0.25836	0.00108688	0.200238	0.0119221
TBC1D5.17198653.17783739	TBC1D5	-0.229372	0.00385624	-0.235352	0.00300538	-0.276606	0.000453448
AIRE.45706221.45718102	AIRE	-0.229322	0.00386415	-0.204184	0.0103158	-0.195764	0.0140048
NGFR.47573155.47592382	NGFR	-0.229221	0.00388027	-0.105682	0.187736	-0.073345	0.361297
CTBP2.126676417.126849123	CTBP2	-0.229101	0.00389954	-0.138959	0.0826228	-0.107634	0.179669
ANXA4.69969627.70053596	ANXA4	-0.229052	0.00390734	-0.138176	0.0843852	-0.0827377	0.302924
SENP7.101043117.101231584	SENP7	-0.229023	0.00391205	-0.15452	0.0533249	-0.183586	0.0213607
FBXO2.11708417.11714387	FBXO2	0.229005	0.00391493	0.260035	0.00100558	0.266764	0.000732168
ATG9B.150709296.150721085	ATG9B	-0.228956	0.0039229	-0.180202	0.0239204	-0.202811	0.0108516
STAG3.99776038.99812010	STAG3	-0.228721	0.00396083	-0.226793	0.00428597	-0.34016	1.30756e-05
ATP6V0B.44441102.44443972	ATP6V0B	0.228599	0.00398076	0.13794	0.0849227	0.108306	0.176953
LOC100130987.67085810.67159158	LOC100130987	0.228585	0.00398303	0.190723	0.016727	0.113408	0.157301
ZNRD1-AS1.29968787.30028460	ZNRD1-AS1	0.22856	0.00398711	0.171858	0.0313814	0.166051	0.0376687
MITF.69915875.70017488	MITF	0.228114	0.00406073	0.149294	0.0620164	0.177878	0.0258274
DFFB.3774345.3801993	DFFB	-0.228002	0.00407936	-0.0667633	0.406096	-0.229337	0.00386184
FRA10AC1.95427639.95461828	FRA10AC1	-0.227837	0.0041071	-0.311753	7.05116e-05	-0.316002	5.53849e-05
ACVR1C.158383278.158484898	ACVR1C	0.227672	0.00413483	0.0931212	0.246048	0.167413	0.0361064
FAM122A.71395464.71398609	FAM122A	0.227661	0.00413673	0.198886	0.0125206	0.150762	0.0594658
TNFSF12-TNFSF13.7452875.7464925	TNFSF12-TNFSF13	-0.227623	0.00414322	-0.208527	0.00877138	-0.279623	0.000390102
MTUS1.17501302.17554745	MTUS1	0.227618	0.00414404	0.160557	0.0445639	0.21825	0.00603287
KLHL8.88082213.88141173	KLHL8	-0.227498	0.0041644	-0.163677	0.0405296	-0.222509	0.00509526
AHNAK.62283373.62313831	AHNAK	-0.227318	0.00419515	-0.217991	0.00609452	-0.206671	0.0094046
BTBD7.93753973.93798884	BTBD7	-0.227273	0.00420278	-0.239239	0.00254744	-0.290893	0.000219014
SLC7A8.23594503.23624166	SLC7A8	-0.227227	0.0042108	-0.179949	0.0241219	-0.250263	0.0015713
COQ2.84184976.84205566	COQ2	-0.227162	0.00422197	-0.0894142	0.265435	-0.100493	0.210469
DEF8.90015639.90025774	DEF8	-0.227043	0.00424249	-0.122093	0.127683	-0.211825	0.00773911
RERE.8412463.8483246	RERE	-0.226858	0.00427452	-0.180973	0.0233157	-0.182872	0.0218803
FEZ1.125315640.125365705	FEZ1	0.226833	0.00427897	0.203818	0.0104566	0.180247	0.0238851
FOXP1.71003864.71632639	FOXP1	-0.226769	0.00429009	-0.143105	0.0737774	-0.247062	0.00181195
ZNF345.37342288.37384120	ZNF345	-0.226714	0.00429964	-0.180626	0.0235859	-0.253701	0.00134555
TTC22.55250223.55266440	TTC22	0.226524	0.00433312	0.17025	0.0330255	0.194523	0.0146361
CUTC.101492458.101515894	CUTC	-0.226507	0.00433607	-0.141389	0.0773408	-0.174067	0.029235
FIGNL2.52211675.52225200	FIGNL2	-0.226448	0.00434657	-0.325838	3.12257e-05	-0.128552	0.108593
FBXO25.357308.419875	FBXO25	0.226215	0.0043879	0.20443	0.0102224	0.139702	0.0809785
TPK1.144149033.144532645	TPK1	-0.226146	0.00440029	-0.27525	0.000484921	-0.269547	0.00064056
LOC729603.160514614.160517244	LOC729603	-0.226062	0.00441522	-0.198867	0.0125293	-0.16808	0.0353606
STAU2.74461836.74659442	STAU2	-0.226041	0.00441905	-0.0927952	0.247712	-0.121913	0.12825
ZNF790.37309223.37340668	ZNF790	-0.226001	0.00442611	-0.216588	0.00643848	-0.195535	0.0141197
RPL23A.27047500.27051374	RPL23A	-0.225941	0.00443707	-0.274045	0.000514545	-0.178767	0.0250834
MX1.42798478.42831141	MX1	-0.2259	0.00444444	-0.329231	2.55061e-05	-0.343459	1.06339e-05
RASAL2.178311106.178448648	RASAL2	0.225847	0.00445389	0.0492859	0.539884	0.0501744	0.532593
IQCG.197615945.197686385	IQCG	-0.225833	0.00445645	-0.0948922	0.237141	-0.148529	0.063382
NMT2.15147770.15210194	NMT2	-0.225828	0.00445736	-0.183838	0.0211805	-0.222988	0.00499844
YOD1.207217193.207223921	YOD1	0.225735	0.00447418	0.130333	0.103743	0.1382	0.0843291
SH3BP5.15295862.15373635	SH3BP5	-0.225674	0.00448538	-0.191486	0.016287	-0.110796	0.167144
CCDC14.123632273.123679754	CCDC14	0.22565	0.00448968	0.204209	0.0103066	0.237512	0.00274254
FCGR1B.120926127.120935443	FCGR1B	0.225443	0.00452754	0.19352	0.0151644	0.120517	0.132713
SLAIN1.78272489.78338377	SLAIN1	0.225333	0.00454781	0.155126	0.0523862	0.20299	0.0107806
C1orf21.184356650.184598155	C1orf21	-0.225171	0.00457762	-0.178273	0.0254945	-0.239281	0.00254284
SLC22A23.3269206.3444717	SLC22A23	-0.225162	0.00457928	-0.122848	0.125329	-0.124145	0.121357
SYNRG.35874899.35968985	SYNRG	-0.22516	0.00457969	-0.146347	0.0674096	-0.201	0.0115959
METTL16.2319347.2414699	METTL16	-0.225134	0.00458442	-0.145562	0.0689087	-0.158384	0.0475683
RGS5.163112088.163291080	RGS5	0.224922	0.00462397	0.316569	5.36137e-05	0.318125	4.90223e-05
PTGDR.52734931.52743442	PTGDR	-0.224912	0.00462581	-0.197108	0.0133479	-0.216755	0.0063967
ARHGEF5.144052989.144077725	ARHGEF5	0.224841	0.00463909	0.180928	0.0233503	0.256807	0.00116755
RNF2.185015051.185071740	RNF2	0.224771	0.00465235	0.126295	0.114993	0.151977	0.0574197
NF1.29422445.29704695	NF1	0.224765	0.00465348	0.199674	0.0121688	0.18014	0.0239702
PPP2R5C.102228635.102394328	PPP2R5C	0.224443	0.00471436	0.20743	0.00914096	0.251859	0.00146253
ZADH2.72909277.72920780	ZADH2	0.224434	0.00471591	0.227694	0.00413119	0.212609	0.00751015
RTN4.55199326.55277233	RTN4	-0.224233	0.00475432	-0.113579	0.156671	-0.0930036	0.246647
AKAP9.91570689.91739987	AKAP9	-0.224121	0.00477596	-0.137357	0.0862597	-0.199313	0.0123288
RNF8.37322248.37362514	RNF8	-0.224061	0.00478741	-0.120527	0.13268	-0.0972024	0.225865
FREM1.14734663.14779030	FREM1	0.224055	0.00478865	0.214171	0.00707194	0.270114	0.000623237
ANXA1.75767281.75785307	ANXA1	-0.223982	0.00480263	-0.139804	0.0807551	-0.203453	0.0105981
HCN2.590393.617159	HCN2	-0.223982	0.00480277	-0.165795	0.0379696	-0.253514	0.00135701
C1orf63.25568739.25573484	C1orf63	0.22398	0.00480308	0.203853	0.0104429	0.229954	0.00376483
PRKCA.64299426.64806862	PRKCA	-0.223951	0.00480868	-0.221701	0.0052624	-0.291611	0.000210936
TMC6.76108998.76124360	TMC6	-0.223907	0.00481714	-0.166599	0.0370335	-0.176327	0.0271709
RALGDS.135973106.136024106	RALGDS	-0.223887	0.00482106	-0.127698	0.110982	-0.100226	0.211688
SNX16.82711817.82754020	SNX16	-0.223836	0.00483093	-0.128902	0.107626	-0.172916	0.0303373
TPM1.63335338.63358292	TPM1	-0.223591	0.00487873	-0.188094	0.0183209	-0.164167	0.0399248
MYBL2.42296209.42345122	MYBL2	-0.22343	0.00491048	-0.278221	0.000418454	-0.201758	0.0112789
PDE6B.619863.664681	PDE6B	-0.223315	0.00493329	-0.0819347	0.307657	-0.11285	0.159365
ATP1A3.42470733.42497118	ATP1A3	0.223291	0.00493797	0.132324	0.0985258	0.133684	0.0950836
TBC1D10C.67171884.67177561	TBC1D10C	-0.223252	0.00494573	-0.200099	0.0119825	-0.135821	0.0898669
MLLT11.151032651.151040973	MLLT11	0.22319	0.00495809	0.106852	0.182872	0.19579	0.0139918
FNIP1.130977406.131132255	FNIP1	0.223092	0.00497766	0.21746	0.00622257	0.211381	0.00787168
CBFA2T2.32078428.32237837	CBFA2T2	-0.223011	0.00499382	-0.0298239	0.710794	-0.0346893	0.666241
PUF60.144898513.144911055	PUF60	0.222832	0.00502964	0.239288	0.00254207	0.220858	0.00544195
CAMKMT.44589543.44999731	CAMKMT	0.222739	0.00504856	0.290523	0.000223291	0.29774	0.000152409
SUV39H2.14921282.14946304	SUV39H2	-0.222631	0.00507041	-0.121063	0.130953	-0.0687295	0.39238
PSTK.124740056.124749907	PSTK	0.222604	0.00507587	0.173311	0.0299557	0.109938	0.170477
ASGR2.7004640.7017128	ASGR2	0.22258	0.00508074	0.173214	0.0300487	0.254272	0.00131107
ANXA6.150480266.150536942	ANXA6	-0.22258	0.0050808	-0.154048	0.0540661	-0.14984	0.0610581
HM13.30102741.30157370	HM13	-0.222418	0.00511373	-0.202009	0.011176	-0.24468	0.00201228
CDC14B.99262394.99328702	CDC14B	0.222405	0.00511648	0.117625	0.142332	0.157946	0.048193
FANCC.97861335.98079035	FANCC	0.222398	0.00511778	0.187806	0.0185029	0.236889	0.0028161
GBP7.89597433.89641222	GBP7	-0.222014	0.005197	-0.185829	0.0197977	-0.155351	0.0520408
FAM167A.11278972.11323775	FAM167A	0.222012	0.00519747	0.208948	0.00863333	0.21315	0.0073558
CAMTA1.6845884.7829766	CAMTA1	-0.222007	0.0051985	-0.125898	0.116149	-0.160264	0.0449595
NAGS.42082532.42086436	NAGS	-0.222004	0.00519907	-0.114608	0.152924	-0.251999	0.00145329
ARID4A.58765722.58840451	ARID4A	0.221991	0.0052019	0.247509	0.00177645	0.261162	0.000954097
SPECC1.19990835.20218072	SPECC1	0.221847	0.00523178	0.140075	0.0801618	0.177985	0.0257368
APOBEC3D.39417618.39429256	APOBEC3D	-0.22178	0.00524586	-0.140562	0.0791074	-0.153168	0.0554717
SLAMF6.160454819.160492551	SLAMF6	-0.221654	0.00527217	-0.0109109	0.892118	-0.0126568	0.874986
MBNL1.151986329.152183568	MBNL1	0.221569	0.00529006	0.149116	0.0623331	0.116077	0.147697
ESR1.152012131.152424408	ESR1	0.221548	0.00529463	0.15498	0.0526106	0.195435	0.0141697
GNPDA2.44703811.44728150	GNPDA2	-0.221497	0.0053054	-0.164597	0.0393998	-0.110058	0.170011
C2orf81.74641302.74644343	C2orf81	-0.221491	0.0053066	-0.240653	0.00239724	-0.242708	0.00219311
OSBPL5.3108345.3186081	OSBPL5	0.221474	0.00531013	0.0392616	0.625406	0.0933911	0.244675
KIFC2.145692238.145699499	KIFC2	-0.221213	0.00536572	-0.214559	0.00696653	-0.182202	0.0223776
GRSF1.71681498.71704719	GRSF1	-0.221089	0.00539223	-0.216908	0.00635849	-0.209045	0.00860177
FGFR2.123237843.123357471	FGFR2	0.221031	0.00540467	0.223427	0.00491108	0.288418	0.000249132
GAB2.77926335.78052425	GAB2	0.220917	0.00542915	0.241083	0.0023531	0.138394	0.0838902
UACA.70946892.70994119	UACA	0.220844	0.005445	0.154062	0.0540437	0.188403	0.0181269
PAX6.31806339.31833230	PAX6	0.220664	0.00548412	0.208094	0.0089157	0.185188	0.0202344
DAGLB.6448746.6487142	DAGLB	-0.220571	0.00550437	-0.176695	0.0268465	-0.256619	0.00117769
TLE3.70340542.70389755	TLE3	-0.220377	0.00554678	-0.173653	0.0296276	-0.161116	0.0438169
EZH1.40852292.40896570	EZH1	0.220118	0.00560415	0.156902	0.0497115	0.142302	0.0754287
ZNF831.57766575.57834167	ZNF831	0.22007	0.00561476	0.38324	7.26678e-07	0.385009	6.39523e-07
RAB6A.73386682.73471700	RAB6A	-0.219743	0.00568794	-0.125572	0.117105	-0.172343	0.0308993
BZW2.16686259.16746148	BZW2	-0.21965	0.00570879	-0.221109	0.00538791	-0.0151871	0.850262
ZNF841.52567718.52598517	ZNF841	0.219628	0.00571384	0.225866	0.00445057	0.292339	0.000203022
KLRAP1.10741076.10751933	KLRAP1	-0.219615	0.00571668	-0.155074	0.0524653	-0.187232	0.0188714
FADS3.61640997.61658505	FADS3	0.219517	0.00573887	0.115126	0.151066	0.0693631	0.388021
BUB3.124914260.124924886	BUB3	-0.219499	0.00574305	-0.23586	0.00294165	-0.154734	0.0529913
MFGE8.89441913.89456162	MFGE8	-0.219481	0.005747	-0.172374	0.0308685	-0.223568	0.0048834
FGFR2.123241366.123357471	FGFR2	0.219207	0.00580952	0.222656	0.00506523	0.285088	0.000295752
KCNJ2.68166176.68176183	KCNJ2	0.219018	0.00585301	0.0587811	0.464613	0.176572	0.0269546
RORA.60780482.60884206	RORA	-0.218929	0.00587364	-0.188854	0.0178471	-0.267077	0.000721295
PDE12.57542481.57547768	PDE12	0.218856	0.00589053	0.148358	0.0636906	0.235331	0.00300808
JAKMIP1.6027925.6201817	JAKMIP1	0.218794	0.0059051	0.35384	5.46434e-06	0.341335	1.21513e-05
MRPL37.54666340.54684056	MRPL37	-0.218727	0.00592059	-0.144027	0.0719198	-0.171606	0.0316343
BAG3.121411382.121437329	BAG3	-0.218658	0.00593659	-0.198921	0.0125049	-0.199931	0.0120558
TNKS2.93558651.93625232	TNKS2	-0.218658	0.00593669	-0.120675	0.132202	-0.248587	0.00169337
SPECC1.20059807.20218072	SPECC1	0.21854	0.00596439	0.17899	0.0248997	0.195816	0.0139792
NEK8.27056332.27069784	NEK8	-0.218416	0.00599349	-0.262457	0.000897886	-0.199585	0.0122079
TSPAN5.99391517.99579311	TSPAN5	-0.218332	0.00601338	-0.0919866	0.251874	-0.0555559	0.489512
GMCL1.70057318.70106727	GMCL1	0.218276	0.00602667	0.256166	0.00120243	0.277712	0.000429207
DENND4B.153901976.153918653	DENND4B	0.218241	0.00603484	0.187032	0.0190007	0.224126	0.00477499
PCSK5.78506060.78977255	PCSK5	0.218223	0.00603917	0.250558	0.0015506	0.294743	0.000178819
OBSCN.228396331.228566575	OBSCN	-0.218156	0.00605505	-0.207126	0.0092457	-0.178381	0.0254037
MAP3K9.71194853.71275387	MAP3K9	0.218071	0.00607541	0.192999	0.0154455	0.316836	5.28003e-05
ZNF568.37407731.37488834	ZNF568	-0.21795	0.00610416	-0.0987329	0.218607	-0.0777468	0.333122
PI16.36916539.36932613	PI16	-0.217916	0.00611238	-0.172364	0.0308782	-0.27525	0.000484909
LAMC1.182993095.183114727	LAMC1	-0.217893	0.00611796	-0.230166	0.00373208	-0.218305	0.00601974
ITM2C.231730121.231743963	ITM2C	-0.217872	0.00612309	-0.250417	0.00156048	-0.199445	0.0122699
GPR153.6307405.6320534	GPR153	0.217563	0.00619754	0.203988	0.010391	0.249433	0.00163066
IL18RAP.103035754.103069024	IL18RAP	-0.217479	0.00621815	-0.165498	0.0383193	-0.220857	0.00544206
COX10.13973219.14111996	COX10	-0.217387	0.00624044	-0.0879649	0.273291	-0.0031227	0.969038
TTLL4.219576068.219620138	TTLL4	-0.217344	0.00625093	-0.0878329	0.274015	-0.0524208	0.514382
N4BP1.48572636.48643619	N4BP1	0.217277	0.00626739	0.200522	0.0117995	0.17207	0.0311701
TRIM36.114513235.114515742	TRIM36	0.217265	0.00627026	0.0945185	0.239001	0.163893	0.040262
ELP2.33710337.33754684	ELP2	-0.216805	0.00638406	-0.269988	0.000627042	-0.265404	0.000781168
LOC646762.29685537.29724253	LOC646762	-0.216718	0.00640579	-0.118649	0.138868	-0.12339	0.123655
LARP4.50795092.50855272	LARP4	-0.21669	0.00641295	-0.165398	0.0384383	-0.169384	0.0339414
EIF4G3.21132784.21502880	EIF4G3	-0.216689	0.00641317	-0.117415	0.143053	-0.18152	0.0228937
MUL1.20825940.20834173	MUL1	0.216611	0.00643268	0.28961	0.000234186	0.267146	0.000718891
CXCR2.218990513.219001976	CXCR2	-0.216611	0.00643281	-0.172829	0.0304217	-0.274668	0.000499023
TBC1D5.17198653.17781898	TBC1D5	-0.216571	0.00644268	-0.261226	0.000951248	-0.274859	0.000494354
GFI1.92940317.92951127	GFI1	-0.216568	0.00644341	-0.00104194	0.989667	-0.078367	0.329267
NUP214.134001481.134109091	NUP214	-0.216565	0.0064442	-0.2737	0.000523346	-0.167556	0.0359454
ESR1.152127308.152424408	ESR1	0.216555	0.00644679	0.143258	0.0734666	0.193592	0.0151262
GPN3.110890290.110905588	GPN3	-0.216401	0.00648551	-0.191894	0.0160562	-0.239498	0.00251934
SEMA4F.74881855.74910981	SEMA4F	-0.216306	0.00650965	-0.280891	0.000366012	-0.367427	2.20456e-06
C11orf45.128769459.128775091	C11orf45	-0.216245	0.00652519	-0.108495	0.176192	-0.134821	0.0922787
RPL30.99053937.99057317	RPL30	-0.216014	0.00658426	-0.0836629	0.297531	-0.106486	0.184381
UCKL1.62571181.62582026	UCKL1	-0.215951	0.00660035	-0.120074	0.134152	-0.281974	0.000346535
CPNE2.57126955.57181878	CPNE2	-0.215898	0.00661407	-0.24478	0.00200343	-0.250753	0.00153713
POLR1C.43485277.43489246	POLR1C	0.215833	0.00663081	0.254421	0.00130223	0.258838	0.00106305
TRIM66.8633583.8679882	TRIM66	0.215622	0.00668531	0.183993	0.0210701	0.14608	0.0679168
PHTF1.114239823.114301276	PHTF1	-0.215596	0.00669216	-0.233599	0.00323537	-0.0987688	0.218438
TRPS1.116420723.116680727	TRPS1	-0.215392	0.00674535	-0.237101	0.00279091	-0.231024	0.00360187
AATK.79091095.79105247	AATK	0.215319	0.0067645	0.217814	0.00613697	0.151755	0.0577894
ELOVL7.60047615.60139600	ELOVL7	-0.215135	0.00681306	-0.203312	0.0106535	-0.144835	0.0703216
NFIL3.94171326.94185643	NFIL3	0.215014	0.00684505	0.200522	0.0117995	0.18984	0.0172483
TRIB1.126443063.126450644	TRIB1	-0.214992	0.00685076	-0.225368	0.00454137	-0.244703	0.00201023
ZBTB16.113930931.114121397	ZBTB16	-0.214817	0.00689738	-0.224701	0.00466545	-0.226753	0.00429286
CPD.28706442.28796675	CPD	-0.214815	0.00689792	-0.108379	0.17666	-0.07083	0.37804
PGD.10459585.10480201	PGD	-0.214778	0.00690786	-0.233745	0.00321554	-0.200476	0.0118194
MICB.31466355.31478901	MICB	-0.214763	0.00691184	0.0227211	0.777594	-0.105149	0.189985
C9orf9.135754790.135765418	C9orf9	-0.214754	0.00691426	-0.0774888	0.334733	-0.150223	0.0603917
MFI2.196728611.196756186	MFI2	0.214686	0.0069326	0.150534	0.0598565	0.167261	0.036278
NFKBIL1.31515853.31526606	NFKBIL1	-0.214633	0.00694674	-0.137135	0.0867731	-0.18749	0.0187047
FZD3.28352222.28431785	FZD3	0.214626	0.00694858	0.270828	0.000602047	0.283832	0.000315349
RAB37.72667756.72743474	RAB37	-0.214578	0.00696152	-0.174073	0.0292298	-0.149075	0.0624052
BCAR3.94027342.94312205	BCAR3	-0.214531	0.00697434	-0.226293	0.00437397	-0.237829	0.00270577
ACVR1B.52345951.52390863	ACVR1B	-0.214526	0.00697564	-0.232501	0.00338734	-0.266264	0.000749823
FAM49B.130851838.131028396	FAM49B	-0.214425	0.00700299	-0.122623	0.126026	-0.195045	0.0143678
RIN3.92980625.93155334	RIN3	-0.214054	0.00710392	-0.149745	0.061224	-0.155186	0.052294
UBE2V1.48697660.48731995	UBE2V1	-0.214034	0.00710951	-0.155081	0.0524545	-0.117348	0.143283
HSP90AB1.44214403.44221625	HSP90AB1	-0.213793	0.0071758	-0.122468	0.12651	-0.243407	0.00212739
RFK.79000432.79008943	RFK	-0.213776	0.00718058	-0.247082	0.00181029	-0.199597	0.0122026
SLC37A3.140033551.140097810	SLC37A3	0.213695	0.00720304	0.173971	0.0293265	0.153943	0.0542326
PTTG1.159849365.159855746	PTTG1	-0.213477	0.00726379	-0.24407	0.00206674	-0.158857	0.0468994
PCGF5.92923269.92987717	PCGF5	0.21345	0.00727144	0.247935	0.00174319	0.227646	0.00413923
ZNF787.56598731.56632148	ZNF787	-0.213198	0.00734234	-0.193894	0.0149655	-0.29767	0.000152979
VOPP1.55538305.55639699	VOPP1	-0.213119	0.00736467	-0.148505	0.0634247	-0.208811	0.00867811
CMIP.81479275.81745367	CMIP	-0.213052	0.00738363	-0.158578	0.047293	-0.180383	0.0237775
PTPRM.7567814.8406859	PTPRM	0.212977	0.00740497	0.233792	0.00320931	0.315455	5.71456e-05
HSPBP1.55773590.55791250	HSPBP1	-0.212828	0.00744748	-0.245012	0.0019832	-0.238956	0.00257851
CNIH4.224545013.224567153	CNIH4	-0.212775	0.00746243	-0.223868	0.00482474	-0.0873598	0.276618
RASA1.86565241.86687743	RASA1	0.212749	0.00746985	0.168064	0.0353785	0.21835	0.00600898
SLC25A13.95749531.95950958	SLC25A13	0.212459	0.0075536	0.0527682	0.511594	0.141153	0.0778419
KCNQ1.2466721.2870340	KCNQ1	0.212286	0.0076039	0.184627	0.020623	0.150798	0.0594047
CEP170.243287729.243418207	CEP170	-0.212262	0.00761082	-0.172236	0.0310047	-0.211917	0.00771208
MAX.65472818.65568761	MAX	0.212048	0.00767331	0.141148	0.0778528	0.0563315	0.48346
SERPINB6.2948392.2971898	SERPINB6	0.211959	0.0076996	0.168513	0.0348843	0.204065	0.0103615
RNF4.2471295.2517586	RNF4	0.211911	0.00771382	0.266026	0.000758397	0.270891	0.000600205
DISC1.231763061.231991125	DISC1	0.211909	0.00771423	0.166564	0.037074	0.19247	0.0157353
ROBO3.124735805.124751370	ROBO3	-0.211848	0.00773238	-0.17699	0.0265893	-0.151171	0.0587707
ABAT.8807326.8878432	ABAT	0.211795	0.00774793	0.212305	0.00759843	0.22849	0.00399872
SLC8A1.40339285.40656943	SLC8A1	0.21179	0.00774941	0.122064	0.127774	0.170616	0.0326458
PPFIA4.203020811.203047864	PPFIA4	-0.211724	0.00776921	-0.227257	0.00420553	-0.233734	0.0032171
CDH26.58533971.58588168	CDH26	0.211665	0.00778677	0.230057	0.00374892	0.210535	0.0081295
CELSR2.109793141.109818378	CELSR2	0.211368	0.00787562	0.12275	0.12563	0.187988	0.0183876
RASL11A.27844964.27847827	RASL11A	0.211357	0.00787867	0.102286	0.2024	0.0976784	0.22359
ARVCF.19957401.20003808	ARVCF	-0.211331	0.00788655	-0.182514	0.022145	-0.174875	0.0284827
FAM174A.99871624.99922440	FAM174A	0.211309	0.0078931	0.243434	0.00212486	0.220976	0.00541644
HECA.139456749.139501946	HECA	-0.211152	0.00794073	-0.29161	0.000210947	-0.246451	0.0018615
TSPO.43548020.43559248	TSPO	-0.210802	0.0080473	-0.0596371	0.458124	-0.1051	0.190193
CD59.33724555.33757524	CD59	0.210736	0.00806753	0.126952	0.113101	0.194784	0.0145014
DYRK1A.38740359.38887679	DYRK1A	0.210699	0.00807869	0.144336	0.0713054	0.129008	0.107334
TEF.41763837.41795332	TEF	-0.210682	0.00808406	-0.164219	0.0398602	-0.127842	0.110577
TSKS.50243010.50266014	TSKS	0.210623	0.00810215	0.233877	0.0031979	0.174239	0.0290742
C11orf74.36616543.36680841	C11orf74	0.210622	0.0081026	0.0923696	0.249897	0.0973929	0.224952
L1TD1.62660974.62678001	L1TD1	-0.210614	0.00810487	-0.167514	0.0359923	-0.20239	0.0110208
CD1B.158297739.158300820	CD1B	0.210577	0.0081165	0.12932	0.106483	0.166453	0.0372021
MAST3.18209103.18262499	MAST3	-0.210484	0.00814516	-0.236833	0.00282277	-0.253318	0.00136916
CCDC111.185571267.185616112	CCDC111	-0.210467	0.00815054	-0.094847	0.237365	-0.126527	0.114322
FCHO2.72252308.72386349	FCHO2	-0.210446	0.00815699	-0.170318	0.0329554	-0.146984	0.0662134
ACSL6.131285666.131347260	ACSL6	-0.210429	0.00816233	-0.17763	0.0260383	-0.23711	0.00278983
ENO1.8921058.8931134	ENO1	-0.210409	0.00816844	-0.108791	0.17501	-0.235967	0.00292829
RCAN1.35888783.35986881	RCAN1	-0.210327	0.00819378	-0.116742	0.145374	-0.179026	0.0248695
DCAF11.24584486.24594451	DCAF11	-0.210126	0.00825679	-0.242851	0.00217954	-0.190064	0.0171147
GNLY.85921914.85925875	GNLY	-0.21004	0.00828363	-0.266704	0.00073426	-0.280196	0.000379056
ATP6V0D1.67471916.67514588	ATP6V0D1	0.209933	0.00831735	0.0699299	0.384145	0.115096	0.151172
RUFY4.218934238.218955304	RUFY4	0.2097	0.0083911	0.196058	0.0138589	0.168039	0.0354067
LTBR.6485034.6500737	LTBR	-0.209604	0.00842182	-0.246252	0.00187789	-0.186897	0.0190886
CLEC4F.71035775.71047231	CLEC4F	0.209565	0.00843404	0.281575	0.000353603	0.216733	0.00640204
WDFY3.85590692.85887043	WDFY3	0.209494	0.008457	0.104113	0.194414	0.0941509	0.240841
RAB38.87846414.87908134	RAB38	0.209446	0.00847219	0.195479	0.0141476	0.246212	0.00188122
ARID3B.74834048.74890472	ARID3B	-0.209371	0.00849648	-0.116035	0.147845	-0.18338	0.0215098
DBIL5P.656073.658576	DBIL5P	-0.209328	0.00851016	-0.150846	0.0593228	-0.173119	0.0301406
MGRN1.4675325.4740975	MGRN1	-0.209309	0.00851617	-0.260285	0.000993932	-0.221551	0.00529383
SRPR.126132813.126138376	SRPR	-0.209011	0.00861285	-0.00621473	0.938426	-0.144001	0.0719721
MEX3B.82334118.82337983	MEX3B	0.208898	0.00864957	0.170387	0.0328829	0.156591	0.0501712
LCLAT1.30670623.30867091	LCLAT1	-0.208895	0.00865048	-0.228449	0.00400536	-0.182659	0.0220373
CARKD.111268307.111292342	CARKD	0.208755	0.00869635	0.087118	0.277954	0.192234	0.0158664
SLC25A25.130830979.130871537	SLC25A25	0.208719	0.00870811	0.105361	0.189089	0.101068	0.207853
SLC25A1.19163087.19165837	SLC25A1	-0.208581	0.00875369	-0.297029	0.000158323	-0.262564	0.000893394
GNPDA1.141380233.141392119	GNPDA1	-0.2085	0.00878031	-0.141428	0.0772576	-0.225897	0.00444491
MARK4.45755016.45808541	MARK4	0.208458	0.00879442	0.200679	0.0117324	0.193853	0.0149874
ADAMTS13.136279959.136324508	ADAMTS13	0.20845	0.00879708	0.0974696	0.224585	0.108262	0.177128
PLCD3.43189007.43209390	PLCD3	0.208443	0.00879937	0.160748	0.0443075	0.157223	0.0492409
SECTM1.80278899.80291420	SECTM1	-0.208386	0.00881814	-0.18718	0.0189047	-0.175829	0.0276147
NISCH.52490024.52527088	NISCH	-0.208353	0.00882921	-0.144182	0.0716103	-0.0626143	0.43595
TSPAN18.44786476.44953977	TSPAN18	0.208062	0.00892665	0.285097	0.000295618	0.127344	0.111983
CASZ1.10707262.10856232	CASZ1	0.208014	0.00894259	0.180066	0.0240287	0.212734	0.00747425
FSTL3.676889.683392	FSTL3	-0.207855	0.00899614	-0.260431	0.000987206	-0.154283	0.0536968
SRM.11114648.11119590	SRM	-0.207814	0.00901025	-0.107571	0.179927	0.0602913	0.453198
KLHDC10.129710849.129775560	KLHDC10	0.207731	0.00903826	0.062774	0.434779	0.0652483	0.416854
CFL1.65622284.65625303	CFL1	0.207716	0.00904347	0.164431	0.0396015	0.262869	0.000880654
DOK4.57505869.57519884	DOK4	0.207696	0.00905018	0.181658	0.0227885	0.203514	0.0105746
TFEC.115575201.115670366	TFEC	0.20769	0.00905203	0.212767	0.00746489	0.254004	0.00132716
ZNF862.149536009.149564568	ZNF862	0.207589	0.00908672	-0.0283789	0.724226	-0.000420186	0.995833
FP588.35860771.35865515	FP588	0.207528	0.00910734	0.0547788	0.495616	0.0346747	0.666374
CROCC.17248945.17299474	CROCC	0.207499	0.0091175	0.147961	0.0644108	0.139137	0.0822259
DLC1.12940871.12990308	DLC1	0.207493	0.00911938	0.172102	0.0311373	0.177054	0.0265334
ZNF8.58790818.58807254	ZNF8	-0.207487	0.00912136	-0.286799	0.000270868	-0.166099	0.0376126
SEC14L1.75085735.75213181	SEC14L1	-0.207483	0.00912275	-0.20425	0.0102909	-0.246587	0.00185035
LAMA5.60884120.60941867	LAMA5	-0.207474	0.00912588	-0.261686	0.000930981	-0.173845	0.0294449
HEATR4.73945188.74025150	HEATR4	-0.207415	0.0091462	-0.223757	0.00484632	-0.281903	0.000347788
HNRNPH1.179041178.179050221	HNRNPH1	0.207401	0.00915105	0.217753	0.00615169	0.201251	0.01149
CARHSP1.8946801.8961747	CARHSP1	-0.207321	0.00917847	-0.103438	0.197334	-0.179045	0.0248545
WWC2.184020963.184241929	WWC2	0.207283	0.00919165	0.305786	9.83705e-05	0.256612	0.00117802
RARG.53604349.53613696	RARG	-0.207275	0.00919438	-0.19967	0.0121704	-0.147211	0.065791
GPR155.175296299.175351315	GPR155	-0.207173	0.00922933	-0.169054	0.0342957	-0.0904087	0.260135
NMD3.160939599.160969795	NMD3	0.207104	0.00925351	0.0864948	0.281419	0.117472	0.142856
DHX29.54552072.54603020	DHX29	0.207095	0.00925666	0.152773	0.0561115	0.112711	0.159883
SPSB1.9353441.9429590	SPSB1	0.207077	0.0092627	0.266001	0.000759286	0.189032	0.0177375
UBTF.42282400.42298493	UBTF	-0.207049	0.00927239	-0.231611	0.00351513	-0.175324	0.0280712
SNHG6.67834164.67837276	SNHG6	-0.206966	0.00930127	-0.168817	0.0345529	-0.220598	0.00549843
FCRLA.161677262.161684142	FCRLA	-0.20681	0.00935582	-0.249074	0.001657	-0.100705	0.209502
P2RY11.10222697.10226064	P2RY11	0.206605	0.0094277	0.387862	5.19559e-07	0.271347	0.00058707
PLBD2.113796871.113827458	PLBD2	-0.206482	0.00947128	-0.0709491	0.377237	-0.145431	0.069163
G2E3.31028829.31089046	G2E3	0.206404	0.00949902	0.0436838	0.586963	0.122787	0.125515
CDC42BPA.227177565.227505325	CDC42BPA	0.206359	0.00951492	0.177971	0.0257484	0.163029	0.0413408
SEC62.169685080.169716161	SEC62	-0.206228	0.00956159	-0.172862	0.0303894	-0.221539	0.00529634
C1orf177.55272236.55307937	C1orf177	-0.20612	0.00960017	-0.235497	0.0029871	-0.257168	0.00114833
ARRB2.4614289.4624795	ARRB2	-0.205949	0.00966139	-0.197002	0.0133988	-0.300516	0.000131231
SDHA.218856.256814	SDHA	-0.205793	0.00971768	-0.187625	0.0186185	-0.201268	0.011483
C4orf29.128886961.128952455	C4orf29	0.205773	0.00972515	0.21808	0.00607311	0.0910842	0.256576
LOC730102.177975274.178006641	LOC730102	0.205657	0.0097673	0.0743946	0.354448	0.146415	0.0672817
STK24.99102454.99228895	STK24	-0.205633	0.00977597	-0.117766	0.141853	-0.18841	0.0181225
PYHIN1.158901837.158946849	PYHIN1	-0.205604	0.00978654	-0.282442	0.000338421	-0.240297	0.00243429
PITPNC1.65373897.65693379	PITPNC1	-0.205602	0.00978738	-0.0913699	0.255081	-0.142849	0.0743022
TAPBP.33267471.33281663	TAPBP	-0.205591	0.00979121	-0.161216	0.043685	-0.237578	0.00273476
MLH1.37035341.37092337	MLH1	-0.205583	0.00979414	-0.0289029	0.719346	-0.0239723	0.765692
DNASE2.12986024.12991834	DNASE2	-0.20557	0.00979892	-0.12731	0.11208	-0.0506517	0.528697
C3orf58.143691140.143711210	C3orf58	0.20557	0.00979897	0.154226	0.0537855	0.143777	0.0724188
FAM49A.16730729.16846633	FAM49A	-0.205452	0.00984191	-0.166171	0.0375293	-0.221441	0.00531717
C12orf65.123718344.123742506	C12orf65	0.205299	0.0098983	0.170101	0.0331822	0.110095	0.169866
RAB12.8609943.8639380	RAB12	0.205274	0.00990737	0.0159252	0.843076	0.12426	0.12101
SYT2.202559724.202612080	SYT2	0.205253	0.00991502	0.235307	0.0030112	0.375999	1.21676e-06
BIVM.103451899.103493888	BIVM	-0.205232	0.00992284	-0.0911897	0.256023	-0.183659	0.0213082
LRRC6.133584200.133687362	LRRC6	-0.205132	0.00995963	-0.12076	0.131928	-0.200937	0.0116225
FAM63A.150969300.150978772	FAM63A	-0.205107	0.00996881	-0.140446	0.079358	-0.195746	0.014014
LOC100505738.8458300.8463209	LOC100505738	-0.204947	0.0100285	-0.2925	0.000201311	-0.198005	0.0129248
NCDN.36023893.36032380	NCDN	-0.204872	0.0100562	-0.196377	0.0137019	-0.163404	0.0408698
TRMT6.5918485.5930672	TRMT6	-0.204748	0.0101027	-0.130544	0.103181	-0.00508718	0.949581
RCBTB2.49063098.49106815	RCBTB2	-0.204676	0.0101299	-0.154126	0.0539426	-0.0941903	0.240643
NINL.25433337.25565652	NINL	0.204671	0.0101317	0.202936	0.0108021	0.244562	0.00202266
SEPT11.77871395.77959768	SEPT11	-0.204157	0.0103262	-0.181813	0.0226709	-0.132045	0.0992439
ATL1.51000300.51099784	ATL1	-0.204118	0.0103413	-0.211777	0.00775345	-0.190056	0.0171189
MXI1.111967863.112047123	MXI1	0.203964	0.0104002	0.199864	0.012085	0.239673	0.00250048
METTL20.31812621.31822016	METTL20	-0.203952	0.0104048	-0.310932	7.38465e-05	-0.275686	0.000474586
KANK1.707306.746106	KANK1	0.203943	0.0104082	0.194085	0.0148651	0.202346	0.0110386
HLA-C.31236525.31239412	HLA-C	0.203932	0.0104125	0.258214	0.00109421	0.193544	0.0151519
NRCAM.107788070.107880113	NRCAM	0.203926	0.0104148	0.166344	0.0373277	0.167775	0.0356996
KIAA0895L.67209504.67217382	KIAA0895L	-0.203916	0.0104188	-0.0967388	0.228096	-0.144769	0.0704514
ZFR2.3804021.3868526	ZFR2	-0.203772	0.0104743	-0.0580606	0.470114	-0.0678078	0.398775
MOB2.1490684.1507447	MOB2	-0.203748	0.0104836	-0.286977	0.0002684	-0.131849	0.0997529
OAT.126085871.126107044	OAT	-0.203616	0.0105348	-0.239578	0.00251068	-0.21393	0.00713801
HSPD1.198351307.198364139	HSPD1	0.203566	0.0105542	0.110951	0.166547	0.0824126	0.304834
PARP12.139723548.139763020	PARP12	0.203445	0.0106012	0.120055	0.134213	0.115483	0.149795
BAIAP2.79009447.79091232	BAIAP2	-0.203338	0.0106431	-0.242518	0.00221129	-0.412527	7.93112e-08
HOMER3.19040009.19049357	HOMER3	0.203309	0.0106546	0.136657	0.08789	0.164463	0.0395632
POTEF.130831107.130886294	POTEF	-0.203306	0.0106557	-0.16448	0.0395419	-0.14213	0.075787
RRN3P1.21807950.21829994	RRN3P1	0.203289	0.0106625	0.108627	0.175666	0.128784	0.107951
ALG14.95448278.95538006	ALG14	-0.203219	0.01069	-0.00917123	0.909238	-0.200609	0.0117624
TAPT1.16162127.16227660	TAPT1	-0.203163	0.0107122	-0.155718	0.0514819	-0.27603	0.000466585
PM20D2.89856269.89875288	PM20D2	-0.20308	0.0107449	-0.119599	0.13571	-0.104707	0.191864
DOCK7.63049775.63153538	DOCK7	0.202991	0.0107801	0.107799	0.178999	0.102643	0.20082
CA8.61101422.61193453	CA8	-0.202926	0.0108057	-0.259922	0.00101088	-0.239215	0.00255012
LSP1.1892599.1913493	LSP1	-0.202831	0.0108438	-0.113723	0.156144	-0.109535	0.172059
ANKMY1.241418838.241496904	ANKMY1	0.202751	0.0108756	0.296076	0.000166587	0.218737	0.00591834
ZNF568.37407731.37443645	ZNF568	-0.202748	0.0108769	-0.0551048	0.49305	-0.0367097	0.648067
KCNA6.4918842.4960278	KCNA6	-0.202705	0.0108942	-0.216	0.0065877	-0.244214	0.00205373
NEMF.50250531.50319038	NEMF	0.202636	0.0109216	0.165398	0.0384385	0.193483	0.0151843
PRPSAP2.18760112.18834599	PRPSAP2	-0.202325	0.0110473	-0.167437	0.0360794	-0.144244	0.0714884
RBMXL1.89445138.89458142	RBMXL1	-0.202264	0.011072	-0.114404	0.153662	-0.125025	0.118722
PA2G4.56498603.56507694	PA2G4	-0.202157	0.0111154	-0.101105	0.207687	-0.0760801	0.34362
RRP1.45209918.45223983	RRP1	-0.202156	0.0111158	-0.036592	0.64912	-0.103751	0.195977
PLEKHA2.38759253.38831430	PLEKHA2	0.202081	0.0111466	0.0992672	0.216112	0.204202	0.0103089
SUPT3H.44794466.45345287	SUPT3H	0.202006	0.011177	0.090782	0.258164	0.0789734	0.325527
MAPRE3.27194025.27250087	MAPRE3	-0.201912	0.0112157	-0.138198	0.0843352	-0.136536	0.0881729
MX1.42793020.42831141	MX1	-0.201805	0.0112597	-0.282659	0.000334724	-0.290288	0.000226048
AUP1.74753774.74756473	AUP1	-0.201738	0.0112874	-0.105488	0.188555	-0.173493	0.0297809
SH3BP5L.249104650.249119653	SH3BP5L	-0.201666	0.0113172	-0.107017	0.182191	-0.105894	0.186847
LYPD3.43964945.43969330	LYPD3	0.201632	0.011331	0.189951	0.0171816	0.216275	0.00651751
KLK1.51322403.51326542	KLK1	-0.201597	0.0113457	-0.0818081	0.308407	-0.121796	0.128619
HS2ST1.87380835.87575681	HS2ST1	-0.201584	0.0113512	-0.155105	0.0524185	-0.191723	0.0161527
LNX2.28120049.28194219	LNX2	0.201517	0.0113787	0.128996	0.107369	0.0562755	0.483896
CNDP2.72164000.72190689	CNDP2	0.201511	0.0113815	0.161429	0.0434044	0.146823	0.0665146
TTC3.38446071.38575408	TTC3	0.201507	0.0113832	0.129381	0.106315	0.127223	0.112327
ANKH.14704908.14871386	ANKH	-0.201377	0.0114372	-0.218377	0.00600279	-0.21281	0.00745241
ZNF521.22641887.22931713	ZNF521	-0.201306	0.011467	-0.191508	0.0162747	-0.185409	0.0200828
TDP1.90422746.90511108	TDP1	-0.201185	0.0115177	-0.079533	0.3221	-0.0489401	0.542735
CXXC5.139028801.139062680	CXXC5	-0.201157	0.0115295	-0.268306	0.000680013	-0.304028	0.000108363
IKZF1.50344878.50472798	IKZF1	0.201151	0.0115323	0.115317	0.150386	0.077424	0.335138
AEN.89165027.89175512	AEN	-0.20107	0.0115662	-0.11589	0.148354	-0.132527	0.0980059
FRY.32605937.32870776	FRY	0.201047	0.011576	0.122922	0.125098	0.0974241	0.224803
RPL21.27826192.27830702	RPL21	-0.200986	0.0116016	-0.115124	0.151073	-0.106132	0.185856
CERS5.50523580.50560596	CERS5	-0.200944	0.0116195	-0.221158	0.00537732	-0.182989	0.0217946
WWC1.167719565.167899308	WWC1	0.200923	0.0116282	0.157077	0.0494536	0.254813	0.00127914
MAP1LC3A.33135188.33148149	MAP1LC3A	-0.200852	0.0116585	-0.166663	0.0369596	-0.132647	0.0977007
PPP1CC.111157612.111180282	PPP1CC	-0.200842	0.0116628	-0.146516	0.0670906	-0.185868	0.0197715
MTHFD2L.75024329.75168814	MTHFD2L	-0.200837	0.011665	-0.17142	0.0318217	-0.0324568	0.686552
CYP2D7P1.42536213.42540074	CYP2D7P1	-0.200795	0.0116829	-0.0362803	0.651913	-0.135863	0.0897666
CDC14B.99262394.99381611	CDC14B	0.200729	0.0117109	0.114158	0.154554	0.126573	0.114188
RYBP.72423743.72495273	RYBP	-0.200694	0.0117259	-0.146701	0.0667428	-0.125744	0.116597
SWT1.185126692.185260913	SWT1	0.200578	0.0117756	0.172685	0.0305625	0.195849	0.0139625
POLRMT.617222.633067	POLRMT	-0.200482	0.0118165	-0.0247555	0.75827	-0.047233	0.556917
DLC1.13162115.13371928	DLC1	0.200376	0.0118623	0.20417	0.0103213	0.2076	0.009083
C9orf47.91606278.91611057	C9orf47	-0.200285	0.0119017	-0.26827	0.000681202	-0.228829	0.00394345
FOXP1.71003864.71113573	FOXP1	-0.200234	0.0119239	-0.169081	0.034267	-0.142668	0.074673
HNRNPL.39327027.39340116	HNRNPL	-0.200214	0.0119323	-0.142135	0.0757762	-0.150141	0.0605338
ERBB2IP.65222882.65376851	ERBB2IP	-0.200198	0.0119393	-0.106095	0.186007	-0.108478	0.17626
UBTD2.171636649.171710294	UBTD2	0.200196	0.01194	0.143937	0.0720985	0.10555	0.188291
GHRL.10327433.10331918	GHRL	-0.200134	0.0119672	-0.212433	0.007561	-0.348306	7.81552e-06
JSRP1.2252249.2255921	JSRP1	0.200096	0.0119836	0.274137	0.000512224	0.280191	0.000379148
RUNX3.25226001.25291000	RUNX3	-0.200091	0.0119858	-0.125855	0.116274	-0.115616	0.149322
BCAT1.24962957.25054821	BCAT1	0.200071	0.0119945	0.12869	0.108213	0.166579	0.0370564
PGS1.76375235.76420639	PGS1	-0.200049	0.0120042	-0.149498	0.0616571	-0.200981	0.0116039
TSR1.2225981.2240177	TSR1	-0.200042	0.012007	-0.105538	0.188342	-0.150986	0.059084
MAD2L2.11734536.11751177	MAD2L2	-0.200012	0.0120203	-0.162547	0.0419536	-0.167585	0.0359123
GHRL.10327433.10334130	GHRL	-0.199974	0.0120368	-0.198742	0.0125858	-0.322	3.91425e-05
FCRL1.157764193.157789439	FCRL1	-0.199913	0.0120635	-0.248538	0.00169706	-0.193936	0.0149437
GNL3.52720436.52728510	GNL3	-0.199857	0.0120883	-0.187641	0.0186079	-0.226053	0.00441686
REXO4.136271185.136282663	REXO4	0.199729	0.0121445	0.0809578	0.31348	0.172117	0.0311233
RPS15A.18794276.18801155	RPS15A	-0.199689	0.0121622	-0.130236	0.104005	-0.111674	0.163788
ARHGAP12.32094325.32217303	ARHGAP12	-0.199595	0.0122033	-0.163274	0.0410328	-0.210823	0.00804091
LOC100287015.6261076.6263568	LOC100287015	-0.199584	0.0122085	-0.174903	0.0284567	-0.20622	0.00956435
POLR3H.41921802.41939978	POLR3H	-0.199556	0.0122207	-0.120673	0.132209	-0.175194	0.0281894
RNH1.494511.506782	RNH1	-0.199409	0.0122861	-0.181041	0.0232627	-0.197629	0.0131009
UBR5.103264501.103424416	UBR5	0.199407	0.0122868	0.0272733	0.73456	0.135111	0.0915744
ABCC1.16043934.16236930	ABCC1	0.199403	0.0122886	0.23441	0.00312706	-0.0240439	0.765013
C12orf66.64586418.64615575	C12orf66	0.1994	0.0122899	0.0998127	0.213586	0.012387	0.87763
CLK3.74901213.74922542	CLK3	0.199368	0.0123043	0.206844	0.00934375	0.202131	0.0111259
EAF1.15469564.15484120	EAF1	-0.199328	0.0123221	-0.166033	0.0376904	-0.179115	0.0247968
STAU2.74461836.74658661	STAU2	-0.19922	0.0123704	-0.0461448	0.56605	-0.0827954	0.302585
RECQL5.73645793.73662768	RECQL5	-0.199144	0.0124043	-0.272426	0.000556991	-0.229099	0.00389986
PDCD6.272236.315089	PDCD6	0.199126	0.0124126	0.0950661	0.236279	0.175644	0.0277811
FAM129B.130267617.130330854	FAM129B	-0.199117	0.0124168	-0.113935	0.155368	-0.263179	0.000867901
BLM.91261079.91358686	BLM	0.199089	0.0124293	0.289475	0.000235835	0.120022	0.134323
ADAMTSL5.1505016.1512687	ADAMTSL5	0.198958	0.012488	0.227399	0.0041812	0.264696	0.000807864
KLF7.207938861.207998360	KLF7	0.198957	0.0124888	0.13889	0.0827759	0.160368	0.0448188
SLC5A9.48688857.48714316	SLC5A9	0.198887	0.0125203	0.198537	0.0126794	0.270841	0.000601677
LOC100134368.432741.442960	LOC100134368	-0.19881	0.0125553	-0.18194	0.0225746	-0.130724	0.102702
ALG1.5122310.5137380	ALG1	-0.198805	0.0125572	-0.119592	0.135734	-0.0292286	0.716318
HIVEP3.41972035.42383877	HIVEP3	-0.198665	0.012621	-0.154898	0.0527375	-0.200746	0.0117036
ZNF397.32821494.32827153	ZNF397	-0.198648	0.0126288	-0.0392915	0.625142	-0.123125	0.12447
ZNF345.37342278.37370477	ZNF345	-0.198633	0.0126356	-0.214638	0.00694535	-0.247863	0.00174871
ETV6.11803288.12048325	ETV6	-0.198554	0.0126716	-0.20824	0.00886698	-0.208748	0.00869863
LARP4.50795092.50873788	LARP4	-0.198529	0.0126833	-0.178503	0.0253022	-0.14501	0.0699797
KL.33591071.33640282	KL	-0.198514	0.0126901	-0.138658	0.0832956	-0.160358	0.0448319
C16orf45.15528825.15682116	C16orf45	-0.198394	0.0127448	-0.114661	0.152734	-0.0867301	0.280107
USP24.55532031.55680538	USP24	0.198305	0.0127859	0.231529	0.00352718	0.16591	0.0378343
PLA2G7.46672052.46702929	PLA2G7	-0.198292	0.0127922	-0.0603143	0.453026	-0.120179	0.13381
USP34.61414589.61697348	USP34	-0.19828	0.0127973	-0.0647203	0.420642	-0.0136771	0.865
OGDH.44646621.44716195	OGDH	-0.198217	0.0128264	-0.221862	0.00522862	-0.15914	0.0465037
EPB41L5.120771104.120936697	EPB41L5	0.198214	0.0128278	0.160117	0.0451583	0.110581	0.167976
TRABD.50624860.50638027	TRABD	-0.19813	0.0128669	-0.116797	0.145183	-0.177426	0.0262126
LRRIQ3.74491701.74663370	LRRIQ3	-0.19812	0.0128713	-0.187288	0.0188351	-0.10998	0.170313
TMEM194B.191371618.191398967	TMEM194B	-0.19803	0.0129132	-0.248042	0.00173494	-0.243605	0.00210913
FZD1.90894283.90898132	FZD1	0.198029	0.0129135	0.160783	0.0442606	0.227899	0.00409669
ST6GALNAC4.130670164.130678804	ST6GALNAC4	-0.197993	0.0129302	-0.144984	0.0700303	-0.16066	0.0444256
STK39.168810529.169103604	STK39	-0.197975	0.0129388	-0.109937	0.170483	-0.123353	0.12377
BACH2.90636246.91006061	BACH2	-0.197913	0.0129676	-0.212531	0.00753271	-0.163734	0.0404587
TROAP.49717471.49725514	TROAP	-0.197588	0.0131201	-0.0688783	0.391354	-0.0820498	0.306975
SERPINB10.61583245.61602476	SERPINB10	-0.197569	0.0131289	-0.143528	0.0729211	-0.210721	0.00807209
CASP10.202048121.202086383	CASP10	0.197549	0.0131384	0.115807	0.148648	0.179394	0.0245691
RNF6.26786904.26795393	RNF6	-0.197515	0.0131545	-0.320306	4.32055e-05	-0.273582	0.000526361
SLC30A5.68390276.68400567	SLC30A5	-0.197504	0.0131596	-0.0271943	0.7353	0.0139871	0.861971
AURKA.54944444.54966850	AURKA	-0.1975	0.0131618	-0.182044	0.0224963	-0.159261	0.0463352
SLC25A24.108677343.108742479	SLC25A24	-0.197487	0.0131678	-0.175073	0.0283007	-0.176658	0.0268795
FCRL3.157647977.157670146	FCRL3	-0.197453	0.0131841	-0.206897	0.0093253	-0.246994	0.0018174
FCER1A.159260004.159278014	FCER1A	-0.197445	0.0131877	-0.239141	0.00255814	-0.252141	0.00144401
LOC100505702.79567648.79605655	LOC100505702	-0.197386	0.0132155	-0.102711	0.20052	-0.114283	0.154101
ZNF407.72343419.72777628	ZNF407	-0.197383	0.0132173	-0.173925	0.0293697	-0.0837321	0.29713
METRNL.81038067.81052591	METRNL	-0.1973	0.0132566	-0.17131	0.031934	-0.185568	0.0199743
TMEM163.135213329.135476070	TMEM163	-0.197184	0.0133116	-0.191596	0.016225	-0.201073	0.0115651
CYFIP2.156696862.156822606	CYFIP2	-0.197165	0.0133211	-0.101852	0.204331	-0.0385069	0.632072
CDKN2A.21967750.21974631	CDKN2A	0.197111	0.0133465	0.144524	0.0709343	0.0567963	0.479852
CASZ1.10696665.10856232	CASZ1	0.197091	0.0133563	0.172942	0.0303125	0.211827	0.00773856
SCD.102107272.102124588	SCD	-0.197043	0.0133791	-0.225957	0.00443404	-0.295513	0.000171652
DHFR.79922044.79950299	DHFR	-0.196982	0.0134085	-0.220159	0.00559502	-0.21473	0.0069208
GPR161.168048779.168106310	GPR161	0.196896	0.0134497	0.12942	0.106209	0.119983	0.13445
LOC100507053.100010508.100222513	LOC100507053	0.196855	0.0134699	0.176336	0.0271631	-5.11681e-05	0.999493
ZNF790.37309223.37328785	ZNF790	-0.196824	0.0134845	-0.197948	0.0129515	-0.171276	0.0319685
RAD9B.110940505.110969891	RAD9B	-0.196645	0.0135713	-0.165673	0.0381129	-0.251046	0.00151705
DST.56322784.56716213	DST	0.19664	0.0135736	0.170617	0.0326446	0.152858	0.0559734
GPR35.241545325.241570676	GPR35	-0.196599	0.0135937	-0.0631533	0.432002	-0.0992736	0.216082
TMED7-TICAM2.114914338.114961375	TMED7-TICAM2	-0.196585	0.0136004	-0.351651	6.3005e-06	-0.264569	0.000812742
ESR2.64699746.64760627	ESR2	0.196558	0.0136134	0.163795	0.0403835	0.176633	0.0269012
LOC100130331.238025975.238091619	LOC100130331	0.196348	0.0137161	0.187821	0.0184934	0.196815	0.013489
GPN3.110890290.110906025	GPN3	-0.196288	0.0137453	-0.0778413	0.332532	-0.172178	0.0310621
FAM134B.16473146.16616666	FAM134B	-0.196286	0.0137467	-0.111862	0.163073	-0.129031	0.107274
PI16.36922709.36932613	PI16	-0.196265	0.0137568	-0.158388	0.0475622	-0.246341	0.00187054
FAM53A.1641607.1685217	FAM53A	0.196176	0.0138006	0.171129	0.0321176	0.136913	0.0872915
SBF2.9800213.10315253	SBF2	-0.196148	0.0138145	-0.170937	0.0323149	-0.19604	0.0138677
DHX15.24529087.24585683	DHX15	0.196148	0.0138146	0.21407	0.00709957	0.239664	0.00250144
MLC1.50497819.50523857	MLC1	-0.195964	0.0139055	-0.24724	0.00179768	-0.181914	0.0225949
METTL20.31800594.31822016	METTL20	-0.195948	0.0139132	-0.312843	6.63008e-05	-0.266429	0.000743943
WDPCP.63348534.63815366	WDPCP	0.195846	0.0139638	0.213456	0.00726954	0.223742	0.00484938
SLC15A4.129277738.129308040	SLC15A4	-0.195839	0.0139674	-0.12917	0.106893	-0.250293	0.00156914
NFE2.54685890.54694320	NFE2	-0.195731	0.0140213	-0.0229706	0.775216	-0.10738	0.180706
PLEKHF1.30156827.30166383	PLEKHF1	-0.19555	0.0141119	-0.0919677	0.251972	-0.136993	0.0871051
RPS6.19376253.19379734	RPS6	-0.195537	0.0141183	-0.269284	0.000648733	-0.108829	0.174859
KIF7.90171200.90198181	KIF7	-0.195503	0.0141358	-0.160373	0.0448113	-0.0866279	0.280677
VGLL4.11597543.11684897	VGLL4	0.195411	0.0141819	0.186144	0.0195862	0.216554	0.00644715
NPHP4.5922869.6052032	NPHP4	-0.195405	0.014185	-0.198065	0.0128968	-0.167899	0.0355615
SLC25A42.19175303.19223841	SLC25A42	0.195368	0.0142038	0.216019	0.00658297	0.129572	0.105796
MS4A1.60223782.60238225	MS4A1	-0.195201	0.0142882	-0.202626	0.0109256	-0.251725	0.00147137
FLYWCH2.2933696.2949383	FLYWCH2	-0.195192	0.0142927	-0.0878611	0.27386	-0.132559	0.0979258
KIAA0825.93486555.93953808	KIAA0825	-0.195148	0.0143153	-0.143995	0.0719828	-0.190856	0.0166494
C19orf35.2274630.2281680	C19orf35	0.195071	0.0143544	0.126882	0.113301	0.122381	0.126781
POMGNT1.46654352.46685476	POMGNT1	0.195014	0.0143837	0.0952844	0.235199	0.142774	0.0744555
SAMD4B.39833608.39875537	SAMD4B	0.194906	0.014439	0.11663	0.145763	0.0894595	0.265192
PCDH12.141324529.141338126	PCDH12	0.194816	0.0144852	0.183707	0.0212742	0.16729	0.0362453
LOC374443.9770380.9811010	LOC374443	-0.194704	0.0145426	-0.177154	0.0264474	-0.119556	0.135852
FNDC3B.171757918.172118492	FNDC3B	-0.194667	0.0145618	-0.115707	0.148999	-0.234353	0.00313453
SENP2.185304531.185348885	SENP2	-0.194581	0.0146061	-0.100285	0.211417	-0.166017	0.0377086
FHAD1.15574268.15724622	FHAD1	-0.194547	0.0146241	-0.181252	0.0231	-0.171771	0.0314688
LEF1.108968700.109089611	LEF1	-0.19433	0.0147365	-0.13345	0.0956679	-0.155142	0.0523618
DIP2A.47879362.47989926	DIP2A	-0.194212	0.0147982	-0.111806	0.163284	-0.127905	0.110399
ARHGAP31.119013720.119138323	ARHGAP31	-0.194047	0.0148848	-0.264121	0.000830167	-0.342698	1.11561e-05
ISL2.76629647.76634816	ISL2	0.19403	0.0148939	0.253644	0.00134901	0.279655	0.000389487
DDX52.35972362.36002992	DDX52	-0.194017	0.0149007	-0.26616	0.000753575	-0.151353	0.0584637
C9orf41.77597872.77642809	C9orf41	-0.193963	0.0149293	-0.0286857	0.721367	-0.0457134	0.569691
TRAF3IP2.111876580.111926976	TRAF3IP2	-0.193893	0.0149662	-0.158744	0.0470581	-0.215938	0.00660366
PXK.58319117.58410878	PXK	-0.193881	0.0149728	-0.204038	0.010372	-0.186944	0.019058
IKBKAP.111629799.111696107	IKBKAP	-0.193822	0.0150037	-0.0497495	0.536074	-0.19753	0.0131473
SGTA.2754711.2782853	SGTA	-0.193804	0.0150136	-0.140828	0.0785354	-0.186068	0.0196371
C14orf1.76117232.76127037	C14orf1	-0.193796	0.0150174	-0.0592277	0.461221	-0.0530334	0.509472
C19orf48.51300960.51307473	C19orf48	-0.193742	0.015046	-0.194085	0.0148648	-0.129175	0.106877
JMJD1C.64926987.65028481	JMJD1C	0.193662	0.015089	0.158986	0.0467185	0.184907	0.0204282
PTK2B.27169499.27316908	PTK2B	0.193653	0.0150938	0.171855	0.0313842	0.122646	0.125953
LRP8.53708040.53793320	LRP8	-0.19357	0.0151379	-0.107867	0.178723	-0.196399	0.0136913
TPT1.45911303.45914796	TPT1	-0.193473	0.0151895	-0.160795	0.0442446	-0.152052	0.0572951
CD1E.158323986.158327343	CD1E	0.193304	0.0152804	0.0919491	0.252068	0.157067	0.0494689
DCTD.183811243.183838129	DCTD	-0.193285	0.0152907	-0.13382	0.094745	-0.159407	0.0461338
RHPN1.144451525.144466390	RHPN1	-0.193219	0.0153265	-0.171129	0.0321182	-0.16516	0.0387215
SRCRB4D.76018645.76038511	SRCRB4D	-0.193167	0.0153547	-0.147286	0.0656512	-0.104789	0.191516
POP1.99130021.99172069	POP1	-0.1931	0.0153906	-0.113401	0.157327	-0.196281	0.0137488
SRF.43139420.43149244	SRF	0.193057	0.0154143	0.0683974	0.394677	0.114909	0.151842
LOC339894.156799455.156840290	LOC339894	0.192945	0.015475	0.141425	0.0772658	0.103882	0.195408
ASRGL1.62105274.62160887	ASRGL1	-0.192875	0.0155132	-0.173627	0.0296522	-0.216946	0.00634921
SAR1A.71909960.71929784	SAR1A	0.19267	0.0156254	0.0810184	0.313116	0.222502	0.00509659
FBXO28.224302289.224349749	FBXO28	0.192608	0.0156593	0.0923948	0.249767	0.0863836	0.282041
PHACTR2.143999602.144152322	PHACTR2	0.192503	0.0157173	0.230081	0.00374514	0.26146	0.000940894
GPR133.131438952.131626008	GPR133	0.192436	0.0157542	0.161607	0.04317	0.0734364	0.360698
FAM19A1.68053859.68594771	FAM19A1	0.192426	0.0157595	0.279735	0.000387927	0.233928	0.00319099
RPS20.56980738.56986639	RPS20	-0.192326	0.0158152	-0.176434	0.0270759	-0.110555	0.168079
RPH3A.113230049.113336684	RPH3A	0.192272	0.015845	0.111467	0.164575	0.142869	0.0742603
SMAD1.146404457.146480325	SMAD1	0.192259	0.0158526	0.110019	0.170163	0.164134	0.0399647
SPTBN1.54786031.54889445	SPTBN1	-0.192222	0.0158729	-0.117004	0.144468	-0.199784	0.01212
IL31RA.55147707.55218682	IL31RA	-0.19221	0.0158798	-0.122201	0.127343	0.0452313	0.573772
NUBP1.10838198.10863208	NUBP1	-0.192101	0.0159405	0.034539	0.667601	-0.0211117	0.792979
PSMB8.32808493.32812211	PSMB8	-0.191936	0.0160326	-0.222132	0.00517253	-0.19416	0.0148254
LOC338651.1594471.1620414	LOC338651	-0.191827	0.016094	-0.223798	0.00483837	-0.171415	0.0318274
AGPAT9.84457760.84527027	AGPAT9	0.191798	0.0161103	0.00490733	0.951361	0.0736007	0.359621
NBPF9.144615459.144828810	NBPF9	-0.191745	0.0161401	-0.142696	0.0746161	-0.289777	0.000232153
C21orf91.19161283.19191202	C21orf91	-0.191719	0.016155	-0.174768	0.0285811	-0.198586	0.0126569
ZDHHC18.27153701.27182211	ZDHHC18	-0.19171	0.0161604	-0.280126	0.000380383	-0.221468	0.00531137
HCG18.30255173.30294432	HCG18	-0.191571	0.0162392	-0.152792	0.0560797	-0.108995	0.174195
S100B.48018530.48024534	S100B	0.191481	0.0162899	0.166258	0.0374276	0.198078	0.0128912
GRAMD1A.35491746.35517373	GRAMD1A	0.191379	0.0163484	0.150565	0.0598032	0.13737	0.08623
TACC1.38645222.38710546	TACC1	-0.19119	0.0164566	-0.109091	0.173816	-0.106859	0.18284
CD58.117057155.117113214	CD58	-0.191183	0.0164605	-0.200632	0.0117525	-0.233989	0.00318288
C17orf104.42734262.42753165	C17orf104	0.191138	0.0164865	0.0609524	0.448251	0.0701715	0.382501
TTPAL.43105026.43123244	TTPAL	-0.19103	0.0165487	-0.197931	0.0129592	-0.205477	0.00983272
MAN1B1.139981879.140003639	MAN1B1	0.19093	0.0166064	0.138885	0.0827876	0.157047	0.0494986
ITGA9.37494313.37861281	ITGA9	-0.190858	0.016648	-0.194523	0.0146362	-0.208256	0.00886145
SATB2.200134222.200335488	SATB2	0.190854	0.0166508	0.239679	0.00249983	0.192058	0.0159645
TMEM68.56651319.56685384	TMEM68	0.190851	0.0166521	0.0961671	0.23087	0.177692	0.0259851
DENND1A.126141932.126691916	DENND1A	-0.190731	0.0167221	-0.155193	0.0522833	-0.145787	0.0684761
TMEM220.10616638.10633145	TMEM220	0.190679	0.0167523	0.0450173	0.575587	0.147573	0.0651217
CIRH1A.69166999.69202937	CIRH1A	-0.190675	0.0167547	-0.170576	0.0326868	-0.155931	0.0511588
OBSCN.228396331.228548951	OBSCN	-0.190644	0.0167727	-0.153415	0.0550736	-0.141262	0.07761
HLA-DPB2.33080793.33096890	HLA-DPB2	-0.190621	0.0167861	-0.133738	0.0949485	-0.143916	0.0721422
TTC14.180320418.180328918	TTC14	0.19059	0.016804	0.176996	0.0265841	0.195164	0.014307
SMC4.160117930.160152741	SMC4	-0.190527	0.0168413	-0.10231	0.202295	-0.177718	0.025963
GAB2.77926335.78128367	GAB2	0.190482	0.0168674	0.172618	0.0306282	0.13574	0.0900603
CELF1.47487488.47515572	CELF1	0.190471	0.016874	0.0193519	0.809893	0.0882764	0.27159
NCALD.102698769.103136061	NCALD	-0.190415	0.0169069	-0.0589917	0.463012	-0.0983372	0.220467
DNMT3A.25455829.25474683	DNMT3A	-0.190251	0.0170037	-0.135184	0.0913982	-0.188685	0.0179514
NLRC3.3589035.3626891	NLRC3	0.190168	0.0170526	0.280395	0.000375274	0.251534	0.00148406
MMS19.99218080.99257865	MMS19	0.190072	0.0171096	0.164576	0.0394249	0.168096	0.0353434
TUBB.30688657.30693195	TUBB	-0.19001	0.0171466	-0.1243	0.120889	-0.227607	0.00414593
SWAP70.9686128.9774507	SWAP70	-0.18995	0.0171823	-0.127	0.112963	-0.110819	0.167058
S1PR2.10332108.10341447	S1PR2	-0.189944	0.017186	-0.0861985	0.283077	-0.134731	0.0924982
SARM1.26699487.26728065	SARM1	0.18989	0.0172181	0.164994	0.0389209	0.137882	0.0850537
C1orf216.36179476.36184289	C1orf216	-0.189827	0.0172558	-0.0904422	0.259957	-0.0579793	0.470737
MKS1.56282796.56296165	MKS1	-0.189737	0.0173096	-0.242713	0.00219267	-0.211301	0.00789559
PRMT7.68345377.68391169	PRMT7	0.189726	0.0173165	0.192587	0.0156707	0.116446	0.146405
DOK7.3465533.3496209	DOK7	-0.189638	0.0173691	-0.156399	0.0504566	-0.177328	0.0262975
RUNX3.25226001.25256269	RUNX3	-0.1896	0.0173921	-0.125917	0.116093	-0.110217	0.169388
HTRA1.124221541.124274424	HTRA1	-0.18959	0.0173979	-0.223948	0.00480924	-0.274703	0.000498168
UBAC2.99853179.100038753	UBAC2	-0.189541	0.0174276	-0.107963	0.178334	-0.0182573	0.82046
TOR1A.132575220.132585940	TOR1A	0.189534	0.0174321	0.149772	0.0611761	0.113479	0.157038
KRBA1.149412648.149431664	KRBA1	-0.189403	0.0175112	-0.113953	0.155302	-0.191146	0.0164817
SLC45A4.142220869.142238172	SLC45A4	-0.189352	0.017542	-0.167808	0.0356631	-0.159345	0.0462191
KIAA0895.36363758.36429233	KIAA0895	0.189283	0.0175839	0.182297	0.0223064	0.163395	0.0408811
TES.115863505.115898837	TES	0.189204	0.0176322	0.156133	0.0508552	0.149524	0.0616118
ZNF280D.56991557.57025286	ZNF280D	0.189203	0.0176326	0.0942952	0.240117	0.114548	0.153143
B9D1.19246482.19265545	B9D1	-0.189177	0.0176488	-0.0380839	0.635822	-0.184893	0.0204377
KCNQ1.2483166.2870340	KCNQ1	0.189154	0.0176629	0.185808	0.0198118	0.123237	0.124125
ITFG2.2922287.2934237	ITFG2	-0.18909	0.0177019	-0.0705539	0.379907	-0.0689077	0.391152
ZNF184.27418520.27440396	ZNF184	0.189048	0.0177279	0.20145	0.0114069	0.198753	0.0125809
SESTD1.179966418.180128849	SESTD1	0.188985	0.017766	0.133631	0.0952155	0.154159	0.0538919
NCOA4.51565608.51590734	NCOA4	-0.18898	0.0177694	-0.128744	0.108064	-0.197338	0.0132385
CSGALNACT2.43634393.43680754	CSGALNACT2	-0.188904	0.0178161	-0.169298	0.0340334	-0.20798	0.00895401
IGF2R.160390631.160527583	IGF2R	0.188819	0.0178686	0.102095	0.20325	0.0834794	0.298595
KLC1.104096025.104152568	KLC1	0.188811	0.0178732	0.245391	0.00195048	0.179676	0.0243413
TP53BP1.43699411.43802206	TP53BP1	-0.188771	0.017898	-0.0828914	0.302024	-0.188374	0.0181447
FUT4.94277517.94283064	FUT4	-0.188767	0.0179007	-0.155593	0.0516718	-0.135459	0.0907333
USP7.8985950.9056840	USP7	-0.18857	0.0180225	-0.0621137	0.439635	-0.0411927	0.608486
TBCE.235531228.235612280	TBCE	-0.188556	0.0180313	-0.171345	0.0318979	-0.0902439	0.261008
LOXL1.74219289.74244478	LOXL1	0.188459	0.0180918	0.082662	0.303368	0.162078	0.0425574
TPM4.16187635.16213813	TPM4	-0.188441	0.0181027	-0.120773	0.131885	-0.0893111	0.265989
FBXO33.39865576.39901203	FBXO33	0.188421	0.0181153	0.131295	0.101198	0.174502	0.0288278
ZNF688.30581018.30583227	ZNF688	0.188342	0.0181646	0.144431	0.0711172	0.207837	0.00900233
ASGR2.7004640.7017629	ASGR2	0.188316	0.0181813	0.0967682	0.227955	0.15001	0.060761
ATP5S.50779547.50792946	ATP5S	-0.18828	0.0182037	-0.112352	0.161228	-0.0837615	0.296959
GNG5.84964005.84971761	GNG5	-0.188182	0.0182651	-0.120927	0.131391	-0.0719806	0.370323
HIPK2.139246315.139477192	HIPK2	-0.188181	0.0182658	-0.243343	0.00213331	-0.18261	0.0220737
HS3ST1.11399987.11430036	HS3ST1	-0.188148	0.0182865	-0.101651	0.205231	-0.0777625	0.333023
KHDRBS2.62389864.62995599	KHDRBS2	-0.188146	0.0182878	-0.137046	0.0869812	-0.128176	0.109641
CATSPER1.65784222.65793487	CATSPER1	-0.188127	0.0182995	-0.080302	0.317428	-0.0245444	0.760268
VIT.36924333.37041937	VIT	-0.188123	0.0183022	-0.101655	0.205213	-0.161556	0.0432371
SELT.150321566.150348234	SELT	0.188092	0.0183221	0.147086	0.0660233	0.139569	0.0812706
ATAD5.29159523.29222295	ATAD5	-0.188004	0.0183777	-0.218058	0.00607834	-0.200956	0.0116143
PAIP2.138678019.138705409	PAIP2	0.187987	0.0183881	0.213027	0.00739069	0.207879	0.00898801
TMEM97.26646621.26655711	TMEM97	-0.1879	0.0184432	-0.221114	0.00538676	-0.198007	0.0129241
DNAJB11.186288967.186303589	DNAJB11	-0.187891	0.0184491	0.0236096	0.769136	-0.0795456	0.322023
ATP10A.25923859.26107848	ATP10A	0.187874	0.0184599	0.0712252	0.375378	0.156106	0.0508959
NHP2.177576464.177580460	NHP2	-0.187864	0.0184662	-0.0469416	0.559356	-0.109838	0.17087
LCORL.17882217.18022982	LCORL	-0.187835	0.0184845	-0.155734	0.0514564	-0.0381067	0.635619
PRR5L.36398035.36486754	PRR5L	-0.187791	0.0185123	-0.109927	0.17052	-0.241952	0.0022663
MRPL3.131181044.131221359	MRPL3	-0.187681	0.0185826	0.00730907	0.92761	-0.0465231	0.562867
VGLL4.11597543.11761719	VGLL4	0.187653	0.0186008	0.192142	0.0159178	0.24049	0.00241406
LOC729013.10880264.10900823	LOC729013	-0.187645	0.0186057	-0.155874	0.0512449	-0.130145	0.104247
OPN3.241756451.241803200	OPN3	-0.187537	0.018675	-0.0321961	0.688938	-0.10172	0.20492
FCRL2.157715522.157746421	FCRL2	-0.187508	0.0186934	-0.0607608	0.449682	-0.0707491	0.378586
NUDT13.74870710.74891581	NUDT13	-0.18749	0.0187046	-0.25626	0.00119723	-0.2041	0.0103479
GOLGA2.131018107.131037767	GOLGA2	0.18748	0.0187111	0.0465307	0.562803	0.00646098	0.935991
ELF2.139978870.140060129	ELF2	-0.187462	0.0187231	-0.216748	0.00639847	-0.163633	0.0405837
SLC12A4.67977376.68000280	SLC12A4	-0.187447	0.0187324	-0.186306	0.0194783	-0.158821	0.0469504
PAOX.135193241.135205198	PAOX	-0.187414	0.0187539	-0.223514	0.00489389	-0.161466	0.0433551
WDR17.176987485.177103979	WDR17	0.18735	0.0187952	0.152089	0.0572338	0.144492	0.0709975
PPHLN1.42720447.42793227	PPHLN1	0.187346	0.0187976	0.181073	0.023238	0.176689	0.0268523
NT5DC2.52558384.52568592	NT5DC2	-0.187274	0.0188441	-0.224603	0.00468388	-0.266593	0.00073817
IL6R.154378169.154410561	IL6R	-0.187209	0.0188863	-0.148568	0.0633125	-0.240226	0.00244166
MDM1.68688345.68725660	MDM1	-0.187192	0.0188972	-0.158941	0.0467827	-0.230225	0.003723
LOC100240735.54472622.54475106	LOC100240735	0.187135	0.0189342	0.256243	0.00119815	0.341005	1.24045e-05
ASNS.97481428.97500976	ASNS	0.187119	0.0189443	0.237565	0.00273627	0.264367	0.000820553
WDR12.203745322.203776448	WDR12	0.187114	0.0189475	0.134977	0.0918994	0.113175	0.158161
PLXNA4.131808090.132260822	PLXNA4	0.187111	0.0189495	0.0476716	0.553256	0.0305525	0.704055
ATP5G2.54058943.54069608	ATP5G2	0.187091	0.0189627	0.19964	0.0121835	0.152623	0.0563564
DDX20.112298690.112310199	DDX20	-0.187089	0.0189637	-0.305222	0.000101481	-0.194579	0.014607
SLC43A3.57174426.57194022	SLC43A3	-0.18708	0.0189695	-0.129688	0.10548	-0.181971	0.0225514
PRDM2.14031850.14114574	PRDM2	-0.187079	0.0189706	-0.173448	0.0298238	-0.154631	0.0531512
MRTO4.19578575.19586622	MRTO4	-0.187077	0.0189717	-0.190394	0.0169195	-0.165568	0.0382372
PERP.138409641.138428159	PERP	0.187074	0.0189736	0.166487	0.0371628	0.142142	0.0757614
PTRF.40554466.40574837	PTRF	-0.186979	0.0190356	-0.20028	0.011904	-0.153788	0.0544778
LRRC59.48458593.48474413	LRRC59	-0.186967	0.0190435	-0.106774	0.183192	-0.171789	0.0314508
RFPL2.32586421.32600217	RFPL2	-0.186896	0.0190897	-0.139807	0.0807483	-0.151548	0.058136
LOC100507557.146056505.146207721	LOC100507557	-0.186889	0.0190942	-0.068337	0.395096	-0.128542	0.108622
SNRPB.2442280.2450998	SNRPB	0.186848	0.0191208	0.291714	0.000209803	0.188276	0.0182062
BRE.28113982.28561767	BRE	-0.186824	0.0191365	-0.151156	0.058796	-0.0873199	0.276838
EEF1DP3.32421420.32533721	EEF1DP3	-0.18675	0.0191853	-0.182512	0.0221468	-0.133625	0.0952303
LSP1.1886895.1913493	LSP1	-0.186749	0.0191855	-0.0462167	0.565445	-0.104637	0.192165
HNMT.138722308.138739248	HNMT	-0.186636	0.01926	-0.0943475	0.239856	-0.151454	0.0582931
BASP1.17217432.17276954	BASP1	-0.186528	0.0193314	-0.168147	0.0352873	-0.181404	0.022983
GCNT7.55066547.55100480	GCNT7	-0.186481	0.0193622	-0.119815	0.135001	-0.182631	0.0220581
GTF2IRD1.73868620.74016920	GTF2IRD1	0.18644	0.0193897	0.0138539	0.863273	0.0662193	0.409939
TSPAN4.844946.867116	TSPAN4	0.186423	0.019401	0.232379	0.00340454	0.21537	0.00675117
DUSP22.292601.351355	DUSP22	0.186414	0.0194067	0.201752	0.0112815	0.138919	0.0827118
SLCO3A1.92397438.92709137	SLCO3A1	-0.18627	0.0195025	-0.105414	0.188864	-0.106484	0.184393
ATP5J2.99055783.99063323	ATP5J2	0.186262	0.0195075	0.188565	0.0180259	0.12347	0.123411
DUSP6.89741836.89745795	DUSP6	-0.186212	0.0195408	-0.1653	0.0385545	-0.186532	0.0193284
MTDH.98656907.98742488	MTDH	-0.18618	0.0195622	-0.201726	0.0112924	-0.132587	0.0978535
ATF6B.32083044.32095516	ATF6B	-0.186162	0.0195745	-0.0545721	0.497246	-0.125704	0.116716
FGFR2.123237843.123355658	FGFR2	0.186103	0.0196137	0.19704	0.0133807	0.25275	0.00140482
NOV.120429052.120436678	NOV	0.186092	0.0196213	0.109386	0.172648	0.138885	0.0827888
MAP3K5.136878186.137113155	MAP3K5	-0.185964	0.0197073	-0.197754	0.0130422	-0.2322	0.00343
UBE2V1.48697660.48729234	UBE2V1	-0.18594	0.019723	-0.136588	0.0880498	-0.0862179	0.282969
GLB1L3.134146775.134189458	GLB1L3	0.185905	0.0197469	0.153085	0.0556044	0.177426	0.0262129
ADCY3.25042038.25141554	ADCY3	0.185888	0.019758	0.089095	0.267152	0.16181	0.042905
RTN4.55199326.55275825	RTN4	-0.185819	0.0198043	-0.0786659	0.327421	-0.0584005	0.467514
EIF2S1.67827534.67853233	EIF2S1	-0.18579	0.0198242	-0.200993	0.0115989	-0.209614	0.00841859
SELK.53919225.53925488	SELK	-0.185762	0.019843	-0.217559	0.00619859	-0.241621	0.00229899
FAM78A.134133464.134151405	FAM78A	0.185719	0.0198722	0.206633	0.00941781	0.216722	0.00640479
ATP10D.47487910.47595503	ATP10D	-0.185692	0.0198903	-0.185155	0.0202568	-0.127197	0.112402
PCNXL3.65384283.65404910	PCNXL3	-0.185609	0.0199466	-0.140471	0.0793028	-0.211982	0.0076927
RILPL1.123955908.124017764	RILPL1	0.185565	0.0199768	0.165179	0.0386987	0.117624	0.142338
SERINC5.79407049.79551397	SERINC5	-0.185559	0.0199807	-0.184066	0.0210179	-0.144212	0.0715516
P2RY2.72929843.72953472	P2RY2	-0.185554	0.0199837	-0.18847	0.0180851	-0.236319	0.00288505
MTMR11.149900542.149908290	MTMR11	0.185504	0.0200178	0.090042	0.262081	0.124472	0.120371
EPB49.21917186.21940036	EPB49	-0.185425	0.0200716	-0.121085	0.130884	-0.160797	0.0442416
ASPH.62536268.62601907	ASPH	-0.185364	0.0201136	-0.187154	0.0189216	-0.088625	0.269694
SLC27A1.17581800.17616977	SLC27A1	-0.185359	0.0201167	-0.347518	8.21949e-06	-0.275313	0.000483402
CHST11.104851192.105155792	CHST11	-0.185359	0.0201171	-0.189201	0.0176343	-0.209384	0.0084921
APBA1.72042448.72286774	APBA1	0.185356	0.0201188	0.0807346	0.31482	0.128006	0.110115
MYADM.54370111.54379689	MYADM	0.185201	0.0202251	0.10454	0.192579	0.110352	0.168864
TRPM4.49661516.49715098	TRPM4	0.185069	0.0203158	0.160763	0.0442874	0.14166	0.07677
ESAM.124623018.124631722	ESAM	-0.184973	0.0203822	-0.151797	0.0577198	-0.262208	0.000908455
CUL1.148396433.148498202	CUL1	0.184967	0.0203866	0.0654954	0.415088	0.0991602	0.21661
NDE1.15737624.15820208	NDE1	-0.184881	0.0204457	-0.0504564	0.530289	-0.18524	0.0201986
MFN1.179065980.179111008	MFN1	0.184875	0.0204498	0.15565	0.0515846	0.0784821	0.328555
C18orf25.43754488.43846955	C18orf25	0.184803	0.0204999	0.147876	0.0645661	0.00487942	0.951637
CNN2.1026798.1039064	CNN2	-0.184769	0.0205238	-0.116962	0.14461	-0.0601284	0.454422
EXOSC3.37779710.37784588	EXOSC3	0.184696	0.0205749	0.170656	0.0326039	0.0824799	0.304438
PRDM2.14031850.14151574	PRDM2	-0.184624	0.0206248	-0.170779	0.0324764	-0.162447	0.042081
HLA-E.30457683.30461982	HLA-E	-0.184623	0.0206255	-0.220017	0.00562644	-0.228717	0.00396159
PMM2.8892170.8943194	PMM2	-0.184588	0.0206503	-0.118542	0.139228	-0.1878	0.0185066
RELB.45505207.45541456	RELB	0.184547	0.0206785	0.127679	0.111034	0.128782	0.107959
PTCHD2.11539795.11597640	PTCHD2	-0.184533	0.0206888	-0.138296	0.084113	-0.159373	0.0461805
DHX58.40253421.40264250	DHX58	0.18449	0.020719	0.158001	0.0481143	0.194117	0.0148481
DNMT3A.25504320.25564958	DNMT3A	-0.18437	0.020803	-0.152805	0.0560589	-0.178331	0.0254461
RASGEF1B.82348218.82392560	RASGEF1B	-0.184288	0.0208606	-0.157648	0.0486232	-0.16005	0.0452505
SYK.93564512.93660842	SYK	0.184287	0.0208611	0.238598	0.00261833	0.201406	0.0114252
FAM160A1.152330898.152584784	FAM160A1	0.184287	0.0208615	0.0892345	0.266401	0.0313434	0.696767
PCDHGA4.140735268.140737296	PCDHGA4	0.184223	0.0209067	0.200011	0.0120206	0.0711943	0.375586
CDC73.193091588.193223942	CDC73	-0.183953	0.0210986	-0.168597	0.034792	-0.190543	0.0168316
ARSB.78073036.78281856	ARSB	-0.183823	0.0211908	-0.138695	0.0832131	-0.253259	0.00137284
SPOCK2.73818791.73848289	SPOCK2	-0.183711	0.0212713	-0.0785379	0.32821	-0.0565597	0.481687
MCF2L.113624035.113754053	MCF2L	0.183669	0.0213014	0.283937	0.00031366	0.278124	0.000420489
CDCP1.45151730.45187413	CDCP1	-0.183636	0.0213252	-0.191886	0.0160612	-0.0469136	0.559591
RNF39.30038042.30043127	RNF39	0.183578	0.0213668	0.133127	0.0964825	0.357778	4.21822e-06
GAPT.57787830.57792185	GAPT	-0.183417	0.0214828	-0.153505	0.0549294	-0.0811002	0.312627
AHRR.304791.438405	AHRR	-0.183329	0.0215466	-0.199629	0.0121887	-0.190995	0.0165691
RHOT2.718583.724174	RHOT2	0.183292	0.0215734	0.189719	0.0173205	0.16627	0.0374139
CDK6.92234234.92465440	CDK6	0.183272	0.0215884	0.204672	0.0101313	0.230891	0.00362184
INF2.105156443.105185947	INF2	-0.183061	0.021742	-0.228713	0.00396221	-0.227395	0.00418202
PRKCB.23847800.24231932	PRKCB	-0.183046	0.0217527	-0.121193	0.130538	-0.160319	0.0448848
SMEK2.55775513.55844295	SMEK2	-0.183016	0.0217746	-0.15279	0.0560828	-0.0215644	0.788643
LOC100507501.4295825.4303289	LOC100507501	0.182798	0.0219347	0.243072	0.00215872	0.29442	0.000181905
HTT.3076908.3245687	HTT	-0.18276	0.0219626	-0.0401908	0.617239	-0.0133902	0.867806
FAM89A.231154703.231175494	FAM89A	0.182697	0.0220097	0.157477	0.0488704	0.168887	0.0344767
ZNF366.71739233.71802748	ZNF366	0.182616	0.0220694	0.131388	0.100954	0.0549761	0.494063
GSTCD.106630441.106768882	GSTCD	0.182598	0.0220829	0.188677	0.0179562	0.16029	0.0449239
CMC1.28283624.28361263	CMC1	-0.182534	0.0221305	-0.155293	0.0521285	-0.115607	0.149356
ABCB1.87133178.87342138	ABCB1	0.182509	0.0221487	0.168615	0.0347724	0.131054	0.10183
CASP3.185548849.185570128	CASP3	0.182468	0.0221789	0.242033	0.00225837	0.179478	0.0245011
NBPF3.21767083.21811393	NBPF3	-0.182464	0.022182	-0.239356	0.00253472	-0.221126	0.00538418
RRP15.218459129.218511325	RRP15	-0.182399	0.0222308	-0.138162	0.084417	-0.0191736	0.811613
PURA.139494208.139499001	PURA	-0.182382	0.0222434	-0.199063	0.0124408	-0.0891692	0.266752
FLJ22184.7933604.7938825	FLJ22184	0.182377	0.0222467	0.271336	0.000587372	0.244463	0.00203149
LYNX1.143852614.143859139	LYNX1	0.182281	0.0223186	0.0974335	0.224758	0.203265	0.0106721
TRIT1.40306705.40348676	TRIT1	0.182258	0.0223357	0.257043	0.00115491	0.243058	0.00216002
DENND1A.126163869.126691916	DENND1A	-0.182247	0.0223445	-0.121851	0.128447	-0.125905	0.116126
GPR107.132816485.132902448	GPR107	0.182151	0.0224163	0.0453217	0.573006	0.104398	0.193188
PMP22.15133096.15163592	PMP22	0.182075	0.0224731	0.167184	0.036365	0.186657	0.0192461
CALR.13049914.13055304	CALR	0.181973	0.0225501	0.168381	0.0350292	0.116376	0.146649
AGBL2.47681142.47736427	AGBL2	0.181943	0.0225727	0.087064	0.278253	0.0949596	0.236806
RAN.131357117.131360826	RAN	0.181798	0.0226823	0.195973	0.013901	0.270672	0.000606611
PIBF1.73356730.73590591	PIBF1	-0.181694	0.0227612	-0.040789	0.612006	-0.0174865	0.827919
PLEC.144989320.145050412	PLEC	0.181676	0.0227753	0.041587	0.605056	-0.057214	0.476623
LPAR2.19734465.19738538	LPAR2	0.181665	0.0227833	0.0969867	0.226901	0.154051	0.0540617
CCR6.167525795.167552629	CCR6	-0.181616	0.022821	-0.256226	0.00119911	-0.127897	0.110421
FAM3C.120988904.121035921	FAM3C	-0.181592	0.0228388	-0.166482	0.0371686	-0.0972828	0.225479
HSPG2.22148736.22263249	HSPG2	0.181554	0.0228677	0.270858	0.000601181	0.178714	0.0251267
PCSK5.78506060.78808346	PCSK5	0.181521	0.0228933	0.231493	0.00353238	0.267304	0.000713496
PLIN5.4522543.4534707	PLIN5	-0.181441	0.0229545	-0.201659	0.0113198	-0.0575257	0.474221
ELOVL3.103986643.103989344	ELOVL3	-0.181439	0.022956	-0.199233	0.0123645	-0.2051	0.00997162
RNF130.179382473.179498608	RNF130	-0.181363	0.023014	-0.145378	0.069264	-0.179217	0.0247135
PCCB.135969667.136049013	PCCB	-0.181304	0.0230597	-0.126085	0.115602	-0.0158074	0.844222
SLC22A18.2921451.2946476	SLC22A18	0.181217	0.0231263	0.154589	0.0532172	0.198219	0.0128258
ZFR2.3851803.3868526	ZFR2	-0.181213	0.0231297	-0.01168	0.884564	0.0254318	0.751878
ELMO1.36892510.37392771	ELMO1	0.181187	0.0231496	0.198225	0.0128228	0.188493	0.0180707
NCALD.102698769.102802938	NCALD	-0.181129	0.0231944	-0.0799405	0.319619	-0.0990519	0.217115
CPEB3.93808396.94002535	CPEB3	0.181121	0.0232004	0.0768771	0.338574	0.0669572	0.40473
MARCH1.164445449.165303906	MARCH1	-0.181106	0.0232122	0.0398603	0.620138	-0.0178772	0.824136
FEN1.61560609.61564714	FEN1	-0.181102	0.0232157	-0.137623	0.0856478	-0.101304	0.206791
ZNF652.47366567.47438975	ZNF652	0.181095	0.0232206	0.179102	0.0248078	0.15148	0.0582494
MCAM.119179233.119187339	MCAM	0.181037	0.0232658	0.168264	0.0351578	0.131375	0.100988
MLLT3.20344967.20622013	MLLT3	-0.181017	0.0232809	-0.151195	0.0587292	-0.143205	0.0735741
TNFSF11.43137372.43182149	TNFSF11	-0.181007	0.0232892	-0.0168141	0.83444	-0.139709	0.0809621
SENP3.7465809.7475287	SENP3	0.180926	0.023352	0.103516	0.196996	0.0984474	0.219948
AMIGO2.47469489.47473233	AMIGO2	-0.180857	0.0234052	-0.107645	0.179624	-0.117142	0.143991
ANXA2.60639349.60689684	ANXA2	-0.180782	0.0234639	-0.203127	0.0107264	-0.185229	0.020206
LYSMD4.100267611.100273125	LYSMD4	0.180753	0.0234869	0.100694	0.20955	0.196703	0.0135429
FAM76A.28052990.28089423	FAM76A	0.180552	0.0236439	0.0128025	0.873559	0.0948336	0.237431
ABLIM2.7967036.8160058	ABLIM2	0.1805	0.0236853	0.060514	0.451529	0.131556	0.100515
AGPAT1.32135982.32143415	AGPAT1	-0.180493	0.0236909	-0.24927	0.0016426	-0.17726	0.026356
WARS2.119573838.119682794	WARS2	-0.180448	0.0237257	-0.134343	0.0934489	-0.138854	0.0828569
DOCK4.111366163.111845961	DOCK4	0.180435	0.0237366	0.241105	0.00235087	0.155711	0.0514919
C1R.7187514.7244542	C1R	0.180394	0.0237687	0.115944	0.148165	0.114778	0.152314
ZNF420.37569882.37620651	ZNF420	-0.180393	0.0237697	-0.0630573	0.432704	-0.115433	0.149971
LRRK1.101459960.101610317	LRRK1	0.180364	0.0237925	0.135445	0.0907669	0.158869	0.0468832
CSGALNACT1.19261671.19459555	CSGALNACT1	-0.180354	0.0238005	-0.204898	0.0100467	-0.162984	0.0413983
FAM105B.14665283.14699842	FAM105B	-0.180315	0.0238314	-0.022149	0.783053	-0.00159702	0.984162
POLQ.121150272.121264352	POLQ	0.180308	0.0238363	-0.010939	0.891842	0.126967	0.113057
THAP5.108202670.108209396	THAP5	0.180282	0.0238568	0.256668	0.00117503	0.219206	0.00580993
ABLIM2.8008747.8160058	ABLIM2	0.1802	0.0239218	0.0576145	0.473538	0.103143	0.198625
NCF1B.72635174.72649979	NCF1B	-0.180106	0.023997	-0.117888	0.141437	-0.15877	0.0470221
GOLGA7.41348673.41368499	GOLGA7	-0.180054	0.0240382	-0.130649	0.102901	-0.0421257	0.600384
GRAMD3.125696288.125829853	GRAMD3	-0.179931	0.0241365	-0.0815876	0.309717	-0.0161919	0.840483
SIGLEC11.50452249.50463928	SIGLEC11	0.17982	0.0242252	0.097283	0.225478	0.208533	0.00876949
BTBD2.1985446.2015201	BTBD2	0.179713	0.0243116	0.122258	0.127167	0.154036	0.0540851
ATP2A1.28890309.28915830	ATP2A1	0.17971	0.0243139	0.0511474	0.524665	0.0426384	0.595953
NFE2.54685890.54689062	NFE2	-0.179587	0.0244127	-0.0769435	0.338156	-0.228695	0.00396516
CCDC12.46963219.47022999	CCDC12	-0.179562	0.024433	-0.122228	0.127261	-0.194649	0.0145712
EXOC6.94594970.94819251	EXOC6	-0.179521	0.0244667	-0.119317	0.13664	-0.0501251	0.532996
PLCL1.198669926.199014608	PLCL1	0.179464	0.0245122	0.0911181	0.256398	0.0885364	0.270175
SLC26A1.972862.986682	SLC26A1	-0.179392	0.0245711	0.150017	0.0607498	0.0301899	0.707407
RUSC1.155291140.155300909	RUSC1	-0.179348	0.0246071	-0.093214	0.245575	-0.108456	0.176348
PPRC1.103893287.103910090	PPRC1	0.179241	0.024694	0.13645	0.0883755	0.191364	0.0163571
PANX2.50609660.50618724	PANX2	0.179186	0.024739	0.180715	0.0235164	0.184494	0.0207156
TDRD7.100174802.100258405	TDRD7	0.179129	0.0247852	0.160517	0.0446173	0.0215427	0.788851
BRCA2.32890117.32973809	BRCA2	-0.179102	0.0248076	-0.0508458	0.527116	-0.12865	0.108322
ABAT.8815073.8878432	ABAT	0.178877	0.0249925	0.203005	0.0107747	0.211662	0.00778757
NRP2.206547724.206662857	NRP2	0.178848	0.0250163	0.0822108	0.306024	0.0511076	0.524988
LRRN1.3841621.3889387	LRRN1	0.178844	0.0250192	0.16541	0.0384239	0.298586	0.000145635
NUFIP2.27582853.27620665	NUFIP2	-0.178726	0.0251168	-0.0932146	0.245572	-0.0730302	0.363367
ZNF438.31133564.31320365	ZNF438	-0.178689	0.0251477	-0.0681978	0.396062	-0.106112	0.185937
SELL.169659805.169680342	SELL	-0.178647	0.0251824	-0.219184	0.0058149	-0.178523	0.0252858
SLCO3A1.92397438.92715665	SLCO3A1	-0.178584	0.0252348	-0.0830918	0.300852	-0.0855363	0.286805
TUBA1A.49578577.49582606	TUBA1A	-0.178469	0.0253307	-0.144204	0.071568	-0.10271	0.200525
HGF.81331443.81398951	HGF	0.178419	0.025372	0.215691	0.00666733	0.129203	0.106801
IMPAD1.57870487.57905929	IMPAD1	-0.178359	0.0254223	-0.0704349	0.380713	-0.244262	0.00204947
OSBPL8.76745577.76953088	OSBPL8	-0.178357	0.0254236	-0.159172	0.0464595	-0.257304	0.00114115
PLEKHJ1.2233154.2235827	PLEKHJ1	0.178353	0.025427	0.124752	0.119533	0.147495	0.0652659
GAS8.90089508.90111352	GAS8	-0.178297	0.0254744	-0.197719	0.0130586	-0.168555	0.0348387
PPIF.81107720.81115089	PPIF	0.178289	0.025481	0.113998	0.15514	0.101341	0.206625
STAT1.191833761.191878475	STAT1	-0.17813	0.0256141	-0.179082	0.0248242	-0.145549	0.068934
FDFT1.11660690.11696818	FDFT1	-0.178082	0.0256551	-0.0241647	0.763867	-0.191033	0.016547
GIPC1.14588570.14606460	GIPC1	-0.177977	0.0257433	-0.126867	0.113345	-0.226185	0.00439318
RBM45.178977682.178994382	RBM45	0.177931	0.0257827	0.150959	0.0591294	0.0222126	0.782445
CCPG1.55647420.55700207	CCPG1	-0.177916	0.0257948	-0.167026	0.0365445	-0.130415	0.103524
QRICH2.74270129.74303260	QRICH2	0.177882	0.0258241	0.112898	0.159188	0.255482	0.00124067
SNRPG.70508505.70520368	SNRPG	0.177853	0.0258488	0.181313	0.0230526	0.139769	0.0808301
NME6.48335588.48342347	NME6	-0.177825	0.0258718	-0.065746	0.413302	-0.138028	0.0847216
AAK1.69685126.69870476	AAK1	-0.177807	0.0258872	-0.175877	0.0275718	-0.132986	0.0968396
KYNU.143635695.143747106	KYNU	0.177796	0.025897	0.0540456	0.501412	0.23461	0.00310083
SERF2.44084540.44088287	SERF2	-0.177704	0.0259747	-0.157971	0.0481574	-0.140763	0.0786742
NOL8.95059639.95087375	NOL8	-0.17769	0.025987	-0.19925	0.0123571	-0.147736	0.0648231
SLC7A8.23594503.23652368	SLC7A8	-0.177677	0.0259978	-0.160649	0.0444407	-0.225591	0.00450041
TESC.117476727.117536750	TESC	-0.177651	0.02602	-0.141473	0.0771626	-0.222197	0.00515912
PROS1.93591880.93692433	PROS1	-0.177645	0.0260253	-0.174643	0.0286968	-0.242693	0.00219454
BDH1.197236653.197282357	BDH1	0.177635	0.026034	0.112483	0.160737	0.159252	0.0463481
NUP160.47799669.47869556	NUP160	-0.177493	0.0261554	-0.16363	0.040588	-0.122401	0.126718
ZNF837.58878989.58891888	ZNF837	0.177481	0.0261657	0.146746	0.0666584	0.162001	0.0426568
PALM.709453.748330	PALM	-0.177441	0.0262	-0.20645	0.00948243	-0.195256	0.0142605
CD55.207495317.207534311	CD55	0.177259	0.0263565	0.0814405	0.310593	0.151088	0.0589113
CD9.6309982.6347437	CD9	-0.177249	0.0263648	-0.180489	0.0236939	-0.192886	0.015507
AGPAT2.139567594.139581410	AGPAT2	-0.177139	0.02646	-0.219674	0.0057035	-0.144953	0.0700908
RAB43.128806411.128840264	RAB43	-0.177105	0.0264894	-0.0755407	0.347062	-0.115874	0.148411
GOLGA7.41348581.41368499	GOLGA7	-0.177074	0.0265164	-0.10528	0.189432	-0.106211	0.185524
PRIM2.57182922.57513376	PRIM2	0.177061	0.0265282	0.176171	0.0273091	0.214982	0.00685352
CDR2L.72984227.73001892	CDR2L	0.176983	0.0265953	0.166811	0.0367899	0.141887	0.0762941
PPP3R1.68405988.68479150	PPP3R1	0.176913	0.026656	0.217668	0.00617216	0.113967	0.155251
SPINT2.38755598.38783254	SPINT2	-0.176913	0.0266561	-0.215958	0.00659862	-0.159225	0.046386
JOSD2.51009253.51013915	JOSD2	-0.176898	0.0266692	0.0274066	0.733311	-0.0707714	0.378436
HIBADH.27565058.27702119	HIBADH	-0.176879	0.0266856	-0.127946	0.110284	-0.196928	0.0134346
KIAA0146.48173989.48648563	KIAA0146	-0.176873	0.0266908	-0.0650453	0.418308	-0.113429	0.157224
ZNF595.53727.88099	ZNF595	-0.176867	0.0266963	-0.170934	0.0323171	-0.159159	0.0464782
AMOTL1.94502008.94609918	AMOTL1	0.176838	0.0267214	0.162241	0.0423459	0.173299	0.0299667
MEIS1.66663032.66799891	MEIS1	-0.176808	0.026748	-0.204514	0.0101907	-0.270818	0.000602346
MAPK1.22113946.22221469	MAPK1	-0.176795	0.0267591	-0.0792003	0.324135	-0.254129	0.00131961
IGFBP2.217498627.217529158	IGFBP2	0.176609	0.0269221	0.14637	0.0673673	0.221426	0.00532028
ZNF664.124458262.124499986	ZNF664	-0.176581	0.0269472	-0.163172	0.041161	-0.210639	0.00809742
CSNK1A1.148875456.148930614	CSNK1A1	-0.176535	0.0269876	-0.168855	0.0345111	-0.132712	0.0975353
TMC6.76108998.76127987	TMC6	-0.176451	0.0270617	-0.128833	0.107818	-0.181174	0.0231598
MNT.2287353.2303757	MNT	-0.176411	0.0270968	-0.238009	0.00268504	-0.153584	0.0548024
PLA2G10.14766404.14788025	PLA2G10	0.176377	0.027127	0.080563	0.315853	0.24432	0.00204428
RNF19A.101269287.101321878	RNF19A	-0.176348	0.0271525	-0.170815	0.0324397	-0.0786615	0.327447
NACA.57106210.57118565	NACA	-0.176311	0.0271855	-0.0747002	0.352469	-0.0974036	0.224901
RTN4RL2.57228839.57244384	RTN4RL2	-0.176306	0.0271891	-0.125658	0.116852	-0.00478483	0.952574
LOC728431.37920479.37939543	LOC728431	-0.17629	0.0272037	-0.187168	0.0189126	-0.160816	0.0442163
BANP.88004124.88110924	BANP	0.176269	0.0272219	0.0427675	0.594839	0.0147795	0.854235
KIAA0825.93854917.93953808	KIAA0825	-0.176202	0.0272814	-0.0897199	0.263798	-0.102621	0.200919
PDE4B.66798293.66840262	PDE4B	0.176174	0.027307	0.0888064	0.268711	0.0619844	0.44059
RARG.53604349.53625539	RARG	-0.176116	0.0273585	-0.145964	0.0681386	-0.137519	0.0858869
NIPSNAP3A.107510469.107522403	NIPSNAP3A	-0.176084	0.0273866	-0.231964	0.00346396	-0.222067	0.005186
NHSL1.138743180.138820078	NHSL1	0.176077	0.0273928	0.0652232	0.417034	0.0933649	0.244808
GIGYF2.233562515.233725289	GIGYF2	0.176061	0.0274073	0.170377	0.0328934	0.176517	0.0270031
CAMSAP1.138700332.138798504	CAMSAP1	-0.176038	0.0274274	0.024298	0.762603	-0.0510583	0.525389
MTUS1.17501302.17657925	MTUS1	0.175899	0.0275517	0.0848199	0.290876	0.0876139	0.275217
NECAP2.16767667.16786584	NECAP2	-0.175885	0.0275644	-0.253371	0.00136584	-0.207908	0.00897828
GPRC5B.19870292.19895650	GPRC5B	-0.175825	0.0276187	-0.155965	0.0511083	-0.164426	0.0396082
LNP1.100120537.100175170	LNP1	-0.175818	0.0276247	-0.121578	0.12931	-0.0974616	0.224624
C1orf228.45140894.45191263	C1orf228	-0.175658	0.027769	-0.213056	0.0073823	-0.17687	0.0266939
C10orf118.115881973.115933863	C10orf118	-0.175621	0.0278021	-0.0553048	0.491481	-0.0451475	0.574482
KIAA0317.75127954.75179306	KIAA0317	0.175597	0.027824	0.0944326	0.23943	0.10308	0.198898
ATP1A1.116916295.116947396	ATP1A1	-0.175585	0.0278342	-0.118402	0.139696	-0.163019	0.0413533
NDE1.15744583.15820208	NDE1	-0.17556	0.0278573	-0.0557793	0.487765	-0.170787	0.0324683
REV1.100016937.100105979	REV1	-0.175524	0.0278895	-0.215946	0.00660171	-0.0994539	0.215245
EML5.89081173.89258595	EML5	-0.175516	0.0278966	-0.0217954	0.786433	0.0058082	0.942446
LOXL2.23154409.23261221	LOXL2	0.175345	0.028052	0.130446	0.103444	0.121766	0.128715
SLFN5.33570586.33594761	SLFN5	-0.175166	0.0282153	-0.241299	0.00233123	-0.254327	0.00130781
SKP1.133492081.133512223	SKP1	0.175138	0.0282407	0.0717283	0.372007	0.059746	0.457302
PEX2.77892493.77912779	PEX2	-0.175084	0.0282902	-0.0504967	0.52996	-0.0863239	0.282375
HEYL.40089102.40104847	HEYL	0.175052	0.0283201	0.0145572	0.856405	0.0742147	0.355616
RICTOR.38938021.39074000	RICTOR	0.175035	0.0283349	0.073641	0.359357	0.128654	0.10831
PTP4A2.32372021.32403487	PTP4A2	-0.174893	0.0284657	-0.0830075	0.301344	-0.0899993	0.262308
IRF2BP1.46386865.46388875	IRF2BP1	-0.17485	0.0285058	-0.219056	0.00584431	-0.176538	0.0269844
ARAP1.72396113.72462933	ARAP1	-0.174845	0.0285103	-0.133326	0.0959813	-0.285453	0.000290267
KDELC2.108342832.108368658	KDELC2	0.174813	0.0285397	-0.038071	0.635937	0.106406	0.184714
GATA6.19749904.19782491	GATA6	0.174751	0.0285971	0.243924	0.00207992	0.195132	0.0143232
PAX6.31806339.31832400	PAX6	0.174684	0.0286593	0.169902	0.0333914	0.174867	0.0284895
SAMD12.119201694.119633683	SAMD12	0.174541	0.0287916	0.237519	0.00274165	0.237619	0.00273005
NCAPD2.6603798.6641132	NCAPD2	0.174515	0.0288162	0.182371	0.0222512	0.095153	0.235848
MITF.69789086.70017488	MITF	0.174422	0.0289027	0.0695089	0.387022	0.101932	0.203974
CDKN2AIP.184366289.184369049	CDKN2AIP	-0.174422	0.0289028	-0.23255	0.00338039	-0.132787	0.0973427
CD300A.72463022.72480937	CD300A	-0.174319	0.0289988	-0.197436	0.0131918	-0.142139	0.0757664
STIL.47715810.47779318	STIL	-0.174301	0.0290154	-0.186218	0.0195372	-0.0561871	0.484584
CC2D2A.15471989.15603180	CC2D2A	0.174296	0.0290205	0.167841	0.035626	0.0939145	0.242029
DKFZP686I15217.2988701.2991405	DKFZP686I15217	0.174267	0.0290477	0.137446	0.0860555	0.0819114	0.307795
TNK1.7284793.7293092	TNK1	-0.174219	0.0290924	-0.159224	0.0463867	-0.109948	0.17044
SEC14L1.75085225.75213181	SEC14L1	-0.173991	0.0293073	-0.184273	0.0208712	-0.246138	0.00188742
VMP1.57785363.57917952	VMP1	0.173964	0.0293328	0.24392	0.00208026	0.296298	0.000164628
NMB.85198359.85201301	NMB	-0.173938	0.0293571	-0.228969	0.00392073	-0.0990247	0.217242
HEATR5B.37208152.37310984	HEATR5B	-0.173921	0.0293734	-0.154349	0.0535924	-0.194475	0.0146612
CCDC57.80059345.80170188	CCDC57	-0.173908	0.0293859	-0.0566693	0.480837	-0.149217	0.0621532
LOC284889.24235896.24240616	LOC284889	-0.173776	0.0295109	-0.223098	0.00497636	-0.242634	0.00220016
BARD1.215593274.215673927	BARD1	-0.173721	0.029563	-0.117785	0.141786	-0.109118	0.173708
HPCAL1.10444326.10567743	HPCAL1	-0.173706	0.0295769	-0.121898	0.128298	-0.13063	0.102953
LAMTOR2.156025017.156028301	LAMTOR2	-0.173699	0.0295844	-0.151151	0.0588044	-0.10843	0.176455
TRH.129693614.129696779	TRH	-0.173685	0.0295971	-0.139844	0.0806661	-0.144976	0.070047
C6orf57.71277125.71298606	C6orf57	-0.173679	0.029603	-0.120327	0.133329	-0.12949	0.106018
NET1.5489014.5501019	NET1	-0.173525	0.0297497	-0.188742	0.0179158	-0.193605	0.0151194
PPARA.46546999.46639653	PPARA	-0.173486	0.0297875	-0.166007	0.03772	-0.126174	0.115345
PTPN9.75759461.75871124	PTPN9	-0.173486	0.0297878	-0.164192	0.0398933	-0.104944	0.190855
NRIP1.16333555.16436625	NRIP1	-0.173407	0.0298632	-0.210106	0.00826293	-0.16319	0.0411377
STXBP5.147525994.147711612	STXBP5	0.173388	0.0298809	0.0305451	0.704125	0.117091	0.144166
ARHGAP9.57866037.57872923	ARHGAP9	-0.173387	0.029882	-0.189189	0.0176413	-0.190359	0.0169402
PPARG.12393501.12475855	PPARG	-0.173362	0.0299061	-0.120281	0.133478	-0.138998	0.0825351
TMCC2.205197538.205242471	TMCC2	-0.173323	0.029944	-0.173002	0.0302542	-0.114921	0.151799
ARHGEF38.106474277.106552837	ARHGEF38	-0.173271	0.0299936	-0.0707355	0.378678	-0.096907	0.227285
PCM1.17780866.17887457	PCM1	0.173246	0.0300183	0.111948	0.16275	0.180477	0.0237033
CCNJL.159678670.159739072	CCNJL	-0.173241	0.0300231	-0.217628	0.00618187	-0.117171	0.14389
TSC1.135766734.135819519	TSC1	0.173195	0.0300669	0.124865	0.119197	0.136684	0.087825
JAKMIP3.133918813.133998313	JAKMIP3	0.173162	0.0300985	0.144263	0.0714506	0.181886	0.0226156
RNF24.3912068.3995715	RNF24	-0.173118	0.0301418	-0.0598089	0.456828	-0.108746	0.175189
VAMP4.171669295.171710878	VAMP4	-0.173092	0.030167	-0.112222	0.161715	-0.0698933	0.384395
PLD3.40854832.40884390	PLD3	-0.173073	0.0301851	-0.136314	0.0886958	-0.168629	0.0347573
KLC2.66025265.66035331	KLC2	0.172959	0.0302959	0.0977467	0.223264	0.0964087	0.229695
NFIX.13107084.13209610	NFIX	0.17293	0.0303236	0.124287	0.12093	0.164907	0.0390259
DNAJC6.65730877.65881552	DNAJC6	0.172882	0.0303701	0.246325	0.00187192	0.362104	3.16165e-06
FAM120B.170616344.170714237	FAM120B	0.172865	0.0303867	0.297095	0.000157766	0.123732	0.12261
GAPDH.6644085.6647537	GAPDH	0.172826	0.0304252	0.128521	0.108681	-0.015863	0.843681
PHF13.6674256.6684093	PHF13	0.172724	0.0305243	0.190073	0.0171089	0.231071	0.00359486
PTENP1.33673501.33676917	PTENP1	-0.172703	0.0305449	-0.200983	0.0116029	-0.160407	0.0447659
PATL1.59404191.59436010	PATL1	-0.172702	0.030546	-0.0924805	0.249326	-0.0672627	0.402586
UBE2L3.21904236.21978323	UBE2L3	-0.172672	0.0305754	-0.103465	0.197219	-0.115106	0.151138
DGAT1.145538246.145550066	DGAT1	-0.172576	0.0306692	-0.12298	0.124918	-0.17406	0.0292423
ZDHHC2.17014336.17080241	ZDHHC2	0.172572	0.0306733	0.186025	0.0196661	0.161354	0.0435027
CD34.208059882.208084182	CD34	-0.172564	0.0306814	-0.174345	0.028974	-0.115908	0.148292
C22orf39.19430672.19435254	C22orf39	-0.172543	0.0307018	-0.112906	0.159159	-0.143355	0.073271
TUBA8.18593953.18614498	TUBA8	-0.172527	0.0307176	-0.188083	0.0183276	-0.198845	0.0125393
ARNT.150782180.150848743	ARNT	-0.172492	0.0307519	-0.0230745	0.774226	-0.176455	0.0270576
INTS6.51935700.52026774	INTS6	-0.172356	0.0308865	-0.0269911	0.737206	-0.046943	0.559344
PSMA1.14526421.14541490	PSMA1	0.172089	0.0311511	0.0579166	0.471218	0.0503453	0.531196
CLASRP.45542798.45574214	CLASRP	-0.17201	0.031229	-0.126183	0.115319	-0.145336	0.0693456
ELF3.201980190.201986315	ELF3	-0.171953	0.0312865	-0.200383	0.0118593	-0.0492814	0.539921
SLC41A1.205758220.205781660	SLC41A1	0.17189	0.0313492	0.0846976	0.291575	0.0532581	0.507677
NLRP3.247581851.247612406	NLRP3	0.17189	0.0313495	0.118579	0.139103	0.087051	0.278325
PRAM1.8554939.8567037	PRAM1	-0.171884	0.0313549	-0.146152	0.0677796	-0.225558	0.00450651
CNOT2.70637274.70748773	CNOT2	0.171832	0.0314067	0.189279	0.0175867	0.164573	0.0394294
POLD3.74304150.74354105	POLD3	-0.171763	0.0314764	-0.154866	0.0527873	-0.195296	0.01424
INPP5D.233925536.234116549	INPP5D	0.171637	0.0316034	0.227456	0.00417152	0.134265	0.0936424
USP6NL.11502508.11653178	USP6NL	-0.171505	0.0317357	-0.120416	0.133039	-0.202714	0.0108906
TGFB1I1.31485026.31489281	TGFB1I1	0.17149	0.0317515	0.146401	0.0673083	0.116567	0.145984
FAM86EP.3943668.3956647	FAM86EP	0.171477	0.0317645	0.165052	0.0388511	0.0559997	0.486044
ZNF662.42948158.42960825	ZNF662	0.171427	0.0318149	0.0931891	0.245702	0.159444	0.0460816
PRPF4B.4022069.4065217	PRPF4B	-0.171422	0.03182	-0.0604214	0.452222	-0.00357081	0.964598
SHQ1.72798427.72897097	SHQ1	-0.171195	0.0320509	0.0544244	0.498413	0.0834156	0.298966
BMP8B.40223902.40254032	BMP8B	0.171167	0.0320792	0.157407	0.0489717	0.0470966	0.558058
COG3.46039530.46110833	COG3	-0.171018	0.0322316	-0.183006	0.0217819	-0.151892	0.0575611
SYNJ1.34001068.34099749	SYNJ1	-0.170894	0.0323589	-0.287061	0.000267247	-0.317701	5.02377e-05
CCDC106.56159454.56164526	CCDC106	-0.170876	0.032377	-0.183885	0.0211466	-0.183421	0.0214799
SLC35E2.1658823.1676937	SLC35E2	0.170871	0.0323823	0.117294	0.143469	0.163065	0.0412959
KLHL35.75133437.75141173	KLHL35	-0.170864	0.032389	-0.155389	0.0519828	-0.155757	0.0514215
GLTSCR1.48111953.48206534	GLTSCR1	0.170851	0.0324026	0.19133	0.0163762	0.132588	0.0978498
IAH1.9615170.9628591	IAH1	-0.170777	0.0324787	-0.0182479	0.82055	-0.0702955	0.381659
IDH2.90627211.90645207	IDH2	0.170748	0.0325091	0.220371	0.00554823	0.191969	0.0160144
ZFAND2A.1192542.1199354	ZFAND2A	0.170698	0.0325607	0.187956	0.0184079	0.186793	0.019157
LCK.32717340.32751766	LCK	-0.170684	0.0325748	-0.100704	0.209506	-0.105149	0.189984
PPP1R9A.94539710.94925727	PPP1R9A	0.170659	0.0326005	0.176226	0.0272604	0.0956603	0.233349
TRAF3.103244316.103377837	TRAF3	0.17062	0.0326412	0.0449599	0.576075	0.0493093	0.539691
OSBP2.31091293.31303811	OSBP2	-0.17061	0.032651	-0.173366	0.0299027	-0.26511	0.000792148
SLC9A7P1.98847618.98850422	SLC9A7P1	0.170586	0.0326768	0.00927817	0.908185	-0.0671427	0.403427
ITGAM.31271788.31344213	ITGAM	-0.17056	0.0327037	-0.0930091	0.246619	-0.221756	0.00525081
INPP5E.139323066.139333755	INPP5E	-0.170516	0.0327487	-0.130439	0.103461	-0.0721295	0.369331
PRKAB2.146626684.146643628	PRKAB2	0.170262	0.0330132	0.0369423	0.645988	0.1535	0.0549376
LYL1.13209841.13213473	LYL1	-0.170251	0.0330251	-0.195339	0.0142183	-0.254794	0.00128026
DIP2B.50899268.51142450	DIP2B	-0.170217	0.0330602	-0.140072	0.0801684	-0.148979	0.0625758
SLC4A8.51785601.51868361	SLC4A8	-0.170107	0.0331753	0.0214853	0.7894	-0.115124	0.151073
CLEC4D.8666636.8674960	CLEC4D	-0.170077	0.0332075	-0.113349	0.157518	-0.121627	0.129155
NFKBIA.35870715.35873459	NFKBIA	0.170031	0.0332552	0.15786	0.0483166	0.215316	0.00676514
ATG13.46639326.46697568	ATG13	-0.169914	0.0333786	-0.159215	0.0463999	-0.194889	0.0144478
BHLHE40.5021597.5026865	BHLHE40	-0.169912	0.0333804	-0.21138	0.00787187	-0.136586	0.0880553
KIF13A.17950636.17987353	KIF13A	0.169897	0.0333964	0.028754	0.720732	0.0128862	0.872739
TBPL1.134274801.134308638	TBPL1	-0.169874	0.0334206	7.59754e-05	0.999247	-0.0302038	0.707278
CALD1.134464664.134655480	CALD1	-0.169735	0.0335684	-0.120421	0.133024	-0.210747	0.00806415
LHX4.180199933.180244188	LHX4	0.169666	0.0336411	0.131453	0.100784	0.179966	0.0241089
LRP12.105501458.105600751	LRP12	-0.169599	0.0337127	-0.131761	0.0999814	-0.115475	0.149823
FNBP1.132649465.132804972	FNBP1	-0.169583	0.0337298	-0.135653	0.0902693	-0.155595	0.0516681
ZNF786.148766732.148787368	ZNF786	-0.16955	0.0337645	-0.12569	0.116757	-0.0975608	0.22415
FBXO41.73481809.73496257	FBXO41	-0.169453	0.0338684	-0.145462	0.069102	-0.186355	0.0194459
PBLD.70042416.70092183	PBLD	0.169258	0.0340764	0.119758	0.135188	0.080699	0.315034
TCTN1.111052332.111086935	TCTN1	0.169218	0.03412	0.0990894	0.21694	0.0481619	0.549178
NMNAT3.139279022.139396384	NMNAT3	0.169212	0.0341257	0.229592	0.00382147	0.223453	0.00490586
AEBP2.19593108.19675173	AEBP2	-0.169162	0.0341795	-0.170943	0.0323086	-0.136245	0.0888581
PTPN6.7056240.7070479	PTPN6	0.169109	0.0342367	0.099832	0.213497	0.0332246	0.67954
TBL1XR1.176738541.176914547	TBL1XR1	-0.169059	0.0342911	-0.293199	0.000194037	-0.259059	0.00105224
SLC38A2.46751970.46766144	SLC38A2	0.168984	0.0343717	0.117123	0.144055	0.20658	0.00943658
QTRTD1.113776082.113807268	QTRTD1	0.168964	0.0343931	0.114542	0.153166	0.0480857	0.549811
GNA12.2767740.2883458	GNA12	-0.168949	0.0344102	-0.252898	0.00139543	-0.197255	0.013278
TFCP2L1.121974163.122042277	TFCP2L1	-0.168941	0.0344187	-0.172082	0.0311579	-0.157173	0.0493129
CCDC121.27848505.27851397	CCDC121	-0.168901	0.0344617	-0.0896628	0.264104	-0.0664813	0.408085
RPP30.92632209.92668312	RPP30	-0.168864	0.0345022	-0.0379517	0.636996	-0.019986	0.803788
FBXO8.175157809.175204901	FBXO8	0.168831	0.0345372	0.043352	0.589809	0.157166	0.0493245
RTN4.55199326.55236969	RTN4	0.168789	0.0345837	0.0993995	0.215498	0.120569	0.132545
STIM2.26862813.27027003	STIM2	-0.168782	0.0345905	-0.0177982	0.824901	-0.0639321	0.426335
HMGXB4.35653945.35691800	HMGXB4	-0.168684	0.0346977	-0.111504	0.164432	-0.0811902	0.312088
NRG1.31497768.32600770	NRG1	-0.168669	0.0347139	-0.0502082	0.532317	-0.191854	0.0160792
ST3GAL6.98451580.98514689	ST3GAL6	0.168657	0.0347272	0.0907105	0.25854	0.0510672	0.525316
VPS13B.100025994.100889814	VPS13B	0.168651	0.0347335	0.163484	0.0407702	0.150555	0.0598201
DPY19L2P2.102815461.102920412	DPY19L2P2	0.168625	0.0347621	0.115397	0.1501	0.261307	0.000947613
RAB7A.128445479.128533641	RAB7A	0.168415	0.0349921	0.17038	0.0328906	0.168202	0.0352261
PTPN22.114356432.114413874	PTPN22	-0.16837	0.0350409	-0.138152	0.0844401	-0.154852	0.0528093
NSMCE1.27236314.27279612	NSMCE1	0.1682	0.0352287	0.0541387	0.500674	0.0532086	0.508072
SLC9A3R1.72745251.72765499	SLC9A3R1	0.168197	0.0352321	0.12998	0.104691	0.0771809	0.336663
WSB1.25621606.25640645	WSB1	-0.168194	0.0352349	-0.113709	0.156194	-0.106081	0.186068
PLEC.144989320.145047196	PLEC	0.168193	0.0352359	0.0351753	0.661851	-0.113174	0.158166
C10orf25.45493145.45495969	C10orf25	-0.168135	0.0352998	-0.11545	0.14991	-0.0635895	0.428822
TCERG1.145827373.145891069	TCERG1	0.16813	0.0353061	0.15093	0.0591785	0.183399	0.021496
GIPR.46172002.46185717	GIPR	0.168053	0.0353903	0.183838	0.0211799	0.196432	0.0136752
PI4K2B.25236153.25280831	PI4K2B	0.168052	0.0353919	0.0790103	0.3253	0.0623427	0.437947
PPP2R2B.145969066.146460582	PPP2R2B	-0.168001	0.0354481	-0.115235	0.150679	-0.0426123	0.596178
FN3KRP.80675082.80685893	FN3KRP	-0.167928	0.0355292	-0.204289	0.0102759	-0.12695	0.113106
METAP1.99917288.99983960	METAP1	0.167875	0.0355881	-0.0725364	0.366629	-0.0284659	0.723416
ZNF143.9483012.9550071	ZNF143	-0.167769	0.035707	-0.108084	0.177847	-0.0515278	0.521583
TNFAIP8L1.4640027.4655580	TNFAIP8L1	0.167692	0.0357933	0.0772244	0.33639	0.0699974	0.383686
TFIP11.26887893.26907936	TFIP11	-0.167665	0.0358231	-0.181917	0.0225925	-0.0964985	0.229259
ATP1A1.116916989.116947396	ATP1A1	-0.16749	0.0360197	-0.0694741	0.38726	-0.116425	0.146477
UCP3.73713811.73719781	UCP3	-0.167436	0.0360804	-0.240334	0.00243042	-0.250924	0.00152537
CNIH4.224545013.224564586	CNIH4	0.16742	0.0360982	-0.00440033	0.956381	0.04687	0.559956
GLO1.38643701.38670451	GLO1	-0.16739	0.0361321	-0.129035	0.107261	-0.218261	0.0060301
USP31.23072727.23160090	USP31	-0.167382	0.0361413	-0.143972	0.0720299	-0.0533653	0.506821
OSBPL2.60814080.60871269	OSBPL2	-0.167308	0.0362241	-0.200692	0.0117265	-0.207719	0.00904222
RAB7L1.205737113.205744109	RAB7L1	-0.167216	0.0363288	-0.178204	0.0255525	-0.152197	0.0570554
PLXNC1.94656797.94701451	PLXNC1	-0.16716	0.0363924	-0.213549	0.0072437	-0.1694	0.0339243
FCRLB.161692957.161697933	FCRLB	-0.167091	0.036471	-0.19167	0.0161829	-0.259921	0.00101092
S1PR3.91606824.91620069	S1PR3	-0.167055	0.0365116	-0.24084	0.0023779	-0.191629	0.016206
CLCN1.143013719.143049097	CLCN1	-0.167054	0.0365122	-0.117556	0.14257	-0.100433	0.210741
SOX4.21594472.21598849	SOX4	-0.167012	0.036561	-0.0753388	0.348356	-0.070073	0.383171
PLEKHH2.43864939.43995126	PLEKHH2	0.166967	0.0366112	0.113486	0.157012	0.0739623	0.357259
NBR1.41323746.41363707	NBR1	-0.166964	0.0366151	-0.0823291	0.305326	-0.0695539	0.386714
IRS2.110406183.110438413	IRS2	-0.166939	0.0366443	-0.190653	0.0167678	-0.136548	0.0881447
PTGER2.52781516.52795322	PTGER2	0.166914	0.0366717	0.142564	0.0748862	0.132087	0.0991372
MESDC1.81293795.81296345	MESDC1	0.16689	0.0366997	0.130089	0.104399	0.193967	0.0149273
RBPJ.26322929.26436752	RBPJ	0.166851	0.0367448	0.0947308	0.237943	0.180391	0.023771
SPATA7.88852488.88904804	SPATA7	-0.166811	0.0367903	-0.160554	0.0445681	-0.117924	0.141313
SLMO2.57608199.57617400	SLMO2	-0.166792	0.0368113	-0.15309	0.0555965	-0.200834	0.0116662
SSFA2.182756972.182795464	SSFA2	0.166758	0.0368507	-0.0402154	0.617023	-0.0761069	0.34345
MCOLN2.85391265.85462295	MCOLN2	-0.166609	0.0370223	-0.138416	0.0838412	-0.109406	0.172568
EPS15.51819934.51984494	EPS15	-0.166607	0.0370244	-0.230602	0.00366534	-0.188703	0.0179403
ZNF565.36673186.36705485	ZNF565	0.166583	0.0370515	0.0358353	0.655908	0.0438051	0.585924
NR1H3.47270949.47290584	NR1H3	-0.166525	0.0371182	-0.174149	0.0291583	-0.161491	0.0433227
IL5RA.3108007.3151557	IL5RA	-0.166504	0.037143	-0.134823	0.0922729	-0.124386	0.12063
NBN.90945563.90996398	NBN	-0.166462	0.0371915	-0.0545685	0.497275	0.00209938	0.979182
MRPL9.151732122.151735539	MRPL9	-0.166454	0.0372003	-0.197234	0.0132878	-0.152737	0.0561693
CTCF.67596810.67673088	CTCF	0.166445	0.037211	-0.0172991	0.829736	0.0350632	0.662863
MRPL16.59573607.59577844	MRPL16	-0.166369	0.0372993	-0.143295	0.0733915	-0.106649	0.183706
RIPK2.90770475.90803292	RIPK2	-0.166271	0.0374132	-0.245312	0.00195725	-0.152831	0.0560164
DIS3L.66586133.66626236	DIS3L	-0.166079	0.0376364	-0.0787595	0.326844	-0.155555	0.0517295
GCNT2.10522068.10629601	GCNT2	0.166044	0.037677	0.119252	0.136858	-0.00600507	0.940499
CLUAP1.3551445.3589051	CLUAP1	-0.16602	0.0377051	0.000863627	0.991435	-0.0653801	0.415912
ZNF880.52873670.52889046	ZNF880	0.166003	0.0377253	0.196515	0.0136345	0.154921	0.0527017
EFHD2.15736891.15756839	EFHD2	-0.16599	0.0377398	-0.133851	0.094668	-0.201718	0.0112955
ADCY9.4012649.4165685	ADCY9	0.165987	0.0377433	0.279135	0.000399767	0.267828	0.000695784
DTX2.76110327.76135312	DTX2	0.165984	0.0377468	0.129397	0.106271	0.177863	0.0258396
AFMID.76183898.76193641	AFMID	0.16597	0.0377639	0.13423	0.0937287	0.0628961	0.433884
NEFM.24772955.24776606	NEFM	-0.165945	0.0377932	-0.207944	0.00896619	-0.140807	0.07858
FXN.71650979.71693993	FXN	-0.165943	0.0377957	-0.004605	0.954354	-0.0633505	0.430563
FAM126A.22980877.23053269	FAM126A	-0.165932	0.0378082	-0.0849456	0.290159	-0.157421	0.0489514
CNPY4.99717765.99723128	CNPY4	0.165891	0.0378562	0.0261073	0.74551	0.0117978	0.883409
TTC30A.178479025.178483193	TTC30A	-0.165844	0.037911	-0.241579	0.0023032	-0.262052	0.000915146
ZHX2.123794401.123986755	ZHX2	-0.165695	0.0380864	-0.167251	0.0362893	-0.19873	0.0125915
ZBTB40.22778844.22857650	ZBTB40	0.165685	0.0380991	0.130074	0.104438	0.153194	0.0554295
ASH2L.37963511.37997598	ASH2L	-0.165674	0.0381113	-0.0946533	0.238329	-0.158774	0.0470161
NUMA1.71713910.71791072	NUMA1	-0.165668	0.0381188	-0.154912	0.0527151	-0.10811	0.17774
C20orf194.3229947.3387808	C20orf194	-0.165626	0.0381685	0.00529496	0.947524	-0.0760676	0.3437
TNFAIP3.138188825.138204451	TNFAIP3	0.165624	0.0381706	0.11938	0.136435	0.119279	0.136769
SHOC2.112679801.112773425	SHOC2	-0.165604	0.0381938	-0.176203	0.0272811	-0.234469	0.00311931
C14orf182.50448429.50473737	C14orf182	0.165584	0.0382175	0.160746	0.0443098	0.105542	0.188325
BAALC.104153421.104242533	BAALC	-0.16555	0.0382584	-0.146508	0.0671052	-0.129168	0.106898
CACNB4.152689285.152829984	CACNB4	-0.16552	0.0382933	-0.200649	0.011745	-0.228654	0.00397189
PSTPIP2.43563501.43651749	PSTPIP2	0.165496	0.0383226	0.0903379	0.260509	0.0918174	0.252751
NEIL1.75639831.75647592	NEIL1	-0.165478	0.0383434	-0.132643	0.0977094	-0.147681	0.0649243
NSRP1.28444325.28513493	NSRP1	-0.165454	0.0383713	-0.13938	0.0816863	-0.0930923	0.246194
MTMR4.56566892.56594750	MTMR4	0.165421	0.0384105	0.194642	0.0145746	0.217185	0.00629008
CAMTA2.4871286.4890164	CAMTA2	-0.165421	0.0384113	-0.122384	0.126772	-0.210757	0.00806092
FMNL1.43299792.43324683	FMNL1	-0.165416	0.0384167	0.0196034	0.80747	-0.0661447	0.410468
WBSCR16.74456282.74489198	WBSCR16	0.165414	0.0384194	0.0107032	0.89416	0.145483	0.069062
DENND5A.9160374.9286372	DENND5A	-0.165381	0.0384591	-0.157285	0.0491494	-0.198622	0.0126406
RASAL2.178063364.178448648	RASAL2	0.165356	0.0384885	-0.0150228	0.851863	-0.0568198	0.479671
PPME1.73882608.73965748	PPME1	-0.165353	0.0384916	-0.0599566	0.455714	-0.104657	0.192077
EZH2.148504463.148580940	EZH2	0.165304	0.0385502	0.175399	0.0280027	0.222624	0.00507174
COL1A1.48261456.48278499	COL1A1	0.165266	0.0385951	0.177919	0.0257927	0.140491	0.079261
SNAPC3.15423282.15461627	SNAPC3	-0.165229	0.03864	0.0215597	0.788688	-0.154579	0.0532334
APITD1-CORT.10490659.10512060	APITD1-CORT	-0.165226	0.0386434	-0.107404	0.180608	-0.178135	0.0256098
FAM115A.143548460.143598777	FAM115A	0.165116	0.0387745	0.298491	0.000146381	0.225632	0.00449293
SYPL1.105730813.105752592	SYPL1	-0.165099	0.0387953	-0.0685899	0.393345	-0.0516969	0.520215
B9D1.19240866.19280994	B9D1	-0.165015	0.0388955	0.135416	0.0908369	-0.0619866	0.440574
ZNF835.57174019.57182622	ZNF835	0.16496	0.0389619	0.235987	0.0029259	0.26745	0.000708512
RTN1.60062693.60337056	RTN1	0.164903	0.0390302	0.241929	0.00226857	0.153695	0.0546264
LOC100506023.173204198.173445793	LOC100506023	-0.164822	0.0391272	-0.159727	0.0456917	-0.115125	0.151068
EFCAB7.63989513.64038364	EFCAB7	-0.164791	0.0391657	-0.162152	0.0424613	-0.165836	0.0379207
UPF2.11962020.12084668	UPF2	0.16471	0.0392633	0.100268	0.211495	0.0257957	0.748446
C1orf162.112017104.112021134	C1orf162	0.16467	0.0393113	0.0662322	0.409848	0.150617	0.0597138
RPS6KA1.26856749.26901520	RPS6KA1	-0.164668	0.039314	-0.2061	0.00960738	-0.257772	0.00111679
TSNAX-DISC1.231664899.232177019	TSNAX-DISC1	0.164621	0.0393706	0.0864747	0.281532	0.118632	0.138924
LEF1.108968700.109087452	LEF1	-0.164617	0.0393761	-0.127493	0.111559	-0.164167	0.0399245
SNX18.53814093.53816834	SNX18	-0.164612	0.0393819	-0.124741	0.119568	-0.190751	0.0167102
FAM63B.59063893.59149734	FAM63B	0.164597	0.0393998	0.243302	0.00213712	0.235195	0.00302541
ZNF440.11925607.11946016	ZNF440	-0.164519	0.0394944	-0.223242	0.00494765	-0.148858	0.0627914
PPP2R5A.212459379.212535205	PPP2R5A	0.164446	0.0395829	0.10685	0.18288	0.115505	0.149715
ACP1.265369.278282	ACP1	-0.164357	0.0396919	-0.0981287	0.221452	-0.0483279	0.547801
ACTR6.100595055.100618202	ACTR6	-0.164258	0.0398133	-0.213795	0.00717529	-0.172585	0.0306607
PAX6.31806339.31839008	PAX6	0.164249	0.0398242	0.153113	0.0555597	0.128774	0.10798
PTEN.89623695.89728532	PTEN	-0.164222	0.039857	-0.108782	0.175046	-0.225043	0.00460138
EHF.34643088.34684834	EHF	-0.164194	0.0398919	-0.0224977	0.779724	-0.0423904	0.598094
AHDC1.27860755.27929642	AHDC1	0.164156	0.0399383	0.202402	0.0110158	0.0969099	0.227271
RAB34.27041298.27044785	RAB34	-0.164089	0.0400206	-0.118728	0.138603	-0.174507	0.0288233
PTPN12.77167273.77269388	PTPN12	-0.164087	0.0400227	-0.16481	0.0391426	-0.265649	0.000772115
BET3L.116817650.116866272	BET3L	-0.164082	0.0400289	-0.12681	0.113507	-0.0531467	0.508566
HSP90AA1.102547074.102605585	HSP90AA1	0.16373	0.0404634	0.14411	0.0717551	0.0675692	0.40044
ING1.111365470.111373421	ING1	-0.163694	0.0405078	-0.0226451	0.778318	-0.0631565	0.431979
EGLN2.41305548.41314346	EGLN2	-0.163677	0.0405288	-0.0251848	0.75421	-0.0232623	0.772439
PPA1.71962585.71992689	PPA1	0.163615	0.0406059	0.10771	0.179359	0.126318	0.114926
C21orf49.34144911.34170016	C21orf49	-0.163575	0.0406561	-0.0230637	0.77433	-0.188112	0.0183096
CD2AP.47446025.47594996	CD2AP	0.163532	0.0407097	0.202513	0.0109713	0.09263	0.248558
NUDT3.34254972.34359956	NUDT3	-0.163501	0.0407486	-0.138901	0.0827509	-0.0909388	0.257339
RGS12.3316374.3441640	RGS12	-0.163482	0.0407727	-0.0807147	0.31494	-0.260537	0.000982356
MFSD1.158520215.158547508	MFSD1	-0.163475	0.0407805	-0.189085	0.0177049	-0.200297	0.0118965
EFCAB5.28257374.28401643	EFCAB5	-0.163466	0.040792	-0.199138	0.012407	-0.17041	0.032859
GPR157.9164475.9188728	GPR157	-0.163458	0.0408016	-0.0989766	0.217466	-0.0499881	0.534117
CTTN.70245112.70282690	CTTN	-0.16345	0.0408121	-0.180327	0.0238214	-0.193029	0.0154292
SETDB2.50018929.50069139	SETDB2	-0.163378	0.040902	-0.160228	0.0450075	-0.134227	0.0937358
DLX2.172964165.172966977	DLX2	-0.163365	0.0409183	-0.150449	0.0600018	-0.168701	0.0346787
RGS5.163112088.163172462	RGS5	0.163326	0.0409669	0.154608	0.0531884	0.233925	0.0031914
AGPAT3.45345779.45407475	AGPAT3	0.163268	0.0410406	0.0282595	0.72534	-0.00542676	0.94622
CAMKK1.3763616.3793536	CAMKK1	-0.163093	0.0412607	-0.10647	0.18445	-0.163112	0.0412358
IL17RE.9944796.9958084	IL17RE	0.163091	0.0412622	0.196753	0.0135189	0.166009	0.0377179
CDCP1.45123768.45187413	CDCP1	-0.163075	0.0412836	-0.271995	0.000568819	-0.076198	0.342871
AGPS.178257971.178408564	AGPS	-0.16307	0.0412893	-0.212932	0.00741754	-0.251263	0.00150226
B2M.45004185.45010357	B2M	-0.162864	0.0415501	-0.071166	0.375776	-0.0992611	0.21614
SLAIN1.78273516.78338377	SLAIN1	0.162747	0.041699	0.15832	0.047659	0.137684	0.0855066
BAIAP2L1.97920961.98029926	BAIAP2L1	0.162719	0.041734	0.150705	0.0595624	0.220248	0.00557519
SERPING1.57365527.57382326	SERPING1	-0.162591	0.0418968	-0.136415	0.0884588	-0.0896946	0.263934
ABCA5.67240575.67322822	ABCA5	0.162589	0.0419003	0.227786	0.00411568	0.213828	0.00716629
FAM46C.118149104.118171011	FAM46C	0.162565	0.0419305	0.0728087	0.364828	0.117553	0.142579
CARHSP1.8946801.8962362	CARHSP1	-0.162527	0.0419794	-0.0865194	0.281282	-0.250326	0.00156684
MCU.74452877.74647452	MCU	-0.16252	0.0419875	-0.151664	0.0579412	-0.240651	0.00239744
NXF1.62559597.62572463	NXF1	-0.162509	0.0420027	-0.106647	0.183717	-0.128073	0.109928
LOC200772.241894035.241906367	LOC200772	-0.162434	0.0420977	-0.167328	0.0362018	-0.145865	0.0683274
GAS5.173833038.173836624	GAS5	-0.162423	0.042113	-0.198326	0.0127763	-0.173487	0.0297864
RALGDS.135973106.136006043	RALGDS	-0.162281	0.0422946	-0.0255678	0.750594	-0.0525696	0.513186
DTWD2.118172568.118323739	DTWD2	-0.162229	0.0423621	-0.218299	0.00602112	-0.182943	0.0218284
COMMD8.47452810.47465175	COMMD8	-0.162198	0.0424021	-0.160647	0.0444427	-0.130831	0.102419
CD86.121774709.121839988	CD86	-0.162195	0.0424061	-0.168925	0.0344351	-0.0241522	0.763985
MPZ.161274524.161279261	MPZ	-0.16217	0.042438	-0.0707777	0.378393	0.0162043	0.840363
TUBGCP3.113139327.113241980	TUBGCP3	-0.162156	0.0424556	-0.0623704	0.437743	-0.137326	0.0863325
SLC44A2.10713621.10755235	SLC44A2	0.162155	0.0424575	0.163881	0.0402764	0.133114	0.0965143
ELK4.205577070.205601499	ELK4	0.16215	0.0424641	0.129442	0.106149	0.109233	0.173253
RANBP3.5916151.5977819	RANBP3	-0.162118	0.0425054	-0.0999274	0.213058	-0.104928	0.190926
FAM114A1.38869854.38947365	FAM114A1	-0.162118	0.0425057	-0.225718	0.00447724	-0.281993	0.000346205
RANBP9.13621729.13711295	RANBP9	0.162095	0.0425345	0.112926	0.159083	0.225235	0.00456573
HCG27.31166037.31171745	HCG27	0.162066	0.0425728	0.158228	0.0477891	0.20184	0.0112452
LRP5.68080608.68216743	LRP5	0.162065	0.0425741	0.169015	0.0343384	0.180213	0.0239117
CLIC1.31698357.31703840	CLIC1	-0.162059	0.0425821	-0.134985	0.0918804	-0.132017	0.0993167
S1PR1.101702805.101707076	S1PR1	-0.162009	0.0426462	-0.121471	0.12965	-0.0279447	0.728279
MPPED2.30431617.30601539	MPPED2	0.161989	0.0426727	0.0979046	0.222514	0.108845	0.174796
FTSJD2.37401407.37449284	FTSJD2	0.161969	0.0426979	0.154852	0.0528082	0.143394	0.0731925
TSNAX-DISC1.231664899.231954990	TSNAX-DISC1	0.161914	0.0427696	0.0571112	0.477417	0.145509	0.0690122
ZNF80.113953479.113955924	ZNF80	-0.161902	0.0427846	-0.210702	0.00807796	-0.191465	0.0162992
TSPAN33.128785212.128809534	TSPAN33	0.161897	0.0427921	0.0944081	0.239552	0.0826896	0.303206
ZMYND19.140476530.140484436	ZMYND19	0.161865	0.0428328	0.114086	0.154818	0.0633553	0.430528
EAF2.121554534.121605373	EAF2	-0.161767	0.0429611	-0.119631	0.135607	-0.207739	0.0090357
ZNF280B.22838771.22863004	ZNF280B	-0.16173	0.043009	-0.0490301	0.541992	-0.0282208	0.725701
ERCC8.60169658.60240404	ERCC8	-0.161699	0.04305	-0.123394	0.123644	-0.140988	0.0781924
THEM4.151843342.151881860	THEM4	-0.16167	0.0430875	-0.16323	0.0410873	-0.160094	0.0451908
KLF9.72999512.73029072	KLF9	0.161618	0.0431554	0.097714	0.22342	0.090453	0.2599
EXOC2.485137.692640	EXOC2	-0.16156	0.043232	-0.0485617	0.545863	-0.0906858	0.258671
SFXN5.73169164.73298464	SFXN5	-0.161523	0.0432804	-0.147955	0.0644217	-0.141229	0.0776805
PDK2.48173139.48183735	PDK2	-0.161517	0.0432879	-0.152261	0.0569503	-0.0982831	0.220722
TMEM206.212537815.212587766	TMEM206	-0.161516	0.0432899	-0.110267	0.169195	-0.0708409	0.377966
ITPK1.93403258.93581762	ITPK1	-0.161499	0.043312	-0.186113	0.0196069	-0.190278	0.0169874
CD36.80232004.80303734	CD36	0.161498	0.0433125	0.214365	0.00701901	0.16791	0.03555
TNFRSF8.12186458.12204264	TNFRSF8	-0.161442	0.0433864	-0.216582	0.0064399	-0.161781	0.0429434
CR1.207669973.207815110	CR1	-0.161329	0.0435351	-0.122895	0.125181	-0.0761387	0.343247
ATF7.53901639.54019698	ATF7	-0.161325	0.0435411	-0.0506101	0.529036	-0.0891944	0.266617
SGMS1.52065344.52383236	SGMS1	0.161303	0.0435692	0.150291	0.0602742	0.113635	0.156467
GNB4.179113875.179168870	GNB4	-0.161273	0.0436089	-0.152524	0.0565179	-0.148395	0.0636243
ASPH.62536268.62626698	ASPH	-0.16126	0.0436269	-0.177274	0.0263434	-0.15425	0.0537481
FOXN3.89622515.89882953	FOXN3	0.161248	0.0436424	0.157553	0.0487598	0.19408	0.0148675
GAS7.9813925.10101367	GAS7	-0.161236	0.0436587	-0.198207	0.012831	-0.159231	0.0463771
BRF1.105722522.105766828	BRF1	-0.161208	0.043695	-0.121171	0.130606	-0.164194	0.0398909
PARP14.122400172.122449687	PARP14	-0.161187	0.0437234	-0.0893027	0.266034	-0.0720565	0.369817
SGSM1.25202636.25322813	SGSM1	-0.161138	0.0437878	-0.071829	0.371334	-0.0244003	0.761633
IFITM10.1753639.1771323	IFITM10	0.16113	0.043798	0.169975	0.0333145	0.142433	0.0751565
GSTP1.67351566.67354124	GSTP1	-0.161124	0.0438073	-0.144429	0.0711221	-0.265979	0.000760095
TFPT.54610319.54618554	TFPT	0.161057	0.0438955	0.119108	0.137334	0.181741	0.0227259
FXYD2.117690789.117698306	FXYD2	0.16101	0.0439574	0.081133	0.31243	0.0116241	0.885114
NAGPA.5074844.5083441	NAGPA	-0.161006	0.0439636	-0.0613563	0.445244	-0.105042	0.190442
THTPA.23981469.24028790	THTPA	-0.160969	0.0440123	-0.0238268	0.767073	-0.169945	0.0333458
HMGCL.24128366.24151448	HMGCL	-0.160922	0.0440754	-0.0786227	0.327687	-0.104936	0.190889
TLK2.60556886.60692841	TLK2	-0.160887	0.0441215	-0.0476965	0.553049	-0.0432173	0.590967
PHF20L1.133788104.133825439	PHF20L1	-0.160876	0.0441371	-0.146011	0.0680494	-0.127836	0.110594
FZD6.104311161.104345094	FZD6	-0.160615	0.0444853	-0.10471	0.191853	-0.168301	0.0351172
KANK1.470794.746106	KANK1	0.160546	0.0445783	0.0863332	0.282323	0.101379	0.206451
CARNS1.67183649.67193078	CARNS1	0.160523	0.0446095	0.0644481	0.422603	0.0786831	0.327315
TRAF5.211500648.211548286	TRAF5	0.16045	0.0447082	0.0456761	0.570006	0.095416	0.23455
SCAF1.50145882.50161906	SCAF1	-0.160439	0.044723	-0.112094	0.162196	-0.172175	0.0310653
CLPTM1.45458342.45496604	CLPTM1	0.160419	0.0447504	0.0701482	0.382659	0.116763	0.145303
ANKS3.4746510.4783662	ANKS3	0.160398	0.0447776	0.272839	0.000545875	0.300285	0.000132882
PRKAR1A.66508421.66529570	PRKAR1A	-0.160294	0.0449187	-0.0517843	0.519509	-0.0435184	0.588382
TFAP2E.36039471.36060927	TFAP2E	0.160228	0.0450088	0.245393	0.00195028	0.173528	0.0297468
RFC1.39289068.39367500	RFC1	-0.160209	0.0450338	-0.0679987	0.397445	-0.0432652	0.590555
CENPF.214777032.214837914	CENPF	0.160085	0.0452029	0.182608	0.0220752	0.10328	0.198024
TSPAN13.16793851.16824161	TSPAN13	-0.160058	0.0452386	-0.133727	0.0949763	-0.179406	0.0245592
CORO2B.68909379.69020144	CORO2B	-0.159939	0.045401	-0.218455	0.0059844	-0.157922	0.0482273
PRR5L.36423047.36486754	PRR5L	-0.159896	0.0454597	-0.167165	0.0363862	-0.232903	0.00333089
ZNF765.53898897.53915262	ZNF765	-0.159863	0.0455048	0.0190511	0.812794	-0.00398018	0.960542
MAN1A1.119498365.119670430	MAN1A1	-0.1597	0.0457285	-0.140655	0.0789059	-0.162044	0.0426008
RPS6KB1.57970907.58027786	RPS6KB1	0.159695	0.0457356	0.0593579	0.460235	0.0979784	0.222164
TBC1D10B.30368421.30381021	TBC1D10B	-0.159625	0.0458325	-0.161286	0.0435925	-0.075967	0.34434
LAPTM5.31205314.31230182	LAPTM5	-0.159574	0.0459018	-0.116632	0.145755	-0.185539	0.019994
NUDT6.123813798.123843260	NUDT6	0.159492	0.0460155	0.143332	0.0733165	0.04566	0.570142
GTF3C5.135906562.135933890	GTF3C5	-0.159484	0.0460266	-0.00919142	0.909039	-0.0836162	0.297801
UNC13B.35162489.35405332	UNC13B	0.159316	0.0462593	0.239659	0.00250192	0.135989	0.0894668
VPS54.64119666.64245713	VPS54	-0.159297	0.0462862	-0.0691248	0.389657	-0.227389	0.00418301
ADAMTS1.28208605.28217227	ADAMTS1	-0.159253	0.0463468	-0.180011	0.0240725	-0.162288	0.0422865
CSNK1E.38686696.38712912	CSNK1E	0.159199	0.0464214	0.0920548	0.251521	0.094689	0.238151
GABBR1.29570004.29600461	GABBR1	0.159199	0.0464219	0.190323	0.0169611	0.158814	0.0469601
SH3GL1.4360363.4400064	SH3GL1	-0.159177	0.0464527	-0.115706	0.149005	0.0759628	0.344367
SNX5.17922243.17948653	SNX5	0.15915	0.0464903	-0.0380061	0.636513	0.0403039	0.616249
ZNF605.133498018.133532367	ZNF605	-0.158998	0.0467023	-0.140485	0.0792732	-0.143065	0.0738604
SPIRE2.89895407.89937727	SPIRE2	0.15899	0.0467133	0.191961	0.016019	0.151408	0.0583712
DLG4.7093209.7120427	DLG4	0.158973	0.0467377	0.161608	0.0431693	-0.0519527	0.51815
FBLN7.112896462.112945791	FBLN7	-0.158954	0.0467634	-0.204154	0.0103275	-0.0439815	0.584415
PHLDB3.43979254.44008484	PHLDB3	-0.158798	0.0469832	-0.233487	0.00325057	-0.238085	0.00267633
GLIS3.3824127.4151682	GLIS3	0.15872	0.0470928	0.201849	0.0112417	0.229839	0.00378269
PACS1.65838324.66012218	PACS1	-0.158652	0.0471885	-0.112177	0.161885	-0.117905	0.14138
PPM1N.46002231.46005764	PPM1N	-0.158595	0.0472695	-0.0581361	0.469536	0.0635022	0.429458
EXT2.44118247.44266980	EXT2	-0.158379	0.0475741	-0.171602	0.0316378	-0.176728	0.0268183
SCARF1.1537151.1548540	SCARF1	0.158323	0.0476543	0.115011	0.151476	0.116892	0.144853
LIMD1.45636823.45722755	LIMD1	-0.158176	0.0478642	-0.119257	0.136842	-0.14796	0.0644137
SUFU.104264219.104379220	SUFU	0.158162	0.0478839	-0.00682375	0.932405	0.090258	0.260933
NAIP.70264309.70320440	NAIP	0.15816	0.047887	0.217009	0.00633345	0.290814	0.000219924
GAPVD1.128024611.128127290	GAPVD1	0.158148	0.0479031	0.108391	0.176612	0.101567	0.205608
FBXO7.32871207.32894818	FBXO7	-0.158089	0.0479877	-0.0911557	0.256201	-0.0247993	0.757855
PANX1.93862594.93915137	PANX1	-0.158081	0.0479995	-0.0717029	0.372176	-0.189211	0.0176281
NAAA.76831807.76861665	NAAA	-0.158073	0.0480115	-0.176783	0.0267697	-0.185029	0.0203437
KIAA0754.39875676.39882154	KIAA0754	-0.158006	0.0481071	-0.109256	0.173161	-0.00855411	0.915322
CPEB3.93808396.94050374	CPEB3	0.157975	0.0481509	0.0758972	0.344785	0.0387876	0.62959
CYB5A.71920526.71958750	CYB5A	0.157843	0.0483415	0.0779903	0.331605	0.160468	0.0446831
TRAPPC6B.39617014.39639133	TRAPPC6B	-0.157801	0.0484021	-0.06189	0.441287	-0.00262965	0.973925
C7orf26.6630415.6648355	C7orf26	0.157785	0.0484253	0.153388	0.055117	0.0516519	0.520578
SAP18.21715153.21723224	SAP18	-0.157779	0.048433	-0.165362	0.038481	-0.0911135	0.256422
TMEM9.201103899.201123131	TMEM9	0.157773	0.0484413	0.0870513	0.278324	0.0682467	0.395722
OSCAR.54597932.54603647	OSCAR	-0.157571	0.0487334	-0.0947942	0.237627	-0.170161	0.0331191
MBD5.148779080.149271044	MBD5	0.15754	0.0487783	0.187974	0.0183963	0.20372	0.0104944
[truncated: 8,152 more rows]
