# Supplementary material for: System-Wide Associations between DNA-Methylation, Gene Expression, and Humoral Immune Response to Influenza Vaccination
Source: PLoS One. 2016 Mar 31;11(3):e0152034. doi: 10.1371/journal.pone.0152034 (PMC4816338; doi:10.1371/journal.pone.0152034)
Supplement: S7 Table — (XLSX) [file pone.0152034.s013.xlsx]

## Sheet: HAI_linear_models_day0
# Log2 of continuous day 28 HAI was used as response. All models were adjusted by log2 of continuous day 0 HAI. Methylation M-values are taken from day0, day28, or the difference (each as their own "sheet"). The top 1000 results (by p-value) are included here. Coordinates given for GRCh37/hg19.
probe_id	Betahat	Std.Error	t-statistic	p-value	qvalue	Genomic Region	Gene	chr	min	max	Q1 (25th percentile)	Q3 (75th percentile)	∆HAI for ∆Mi Q3 to Q1
cg15321244	-0.518253	0.113204	-4.57806	9.57148e-06	0.38055	GeneBody	HLA-DQB2	6	32729643	32729692	1.27109	2.83211	-0.809006
cg23923934	-0.810908	0.178274	-4.54866	1.08295e-05	0.38055	GeneBody	HLA-B	6	31322914	31322964	1.22682	1.94259	-0.580419
cg02914652	0.610301	0.136085	4.48471	1.41381e-05	0.38055	Enhancer;OpenTF	NA	12	4417142	4417192	-0.405064	0.630728	0.632145
cg10544627	-0.828197	0.186188	-4.44818	1.64454e-05	0.38055	Enhancer;OpenButNoTF	NA	14	97431263	97431313	5.11648	5.75441	-0.528326
cg00016156	-0.563328	0.130227	-4.32574	2.71216e-05	0.421637	Promoter	MIR3912;NPM1	5	170815134	170815184	-5.98056	-5.1882	-0.446358
cg04483460	-0.815514	0.188609	-4.32384	2.73315e-05	0.421637	GeneBody	LRP8	1	53789964	53790014	5.39548	6.05121	-0.534757
cg13022911	-0.683614	0.160194	-4.26743	3.43013e-05	0.428762	Promoter	LOC401980;TMEM183A;TMEM183B	1	202976857	202976907	-5.31854	-4.69766	-0.424445
cg18001427	-0.459053	0.10806	-4.24811	3.70579e-05	0.428762	Promoter	RWDD2B	21	30391784	30391834	-4.1624	-2.87604	-0.590508
cg12625454	-0.536822	0.127466	-4.2115	4.28756e-05	0.431836	GeneBody	PTPRN2	7	157453955	157454005	3.31158	4.26255	-0.510501
cg06824297	-0.478573	0.114213	-4.19019	4.66544e-05	0.431836	Promoter	RWDD2B	21	30391747	30391796	-5.63363	-4.83266	-0.38332
cg14311250	-0.840511	0.203043	-4.13958	5.69496e-05	0.479208	Enhancer;OpenButNoTF	NA	4	55510583	55510633	2.84297	3.42286	-0.487405
cg11705439	-0.814346	0.200899	-4.05351	7.96239e-05	0.519057	Promoter	CCDC151;PRKCSH	19	11546424	11546474	-6.3244	-5.77315	-0.448904
cg19333739	-0.525919	0.129823	-4.05104	8.03856e-05	0.519057	NA	NA	7	56886247	56886297	2.50547	3.46049	-0.502265
cg20803547	-0.863871	0.213775	-4.04102	8.35551e-05	0.519057	Promoter	IL12RB2	1	67773440	67773489	-5.70734	-5.12824	-0.50027
cg20404355	-0.469577	0.116252	-4.03929	8.41163e-05	0.519057	NA	NA	10	134798028	134798078	3.40898	4.47627	-0.501173
cg11194925	0.447621	0.111422	4.01733	9.15307e-05	0.529247	GeneBody	PAX9	14	37129553	37129603	-3.04642	-1.71423	0.596317
cg01109337	-0.767338	0.192567	-3.98478	0.000103682	0.529247	GeneBody	TEX14	17	56744283	56744333	-0.792045	-0.151316	-0.491656
cg10016610	0.345535	0.0868923	3.97659	0.000106972	0.529247	GeneBody	ROBO3	11	124735994	124736043	-5.06368	-4.56348	0.172837
cg15249796	-0.677072	0.172079	-3.93466	0.000125437	0.529247	GeneBody	TEX14	17	56744364	56744414	-0.914395	-0.267239	-0.438171
cg12390946	-0.760372	0.193611	-3.92732	0.000128964	0.529247	Promoter	INPP5A	10	134351197	134351247	-4.60542	-3.9485	-0.499507
cg18971529	-0.335809	0.0855671	-3.92451	0.000130341	0.529247	Promoter	RWDD2B	21	30391563	30391613	-6.06333	-4.93551	-0.37873
cg22829908	-0.306059	0.0780701	-3.92031	0.000132423	0.529247	Promoter	SKIDA1	10	21814466	21814516	-4.85564	-2.75832	-0.641903
cg01521378	-0.704182	0.180618	-3.89875	0.000143625	0.529247	GeneBody	ZNRD1-AS1	6	29988017	29988067	4.25948	4.75467	-0.3487
cg04603811	-0.767888	0.1977	-3.8841	0.000151744	0.529247	Promoter;GeneBody	C2;C2	6	31867825	31867874	2.47953	3.09964	-0.476174
cg11976929	-0.709067	0.182597	-3.88323	0.000152236	0.529247	Promoter	MED20;BYSL	6	41888945	41888994	-5.30995	-4.62114	-0.488412
cg08587820	-0.444219	0.115161	-3.85736	0.000167695	0.529247	Promoter	BHLHE40	3	5020949	5020999	-6.8422	-5.70915	-0.503323
cg07869256	0.695496	0.180493	3.85331	0.000170247	0.529247	Promoter	MUCL1	12	55247753	55247803	-4.352	-3.53911	0.565358
cg16598420	-0.731432	0.190424	-3.84107	0.000178184	0.529247	Promoter	LOC100507384	11	45743722	45743772	2.63246	3.15548	-0.382555
cg20613442	-0.798109	0.207861	-3.83963	0.000179142	0.529247	TSS;Promoter	COPE;DDX49;DDX49	19	19030434	19030484	-5.84822	-5.26114	-0.468551
cg05468028	-0.344118	0.0900152	-3.82289	0.000190622	0.529247	Promoter	RWDD2B	21	30391335	30391384	-4.04553	-2.72238	-0.45532
cg16077741	-0.778373	0.204034	-3.81492	0.000196336	0.529247	Promoter	NOA1;POLR2B	4	57845000	57845049	-4.51268	-3.84321	-0.521097
cg00755130	-0.477663	0.125342	-3.81089	0.00019928	0.529247	GeneBody	HLA-DQB2	6	32729587	32729636	1.11715	2.33297	-0.580754
cg14354676	-0.656988	0.173189	-3.79348	0.000212504	0.529247	GeneBody	NCKAP5	2	133670298	133670348	2.84977	3.61048	-0.49978
cg23836814	0.747987	0.19718	3.79343	0.000212548	0.529247	GeneBody	AGBL2	11	47681251	47681301	3.98513	4.59446	0.455772
cg11182257	-0.72282	0.19126	-3.77925	0.000223929	0.529247	GeneBody	KIAA1598	10	118652932	118652982	-4.32664	-3.75264	-0.414901
cg09897338	-0.668	0.177856	-3.75584	0.000244	0.529247	Promoter	NEK2	1	211849042	211849091	-5.96217	-5.27864	-0.456594
cg04941246	0.743299	0.198042	3.75323	0.000246335	0.529247	GeneBody	WNT5A	3	55518131	55518181	-3.99827	-3.36947	0.467385
cg08426066	-0.711583	0.190073	-3.74374	0.000255025	0.529247	Promoter	TDRD6	6	46655514	46655564	1.73492	2.45658	-0.513517
cg14911101	0.547544	0.146261	3.74362	0.000255143	0.529247	GeneBody	HDAC4	2	240046580	240046630	4.42949	5.33872	0.497844
cg13663945	-0.746587	0.199687	-3.73879	0.000259677	0.529247	Promoter	ATP6AP1L	5	81600663	81600713	2.94306	3.56533	-0.46458
cg18846140	-0.621908	0.166343	-3.7387	0.000259758	0.529247	Promoter	HSPA1L;HSPA1A	6	31783000	31783049	-5.21173	-4.60195	-0.37923
cg08161491	-0.747423	0.200212	-3.73315	0.000265066	0.529247	GeneBody	SDHC	1	161332552	161332602	3.29748	3.95509	-0.491516
cg03607728	-0.472603	0.126722	-3.72946	0.000268653	0.529247	Promoter	RWDD2B	21	30391581	30391631	-4.12919	-3.51286	-0.291279
cg08920807	-0.74857	0.200784	-3.72824	0.000269842	0.529247	Promoter;GeneBody	PPP1R18;PPP1R18	6	30654751	30654800	-5.89637	-5.2757	-0.464609
cg11090139	-0.7561	0.202856	-3.72729	0.000270785	0.529247	Promoter	FAM64A	17	6347743	6347792	-4.51921	-3.78987	-0.551452
cg08758916	-0.771843	0.207184	-3.7254	0.000272651	0.529247	Promoter	TNRC6B	22	40440618	40440667	-5.39775	-4.74588	-0.503136
cg27112585	-0.694076	0.186362	-3.72433	0.000273709	0.529247	GeneBody	SHANK2;SHANK2	11	70378068	70378118	2.80386	3.4683	-0.461169
cg00076880	-0.51641	0.138686	-3.72358	0.000274456	0.529247	GeneBody	UNC93A	6	167717196	167717246	4.71357	5.28991	-0.297632
cg15293611	-0.710977	0.192753	-3.68854	0.000311607	0.580433	Promoter	NPL	1	182759014	182759063	-5.763	-5.20609	-0.395954
cg10638657	0.65734	0.178487	3.68285	0.000318075	0.580433	Promoter	HIST1H1D	6	26235560	26235610	-4.83515	-4.07386	0.50042
cg03196689	-0.553138	0.150255	-3.68134	0.000319813	0.580433	Promoter	RSF1;AAMDC	11	77531391	77531441	-3.51304	-2.62955	-0.488695
cg23159165	-0.459437	0.125234	-3.66861	0.000334803	0.594611	Enhancer;OpenTF	NA	11	107567020	107567070	1.84939	2.47671	-0.288212
cg02101307	-0.735436	0.200857	-3.6615	0.000343472	0.594611	Promoter	RGR	10	86004424	86004474	4.00002	4.49138	-0.361363
cg03742273	-0.663481	0.181493	-3.65568	0.000350716	0.594611	Enhancer;OpenButNoTF	NA	1	2772664	2772714	3.80766	4.44528	-0.42305
cg23819331	-0.651904	0.178427	-3.65362	0.000353321	0.594611	Promoter	BCLAF1	6	136611284	136611334	-5.87211	-5.16158	-0.463199
cg05417788	0.366355	0.100573	3.64266	0.000367465	0.607371	NA	NA	2	749191	749241	4.25125	5.4242	0.429717
cg20814503	0.571757	0.157344	3.63379	0.000379297	0.611604	Promoter	OR52B4	11	4390240	4390290	4.42811	4.99975	0.326836
cg17154729	0.600296	0.16533	3.6309	0.000383241	0.611604	GeneBody	UTP23	8	117779237	117779286	-3.53017	-2.83963	0.414524
cg05011276	-0.645069	0.178554	-3.61274	0.000408846	0.641407	Promoter	LCMT1	16	25122762	25122812	-6.40817	-5.72276	-0.442137
cg20739510	-0.710987	0.197701	-3.59627	0.000433466	0.668011	Promoter	PEX14	1	10534809	10534859	-5.20238	-4.51731	-0.487076
cg15745944	-0.634753	0.176744	-3.59137	0.000441062	0.668011	Enhancer;OpenTF	NA	17	39861920	39861970	4.65244	5.52982	-0.556919
cg08637403	0.667142	0.185973	3.5873	0.000447455	0.668011	Enhancer;OpenButNoTF	NA	15	73093211	73093261	-1.11655	-0.474022	0.428658
cg18825419	0.69955	0.196154	3.56633	0.000481835	0.704939	Promoter	ABI1	10	27150358	27150408	-2.38324	-1.73879	0.450827
cg25689955	0.676806	0.189951	3.56306	0.000487422	0.704939	Promoter;GeneBody	KBTBD4;KBTBD4;NDUFS3	11	47601651	47601701	3.80299	4.48236	0.459807
cg24580146	-0.623797	0.176038	-3.54353	0.000522032	0.721853	GeneBody	DNAH2	17	7644192	7644242	1.99412	2.77899	-0.4896
cg18347921	-0.626887	0.176957	-3.5426	0.000523746	0.721853	GeneBody	ZNRD1-AS1;HLA-J	6	29975366	29975415	-4.12091	-3.54489	-0.361096
cg00619470	-0.661447	0.187129	-3.53472	0.000538392	0.721853	Enhancer;OpenTF	NA	6	99276767	99276817	-3.61681	-2.98516	-0.417801
cg05514418	-0.582243	0.165091	-3.52679	0.000553527	0.721853	Promoter	CALCB	11	15093744	15093793	3.12213	3.67224	-0.320294
cg23459010	-0.584217	0.165749	-3.52471	0.000557573	0.721853	Promoter	FBXO38	5	147763254	147763304	-5.959	-5.19352	-0.447208
cg14210454	0.489309	0.138849	3.52404	0.000558881	0.721853	GeneBody	ODF3L2	19	463411	463461	3.76703	4.41202	0.315599
cg05769308	0.731838	0.207723	3.52315	0.000560621	0.721853	NA	NA	16	49441300	49441350	4.36341	5.02549	0.484538
cg18925884	-0.585489	0.166205	-3.52269	0.000561507	0.721853	Enhancer;OpenTF	NA	3	57204229	57204279	-6.59443	-5.91585	-0.397305
cg11393115	-0.454899	0.12939	-3.51572	0.000575327	0.723054	Promoter	CYFIP2;CYFIP2	5	156692768	156692818	-6.11	-5.08776	-0.465017
cg23957424	-0.508736	0.144799	-3.51338	0.000580042	0.723054	Promoter	TRAF6	11	36532056	36532106	-6.96288	-5.97157	-0.504315
cg27255329	-0.630732	0.179705	-3.50981	0.000587299	0.723054	GeneBody	PKHD1;PKHD1	6	51814305	51814355	2.8296	3.48614	-0.4141
cg07088771	-0.613141	0.174848	-3.5067	0.000593688	0.723054	GeneBody	TNXB	6	32057846	32057896	1.36341	2.22997	-0.531324
cg15404791	0.36841	0.10565	3.48706	0.000635591	0.764034	GeneBody	MYLIP	6	16147669	16147719	3.7675	4.60974	0.31029
cg13837822	-0.629293	0.181359	-3.46987	0.00067453	0.774539	Promoter	LINC00202-2	10	26931731	26931781	4.2646	4.92657	-0.416572
cg03170881	0.737844	0.212982	3.46435	0.000687492	0.774539	Promoter	MTFR2	6	136571050	136571100	-4.7402	-4.1174	0.459533
cg04410355	-0.737526	0.2129	-3.46419	0.000687873	0.774539	GeneBody	ADCK4;ADCK4	19	41219967	41220017	3.42743	4.06048	-0.466895
cg20904013	-0.606709	0.175208	-3.46278	0.000691222	0.774539	Promoter	PSMA2;MRPL32	7	42971294	42971344	-5.56498	-4.76772	-0.483707
cg07125017	0.564083	0.163039	3.4598	0.000698374	0.774539	GeneBody	JPH4	14	24046693	24046743	-3.8327	-3.34847	0.273144
cg09885735	0.731624	0.211937	3.45208	0.000717171	0.774539	Enhancer;OpenTF	NA	15	60297747	60297797	-3.92045	-3.28952	0.461601
cg23206520	0.552728	0.160214	3.44995	0.000722454	0.774539	GeneBody	GULP1;GULP1	2	189158094	189158144	1.69236	2.63411	0.520528
cg19692584	-0.521653	0.151234	-3.4493	0.000724047	0.774539	Promoter	TBC1D12	10	96161889	96161939	3.99397	4.60639	-0.319468
cg06706159	-0.454262	0.131719	-3.44871	0.000725531	0.774539	GeneBody	MAST3	19	18260302	18260351	2.85939	3.79846	-0.426585
cg25022612	0.698401	0.202569	3.44772	0.000728008	0.774539	NA	NA	12	64233881	64233931	4.99862	5.61966	0.433736
cg26903090	0.646746	0.187994	3.44025	0.000746915	0.77712	Promoter	PAQR4	16	3018993	3019042	-4.36714	-3.67229	0.449386
cg20403644	-0.648779	0.188922	-3.43411	0.000762797	0.77712	GeneBody	NXN;NXN	17	707093	707142	0.228431	0.895811	-0.432982
cg00754253	0.62429	0.181863	3.43275	0.000766363	0.77712	Promoter;GeneBody	HRASLS5;MIR3680-1;MIR3680-2	11	63259187	63259237	-1.90701	-1.23028	0.422475
cg10119679	0.70593	0.206337	3.42124	0.000797135	0.77712	Promoter	INPPL1	11	71935304	71935354	-3.3146	-2.70041	0.433577
cg01796781	-0.487756	0.142664	-3.41891	0.00080352	0.77712	Promoter	EPHA10	1	38231768	38231818	-4.48231	-3.43987	-0.508459
cg27226153	-0.671344	0.19668	-3.41337	0.000818836	0.77712	Enhancer;OpenTF	NA	2	121953909	121953959	3.67031	4.31193	-0.430748
cg27001715	-0.560682	0.164396	-3.41056	0.000826735	0.77712	Enhancer;OpenTF	NA	6	150329797	150329846	-0.150234	0.688727	-0.47039
cg12802093	-0.624836	0.183289	-3.40902	0.000831092	0.77712	NA	NA	7	129399200	129399250	4.36592	5.0215	-0.409628
cg05488279	-0.717653	0.210854	-3.40356	0.000846685	0.77712	Enhancer;OpenButNoTF	NA	17	1819721	1819771	3.13048	3.76124	-0.452662
cg13949487	-0.59758	0.175716	-3.40083	0.000854596	0.77712	Promoter	LINC00476;ERCC6L2	9	98637884	98637933	-6.05252	-5.3402	-0.425663
cg17891977	-0.464319	0.137238	-3.38332	0.000906925	0.77712	Enhancer;OpenButNoTF	NA	10	133449715	133449765	2.68723	3.76772	-0.501692
cg14061255	0.617395	0.182655	3.38011	0.000916859	0.77712	Promoter	BANCR	9	71923366	71923416	3.03886	3.77621	0.455233
cg26523478	-0.670454	0.198964	-3.36972	0.000949642	0.77712	NA	NA	4	74853333	74853383	3.87483	4.37093	-0.332612
cg23162554	0.717923	0.213172	3.36782	0.000955765	0.77712	Promoter	CCDC43	17	42767713	42767763	-4.45568	-3.77365	0.489643
cg11668794	-0.679065	0.202191	-3.35853	0.000986183	0.77712	GeneBody	TAP2;TAP2	6	32805877	32805927	-5.42918	-4.85697	-0.388567
cg22305346	-0.724278	0.215892	-3.35481	0.000998625	0.77712	GeneBody	KCNAB3	17	7830039	7830089	4.30908	4.70102	-0.283878
cg15127656	0.856215	0.255677	3.34882	0.00101897	0.77712	GeneBody	ABCC5	3	183694376	183694426	3.32807	3.93856	0.522717
cg19778201	-0.624362	0.186488	-3.34799	0.00102179	0.77712	Promoter	ALDH9A1;LOC440700	1	165667450	165667499	-5.38054	-4.7385	-0.400863
cg27313271	-0.571656	0.170749	-3.34794	0.00102198	0.77712	NA	NA	16	25028969	25029019	3.6651	4.28651	-0.355232
cg18372621	-0.274785	0.0823046	-3.33864	0.00105443	0.77712	Promoter	ZKSCAN5;ZKSCAN5	7	99102432	99102482	-6.08262	-3.86894	-0.608286
cg11068289	-0.663911	0.1995	-3.32788	0.00109313	0.77712	Enhancer;ChromatinTF	NA	17	78955884	78955933	1.83897	2.26192	-0.280799
cg24120960	0.539177	0.162103	3.32614	0.00109953	0.77712	GeneBody	STAG1	3	136056056	136056106	2.73906	3.47165	0.394999
cg22639293	-0.601131	0.180905	-3.3229	0.00111149	0.77712	GeneBody	GRK7	3	141516638	141516688	-5.76322	-4.92295	-0.505109
cg24773290	0.647009	0.194763	3.32204	0.00111471	0.77712	GeneBody	KIF24	9	34318310	34318360	4.88995	5.53576	0.417842
cg04597985	-0.592418	0.178361	-3.32146	0.00111687	0.77712	NA	NA	4	138114706	138114756	2.20773	3.02574	-0.484605
cg23158500	-0.654161	0.197063	-3.31955	0.00112401	0.77712	NA	NA	15	39759194	39759244	2.99715	3.69094	-0.45385
cg15645491	-0.603045	0.181838	-3.31638	0.00113598	0.77712	Promoter;GeneBody	SDCBP2;SDCBP2;SDCBP2;FKBP1A-SDCBP2	20	1294311	1294361	-5.65384	-4.96925	-0.412837
cg05164926	-0.388944	0.11742	-3.31242	0.0011511	0.77712	Promoter	KCTD11	17	7255624	7255673	-1.90803	-1.1273	-0.303658
cg17461600	-0.631603	0.190785	-3.31054	0.00115833	0.77712	GeneBody	DAB1	1	57983319	57983369	1.62467	2.40383	-0.492118
cg26929925	-0.382559	0.115558	-3.31054	0.00115834	0.77712	GeneBody	SLC23A1	5	138714088	138714137	3.72555	5.02508	-0.497146
cg24955829	-0.615504	0.186047	-3.30832	0.00116695	0.77712	GeneBody	C6orf10	6	32297566	32297616	4.59259	5.23853	-0.397581
cg22380139	-0.688972	0.208277	-3.30795	0.00116837	0.77712	Enhancer;OpenTF	NA	8	37373845	37373895	2.02661	2.55548	-0.364377
cg21351852	-0.656862	0.198627	-3.30701	0.00117204	0.77712	Promoter	GPR84	12	54758973	54759023	3.44223	4.14173	-0.459475
cg24789487	0.566818	0.171494	3.30517	0.00117925	0.77712	Promoter	FAM171B	2	187558749	187558798	-5.26844	-4.5032	0.433753
cg12283482	0.479974	0.145253	3.3044	0.00118229	0.77712	Promoter	AASDH	4	57254705	57254755	-0.351063	0.424169	0.372091
cg26748024	-0.628763	0.190348	-3.30324	0.00118688	0.77712	Promoter	TRERF1	6	42420250	42420299	-3.4228	-2.70924	-0.44866
cg06166490	0.628114	0.190436	3.2983	0.00120655	0.77712	Promoter	HOXA2	7	27143334	27143384	0.87102	1.58952	0.451298
cg10038679	-0.71412	0.216519	-3.29819	0.00120698	0.77712	Promoter	LOC100506714;NUP50;NUP50	22	45559784	45559833	-6.78292	-6.1943	-0.420347
cg01237807	-0.709392	0.215095	-3.29804	0.00120759	0.77712	GeneBody	IPP;IPP	1	46215908	46215958	-5.37143	-4.73117	-0.454199
cg27625456	-0.58522	0.177482	-3.29734	0.00121038	0.77712	Promoter	LGALS9	17	25958218	25958268	-6.11343	-5.49097	-0.364276
cg14568105	0.676193	0.20513	3.29641	0.00121412	0.77712	Enhancer;OpenTF	NA	19	37282931	37282981	-2.31615	-1.74955	0.383133
cg12167548	0.418287	0.126988	3.29391	0.00122425	0.77712	GeneBody	LINC00299	2	8464763	8464813	-3.59859	-2.35651	0.519546
cg07660750	0.626084	0.190236	3.29109	0.0012358	0.77712	GeneBody	PAX6;PAX6;PAX6;PAX6	11	31828715	31828765	-2.90174	-2.18303	0.449976
cg27172331	-0.663314	0.201737	-3.28801	0.0012485	0.77712	Promoter;GeneBody	ARHGEF10L;ARHGEF10L	1	17906256	17906306	3.62687	4.22321	-0.39556
cg04681845	-0.401477	0.122146	-3.28687	0.00125322	0.77712	GeneBody	FMNL2	2	153283436	153283486	2.78723	4.14791	-0.546279
cg03249171	0.559553	0.170326	3.2852	0.00126018	0.77712	NA	NA	4	1063693	1063743	3.27762	4.14552	0.485636
cg05862431	-0.581206	0.176976	-3.28409	0.00126483	0.77712	Promoter	BUD13	11	116644198	116644248	-5.33174	-4.57851	-0.437783
cg13581974	-0.640688	0.195217	-3.28193	0.00127393	0.77712	GeneBody	UBXN2B	8	59346632	59346682	3.81843	4.4264	-0.38952
cg06480496	0.375655	0.114481	3.28139	0.00127621	0.77712	Promoter	HCP5	6	31430626	31430676	-2.48283	-1.55077	0.350131
cg10948748	-0.46955	0.143114	-3.28094	0.00127809	0.77712	Promoter	ATXN10	22	46067515	46067565	-3.618	-2.85228	-0.359545
cg08204867	0.565372	0.172354	3.2803	0.00128081	0.77712	GeneBody	GRIN2A;GRIN2A;GRIN2A	16	10208426	10208476	2.42739	3.26954	0.47613
cg18111139	-0.600531	0.183248	-3.27715	0.00129422	0.77712	Enhancer;OpenTF	NA	2	223171052	223171101	-4.70829	-4.10602	-0.361681
cg02607489	-0.372998	0.113903	-3.27471	0.00130472	0.77712	GeneBody	NXN;NXN	17	744829	744879	3.53505	4.82486	-0.481094
cg07776163	0.525711	0.160663	3.27214	0.00131585	0.77712	Promoter	ANO1	11	69924248	69924298	-6.22471	-5.47394	0.39469
cg24385709	-0.610584	0.187001	-3.26514	0.00134667	0.77712	Promoter	CCHCR1;CCHCR1;TCF19	6	31126640	31126690	-4.63789	-3.97298	-0.405986
cg03049782	-0.756317	0.231728	-3.26381	0.00135259	0.77712	Promoter	TMEM106A	17	41363842	41363892	-5.82651	-5.23919	-0.444196
cg24371954	-0.436389	0.133783	-3.26191	0.00136106	0.77712	GeneBody	COL4A2	13	111128102	111128152	2.15449	3.1437	-0.431679
cg16657453	0.674301	0.206761	3.26127	0.00136397	0.77712	GeneBody	SREBF1	17	17735704	17735754	3.37944	4.0668	0.463487
cg18063495	0.651754	0.199857	3.2611	0.00136474	0.77712	Enhancer;OpenTF	NA	5	50262796	50262846	-4.13776	-3.56684	0.372102
cg20118857	-0.566537	0.173773	-3.26022	0.00136871	0.77712	Promoter	PPP1R9B	17	48228624	48228674	-6.4937	-5.69638	-0.451708
cg16663739	-0.652437	0.200406	-3.25557	0.00138981	0.77712	GeneBody	FRMD4B	3	69408876	69408926	2.97023	3.63306	-0.432452
cg06496484	0.608315	0.18698	3.25337	0.00139992	0.77712	GeneBody	EVX2	2	176946509	176946559	-2.53825	-1.90552	0.3849
cg27310938	-0.681781	0.209869	-3.24859	0.0014221	0.77712	Promoter	PBK	8	27694954	27695003	-4.21552	-3.62546	-0.402295
cg05679521	-0.599313	0.184513	-3.24808	0.00142449	0.77712	GeneBody	MAP2K3	17	21188468	21188518	-6.54554	-5.94159	-0.361954
cg22714419	-0.478848	0.14749	-3.24664	0.00143127	0.77712	Promoter;GeneBody	PSMB8;LOC100507463;PSMB8	6	32811901	32811950	-4.41134	-3.54809	-0.413365
cg01874084	-0.580172	0.178872	-3.2435	0.00144612	0.77712	Promoter;GeneBody	WIBG;WIBG	12	56320851	56320900	-6.08702	-5.49093	-0.345831
cg00931874	-0.271291	0.0836807	-3.24197	0.00145338	0.77712	Enhancer;OpenButNoTF	NA	13	113274486	113274536	2.5263	4.26056	-0.470489
cg13222081	0.742192	0.22901	3.24087	0.00145864	0.77712	Promoter	MRPL52	14	23298877	23298927	-5.56688	-4.97383	0.440155
cg23286514	0.362165	0.111757	3.24066	0.00145966	0.77712	GeneBody	ERICH1-AS1;ERICH1-AS1	8	706974	707024	5.17709	5.74202	0.204597
cg01901089	-0.659909	0.203638	-3.24061	0.00145992	0.77712	GeneBody	PARM1	4	75862195	75862245	3.76226	4.48863	-0.47934
cg03335810	-0.63429	0.195801	-3.23947	0.00146539	0.77712	GeneBody	CERK	22	47084462	47084512	5.66742	6.33181	-0.421413
cg09320636	-0.69116	0.213499	-3.2373	0.00147585	0.77712	Enhancer;OpenButNoTF	NA	17	4547474	4547524	3.4457	4.1041	-0.455056
cg15889231	-0.976673	0.302201	-3.23186	0.00150238	0.77712	Enhancer;OpenTF	NA	14	107238961	107239011	0.50703	0.944469	-0.427234
cg19060929	0.662417	0.204979	3.23164	0.0015035	0.77712	GeneBody	ZNF286A	17	15606456	15606506	3.72072	4.34452	0.413213
cg03315484	-0.600037	0.185847	-3.22867	0.00151818	0.77712	Promoter	KDM3B	5	137688385	137688434	-5.21523	-4.54688	-0.401037
cg03881738	-0.372588	0.115414	-3.22827	0.00152016	0.77712	NA	NA	6	170547103	170547153	1.40389	2.66371	-0.469394
cg25134647	-0.0935273	0.0289794	-3.22738	0.00152462	0.77712	Enhancer;OpenTF	NA	12	25454941	25454991	-4.5797	0.965232	-0.518603
cg19680441	-0.614076	0.190399	-3.2252	0.0015355	0.77712	GeneBody	PTPRN2	7	157528395	157528445	4.38116	4.9806	-0.368097
cg26413987	-0.569841	0.176689	-3.22511	0.00153595	0.77712	Promoter	MLEC	12	121124903	121124952	-5.97673	-5.25339	-0.412192
cg19981751	-0.689679	0.213925	-3.22393	0.0015419	0.77712	Promoter	SPCS3	4	177240767	177240817	-4.90651	-4.30373	-0.415723
cg08376020	-0.475737	0.147587	-3.22344	0.00154439	0.77712	GeneBody	ABLIM2;ABLIM2	4	8154268	8154318	3.16167	4.04534	-0.420395
cg19432993	0.614225	0.190639	3.22193	0.00155201	0.77712	Promoter	HOXA2	7	27143287	27143337	0.727853	1.4782	0.460882
cg18043273	-0.627811	0.195134	-3.21733	0.0015755	0.77712	GeneBody	SLC6A1	3	11079832	11079882	3.88087	4.47871	-0.375331
cg11784785	0.51047	0.158846	3.21363	0.00159469	0.77712	Promoter	SLC6A5	11	20620040	20620090	-4.31657	-3.56933	0.381443
cg13531120	0.612026	0.190456	3.21348	0.00159546	0.77712	Promoter	LINC00346	13	111522975	111523025	1.24976	2.04064	0.484041
cg14441787	0.637433	0.198386	3.2131	0.00159744	0.77712	NA	NA	8	40811496	40811546	4.51462	5.09695	0.371195
cg13995453	-0.636235	0.198167	-3.2106	0.00161052	0.77712	GeneBody	KLRB1	12	9759653	9759703	3.45331	4.15086	-0.443801
cg05491767	0.485864	0.151354	3.21012	0.001613	0.77712	Promoter	C7orf57	7	48074093	48074143	2.10422	2.88321	0.378483
cg13523576	0.644565	0.200842	3.20932	0.00161724	0.77712	Promoter	EPB49	8	21909636	21909686	1.43716	2.12248	0.441739
cg02111951	-0.546546	0.170389	-3.20764	0.00162613	0.77712	GeneBody	MYRF;MYRF	11	61544854	61544904	-0.855841	-0.300111	-0.303732
cg01084722	-0.646053	0.201643	-3.20394	0.00164583	0.77712	GeneBody	GPX6	6	28483060	28483110	4.09096	4.71572	-0.40363
cg26653401	0.631747	0.197193	3.2037	0.0016471	0.77712	Enhancer;ChromatinTF	NA	1	185369603	185369653	3.44095	4.11731	0.42729
cg18944653	-0.64848	0.202547	-3.20162	0.00165828	0.77712	GeneBody	HGF;HGF;HGF	7	81381353	81381403	3.46527	4.08267	-0.400373
cg16805884	-0.513152	0.160455	-3.1981	0.00167741	0.77712	NA	NA	8	131469536	131469586	1.51684	2.3817	-0.443802
cg17304276	-0.652627	0.20413	-3.19712	0.00168274	0.77712	GeneBody	CUX2	12	111485005	111485055	4.3454	5.0176	-0.438696
cg00988175	-0.649479	0.203301	-3.19467	0.00169619	0.77712	Promoter	OR10V1	11	59481031	59481081	3.66585	4.31234	-0.419884
cg06841052	-0.407598	0.127608	-3.19413	0.00169915	0.77712	GeneBody	PARD3	10	34408482	34408531	3.27011	4.2182	-0.386438
cg06026545	0.533263	0.166958	3.194	0.00169988	0.77712	Promoter;GeneBody	ACACA;ACACA;ACACA	17	35656811	35656861	1.69888	2.50514	0.429949
cg22343083	-0.54542	0.170866	-3.19209	0.00171047	0.77712	GeneBody	RGS20	8	54786401	54786451	2.00029	2.60877	-0.331877
cg08798701	-0.473435	0.148481	-3.18852	0.00173039	0.77712	Promoter	RPL32P3	3	129118382	129118432	-5.58209	-4.8062	-0.367332
cg12388682	-0.589268	0.184858	-3.18767	0.00173516	0.77712	NA	NA	3	71806286	71806336	4.89287	5.53549	-0.37868
cg05664317	-0.577098	0.181144	-3.18585	0.00174546	0.77712	NA	NA	4	3650425	3650475	3.2415	3.92331	-0.393476
cg05025211	-0.506343	0.158965	-3.18524	0.0017489	0.77712	Promoter	LCN9	9	138554592	138554642	1.89272	2.73057	-0.424237
cg06865255	0.464133	0.145837	3.18254	0.00176425	0.77712	Promoter	BMP5	6	55740133	55740183	2.42065	3.22508	0.373364
cg18728699	-0.635041	0.199695	-3.18006	0.00177849	0.77712	Promoter	IQGAP1	15	90931264	90931314	-5.08953	-4.41215	-0.430164
cg06916426	0.641321	0.201784	3.17825	0.00178891	0.77712	GeneBody	MANEAL;MANEAL	1	38265437	38265487	5.27134	5.8964	0.400865
cg18914215	-0.435831	0.137134	-3.17814	0.00178958	0.77712	Promoter	IQCD;TPCN1	12	113659157	113659207	-6.76524	-6.03731	-0.317251
cg08425745	-0.514389	0.161902	-3.17717	0.00179521	0.77712	Promoter	CFL1;MUS81	11	65625985	65626035	-6.91798	-6.17795	-0.380662
cg24875593	0.243895	0.0768583	3.17331	0.00181772	0.77712	GeneBody	PDXK	21	45153009	45153059	2.26632	4.45929	0.534854
cg08985282	-0.539498	0.170025	-3.17306	0.00181923	0.77712	GeneBody	MAD1L1	7	2089600	2089650	3.24776	4.02016	-0.416708
cg18527899	-0.539932	0.170301	-3.17046	0.00183455	0.77712	Promoter	TMEM223	11	62559545	62559595	-5.03751	-4.27777	-0.41021
cg01831177	-0.771955	0.243516	-3.17003	0.00183708	0.77712	GeneBody	ASTN1;ASTN1	1	176867062	176867112	-6.29651	-5.80269	-0.381207
cg18264306	-0.577359	0.182354	-3.16614	0.00186033	0.77712	Promoter	ARL6	3	97483423	97483472	-6.07681	-5.39203	-0.395367
cg00721771	-0.661905	0.209059	-3.16611	0.00186047	0.77712	GeneBody	FHIT	3	59903821	59903871	4.39394	5.03398	-0.423643
cg06122933	-0.523137	0.165234	-3.16603	0.00186097	0.77712	Promoter	LEO1	15	52264097	52264147	-6.02917	-5.4312	-0.312821
cg23949233	-0.633447	0.200206	-3.16397	0.00187339	0.77712	Promoter	ZNF260	19	37019255	37019305	-6.10714	-5.433	-0.42703
cg27376024	-0.649359	0.205267	-3.16348	0.00187634	0.77712	Promoter;GeneBody	LGALS12;LGALS12;MIR3680-1;MIR3680-2	11	63273516	63273566	-4.61003	-3.87452	-0.477613
cg12009856	-0.683354	0.216026	-3.1633	0.00187745	0.77712	Promoter	ACBD7	10	15131843	15131893	2.28599	2.82765	-0.370147
cg18195080	-0.296054	0.0936761	-3.1604	0.00189508	0.77712	Promoter	FAM24B-CUZD1;FAM24B;LOC399815	10	124639012	124639061	-4.49204	-3.38697	-0.327158
cg19066078	0.692471	0.219406	3.15611	0.00192141	0.77712	Enhancer;OpenButNoTF	NA	12	130571342	130571392	-2.01006	-1.4256	0.404722
cg24321688	0.550479	0.174552	3.15367	0.00193656	0.77712	GeneBody	NFKBIB;NFKBIB	19	39393347	39393397	4.30181	4.92573	0.343453
cg00044463	0.716201	0.227266	3.15138	0.00195092	0.77712	Promoter	COLGALT2	1	184006933	184006982	-3.66802	-3.10003	0.406797
cg16842187	-0.487668	0.154799	-3.15033	0.00195747	0.77712	GeneBody	KCNK3	2	26951473	26951523	0.522204	1.19983	-0.330457
cg21898246	0.444272	0.141055	3.14964	0.00196187	0.77712	Promoter	DTD1	20	18568463	18568512	-4.70305	-3.93188	0.342609
cg00005083	-0.532163	0.168976	-3.14933	0.00196377	0.77712	Promoter	TDRD6	6	46655543	46655592	3.97669	4.6507	-0.358683
cg03275698	-0.562006	0.178522	-3.1481	0.00197158	0.77712	NA	NA	16	3412655	3412705	3.00641	3.81523	-0.454566
cg11459648	-0.303907	0.0965459	-3.14779	0.00197352	0.77712	GeneBody	SLC23A1	5	138714289	138714338	2.41428	4.22719	-0.550955
cg12438044	0.572236	0.181792	3.14776	0.00197373	0.77712	GeneBody	ATG10	5	81276503	81276553	2.9821	3.71581	0.419854
cg17848348	0.533473	0.169531	3.14677	0.00198003	0.77712	GeneBody	ILF3;ILF3	19	10766699	10766749	-3.7293	-3.01994	0.378424
cg26708970	0.50902	0.161764	3.14669	0.00198055	0.77712	Promoter	TRIM47	17	73876307	73876357	4.36174	5.10614	0.378916
cg14226131	0.623532	0.198192	3.14611	0.00198425	0.77712	Promoter	ZDHHC17	12	77157699	77157748	-5.91311	-5.33501	0.36046
cg15687138	-0.592014	0.188184	-3.14593	0.00198539	0.77712	Promoter;GeneBody	LYSMD1;LYSMD1;SCNM1;TNFAIP8L2-SCNM1	1	151138278	151138327	-4.69683	-3.82667	-0.515144
cg11295724	-0.603177	0.192197	-3.13834	0.00203434	0.77712	Promoter	SIRPD	20	1538304	1538354	4.6088	5.30806	-0.421782
cg18394848	-0.62048	0.197903	-3.13527	0.00205443	0.77712	GeneBody	KRAS	12	25403053	25403103	-5.88493	-5.14925	-0.456477
cg03956353	-0.630149	0.201027	-3.13465	0.0020585	0.77712	Promoter	EPS8L3	1	110306642	110306692	3.59659	4.278	-0.429393
cg04964397	0.620282	0.197912	3.13413	0.00206193	0.77712	Promoter	TSPAN5	4	99579971	99580020	-6.6022	-5.92073	0.422703
cg18403960	-0.463751	0.148035	-3.13271	0.00207135	0.77712	GeneBody	SMOC2	6	168896267	168896317	4.09991	4.80265	-0.325899
cg18106800	-0.52632	0.168018	-3.13251	0.00207264	0.77712	Promoter	TTC37;ARSK	5	94890715	94890765	-4.88847	-3.82814	-0.558075
cg04490113	-0.63157	0.201634	-3.13226	0.00207431	0.77712	GeneBody	ST6GALNAC3;ST6GALNAC3	1	76704467	76704517	5.09996	5.73216	-0.399281
cg02462962	0.577457	0.184447	3.13076	0.00208434	0.77712	Promoter	MRPL22	5	154320236	154320286	5.71796	6.3333	0.355331
cg15342452	-0.5357	0.171228	-3.12858	0.00209892	0.77712	GeneBody	ADAM12;ADAM12	10	127823065	127823115	0.53346	1.25285	-0.385377
cg05712271	0.567814	0.181526	3.128	0.00210277	0.77712	Enhancer;ChromatinTF	NA	12	130396328	130396378	-4.6161	-4.01663	0.340383
cg15281331	0.553534	0.177	3.12731	0.00210746	0.77712	Enhancer;OpenTF	NA	10	133879448	133879498	-1.02847	-0.264632	0.422808
cg13994232	0.618102	0.197882	3.12359	0.00213264	0.77712	Enhancer;OpenTF	NA	14	32671833	32671883	-3.98725	-3.36902	0.38213
cg05096467	-0.610467	0.195738	-3.1188	0.00216551	0.77712	GeneBody	TEX14	17	56744490	56744540	-1.26891	-0.558034	-0.433966
cg15116095	0.466159	0.149524	3.11762	0.00217368	0.77712	GeneBody	PCDHA1;PCDHA1	5	140166540	140166590	0.544636	1.3911	0.394588
cg08098457	-0.499006	0.160135	-3.11616	0.00218384	0.77712	Promoter	WDPCP;MDH1;MDH1	2	63815963	63816013	-5.07747	-3.9511	-0.562065
cg27160348	-0.401166	0.128814	-3.11431	0.00219674	0.77712	GeneBody	HLA-DQB2	6	32729590	32729639	1.75348	2.78678	-0.414528
cg17242812	-0.344536	0.11081	-3.10925	0.00223246	0.77712	GeneBody	DIP2C	10	368862	368912	2.12114	3.00679	-0.305138
cg07205374	-0.388937	0.125108	-3.10881	0.00223557	0.77712	Promoter	SESTD1	2	180129612	180129661	-5.02912	-4.56041	-0.182301
cg05216501	-0.387623	0.124779	-3.10648	0.00225218	0.77712	Promoter;GeneBody	FXYD7;FXYD1;FXYD1	19	35632564	35632614	-5.64104	-4.79617	-0.32749
cg07990939	-0.299759	0.0964954	-3.10646	0.00225237	0.77712	Promoter	CEP290;TMTC3	12	88536410	88536460	-4.85639	-2.89695	-0.587359
cg12719030	-0.654725	0.210821	-3.1056	0.00225851	0.77712	Enhancer;OpenTF;lincRNAPromoterEnhancer	NA	12	132102763	132102812	3.28496	3.89807	-0.401419
cg22609784	0.565544	0.182118	3.10537	0.00226014	0.77712	GeneBody	MSX1	4	4863678	4863728	-1.29641	-0.628678	0.37763
cg08964929	-0.596169	0.191983	-3.10533	0.00226048	0.77712	Promoter;GeneBody	OTOA;OTOA	16	21694577	21694627	3.59548	4.30295	-0.421775
cg08089543	0.865949	0.278871	3.10519	0.00226144	0.77712	Enhancer;OpenButNoTF	NA	4	1607062	1607112	1.01507	1.50566	0.424828
cg12822286	-0.603817	0.194467	-3.10499	0.00226293	0.77712	Promoter;GeneBody	LOC100009676;ZBTB11	3	101394951	101395001	-1.4772	-0.861555	-0.371735
cg03761979	-0.529599	0.170684	-3.1028	0.0022787	0.77712	Promoter	NOA1;POLR2B	4	57843892	57843942	-5.80453	-4.93357	-0.461259
cg05656939	-0.629831	0.202995	-3.10269	0.0022795	0.77712	NA	NA	4	119295633	119295683	4.07813	4.67824	-0.377966
cg01101782	0.460101	0.148306	3.10238	0.00228179	0.77712	Promoter	KDM5B;KDM5B-AS1	1	202778662	202778712	1.75444	2.51823	0.351419
cg03215153	-0.556381	0.179422	-3.10096	0.0022921	0.77712	Promoter	FUBP3	9	133454319	133454369	-7.35855	-6.7083	-0.361788
cg16622906	0.499569	0.161141	3.10019	0.00229769	0.77712	Promoter	PCDHB6	5	140529727	140529776	-2.33469	-1.56868	0.382675
cg24899205	-0.507567	0.163751	-3.09962	0.00230183	0.77712	Promoter	TXNRD2;COMT	22	19929184	19929233	-6.45794	-5.96558	-0.249906
cg15844365	-0.723449	0.233546	-3.09768	0.00231611	0.77712	Promoter	NFU1	2	69664767	69664816	-6.04024	-5.53846	-0.363013
cg19993133	-0.466301	0.150564	-3.09702	0.00232093	0.77712	NA	NA	22	20484755	20484805	0.890776	1.67812	-0.36714
cg12969178	-0.579325	0.187067	-3.09688	0.00232194	0.77712	GeneBody	C20orf26;C20orf26	20	20152495	20152545	4.11359	4.82346	-0.411248
cg03268893	0.526264	0.170063	3.09453	0.00233936	0.77712	Enhancer;OpenTF	NA	13	27557503	27557553	-3.25839	-2.48188	0.408649
cg20164720	0.537949	0.173907	3.09331	0.00234841	0.77712	Promoter	AGTRAP	1	11796014	11796064	-7.16162	-6.35188	0.435603
cg23258065	0.504932	0.163266	3.09269	0.00235302	0.77712	GeneBody	TBC1D20	20	442558	442607	-6.17381	-5.52807	0.326052
cg13434361	-0.472024	0.152903	-3.08708	0.00239525	0.77712	Enhancer;OpenTF	NA	6	27197402	27197452	2.93864	3.86508	-0.437303
cg07857331	-0.394031	0.127646	-3.0869	0.00239662	0.77712	GeneBody	MRPS27	5	71607518	71607568	3.7198	4.28084	-0.221069
cg08560947	-0.531537	0.172204	-3.08666	0.00239841	0.77712	GeneBody	UBE3A;UBE3A	15	25620037	25620087	4.61219	5.1564	-0.289264
cg14644570	0.728106	0.236091	3.08401	0.00241865	0.77712	Promoter;GeneBody	TPST2;TPST2	22	26962815	26962865	4.15663	4.74955	0.431711
cg06678468	-0.626405	0.203148	-3.08349	0.0024226	0.77712	NA	NA	6	114551190	114551240	2.93474	3.52034	-0.36682
cg18472159	0.554525	0.179917	3.08212	0.00243314	0.77712	Enhancer;OpenButNoTF	NA	5	3188123	3188173	5.37029	6.02144	0.361081
cg05541367	-0.578743	0.187887	-3.08026	0.00244747	0.77712	GeneBody	ADARB2	10	1708619	1708668	2.78915	3.46452	-0.390866
cg21204395	-0.612751	0.199053	-3.07833	0.00246251	0.77712	Enhancer;OpenTF	NA	2	223958262	223958312	3.02086	3.68879	-0.409275
cg03198010	-0.326928	0.106272	-3.07633	0.00247811	0.77712	Enhancer;OpenButNoTF	NA	13	113274482	113274532	2.08887	3.5404	-0.474547
cg10662179	0.60569	0.19705	3.07379	0.00249805	0.77712	Enhancer;OpenTF	NA	12	4417170	4417220	-1.21987	-0.483433	0.446055
cg09125723	-0.601284	0.195654	-3.0732	0.00250268	0.77712	GeneBody	CLASP1	2	122096057	122096107	4.01023	4.52989	-0.312467
cg09826002	-0.605143	0.196999	-3.07181	0.00251371	0.77712	Promoter	FLJ37453;SPEN	1	16174318	16174367	-6.25324	-5.64388	-0.368747
cg18147098	0.584539	0.190294	3.07176	0.00251407	0.77712	Enhancer;OpenTF	NA	1	212688916	212688966	1.43387	2.16058	0.424791
cg03730492	-0.433386	0.141154	-3.0703	0.0025257	0.77712	GeneBody	PRR5L;PRR5L	11	36398393	36398443	-5.16046	-4.30093	-0.372509
cg14449958	-0.53212	0.173351	-3.06961	0.00253117	0.77712	NA	NA	14	37075478	37075528	2.06578	2.89836	-0.443035
cg12601414	-0.717533	0.233826	-3.06866	0.0025388	0.77712	Promoter	KIAA1958	9	115249689	115249738	-5.31388	-4.8528	-0.330838
cg00795791	-0.317819	0.103588	-3.0681	0.00254333	0.77712	Promoter	C7orf73	7	135346062	135346112	1.48647	2.93817	-0.46138
cg12242450	0.495364	0.161516	3.06696	0.00255247	0.77712	Promoter;GeneBody	GCNT2;GCNT2	6	10555759	10555809	3.24999	3.96962	0.356481
cg10399269	-0.462327	0.15092	-3.0634	0.00258126	0.77712	GeneBody	CACNA1H	16	1205293	1205343	4.05212	4.80891	-0.349885
cg26479347	-0.561563	0.18358	-3.05896	0.00261759	0.77712	Promoter	REXO2	11	114309978	114310028	-7.18278	-6.42453	-0.425804
cg26407034	0.530937	0.173597	3.05845	0.00262178	0.77712	Enhancer;OpenButNoTF	NA	1	14730561	14730611	3.49235	4.14412	0.346046
cg10867349	-0.368434	0.120632	-3.05419	0.00265711	0.77712	Promoter	KCNK10	14	88793692	88793742	1.61468	2.78694	-0.431901
cg11520493	0.552253	0.180827	3.05405	0.0026583	0.77712	Promoter	IL22	12	68647280	68647330	3.3493	4.04174	0.382405
cg16328309	0.613563	0.201104	3.05098	0.00268405	0.77712	Promoter;GeneBody	WDR62;THAP8	19	36544860	36544910	-6.45347	-5.86073	0.363683
cg14298780	-0.545031	0.178676	-3.05039	0.00268898	0.77712	Promoter	ZNF230	19	44506815	44506865	-5.91634	-5.28222	-0.345613
cg08242010	0.528132	0.173158	3.05	0.00269229	0.77712	GeneBody	EFNA3	1	155051830	155051880	-1.50374	-0.841427	0.349788
cg02096001	-0.578952	0.189886	-3.04895	0.0027012	0.77712	Promoter	EIF1	17	39844436	39844486	-5.38454	-4.64263	-0.429527
cg17109042	0.527894	0.173171	3.0484	0.00270584	0.77712	GeneBody	ANKS1B;ANKS1B;ANKS1B;ANKS1B;ANKS1B;ANKS1B;ANKS1B	12	99139338	99139388	-1.98618	-1.30788	0.358071
cg03151651	-0.474364	0.155681	-3.04703	0.00271751	0.77712	Promoter	FLOT1	6	30710447	30710496	-6.2469	-5.62349	-0.295727
cg17715262	-0.575037	0.188891	-3.04427	0.00274112	0.77712	Promoter	SNX14	6	86303669	86303718	-6.40901	-5.77871	-0.362449
cg25140501	-0.393223	0.129239	-3.04259	0.00275555	0.77712	Promoter	ACIN1;C14orf119	14	23564592	23564642	-6.46461	-5.37931	-0.426762
cg09659587	0.662227	0.217661	3.04247	0.0027566	0.77712	GeneBody	ATXN10	22	46071112	46071162	3.44736	4.15867	0.471046
cg06178383	-0.57252	0.188183	-3.04236	0.00275758	0.77712	GeneBody	SCNN1G	16	23213204	23213254	-0.207919	0.297137	-0.289155
cg16301975	-0.481627	0.158332	-3.04188	0.00276172	0.77712	Enhancer;OpenTF	NA	6	168394111	168394161	2.15044	3.00119	-0.409744
cg12062853	-0.668408	0.219743	-3.04177	0.00276269	0.77712	Enhancer;OpenTF	NA	17	37774808	37774858	-5.31692	-4.75774	-0.37376
cg01457077	0.424169	0.139518	3.04023	0.002776	0.77712	Promoter	TRAF3IP1	2	239228524	239228574	-3.46661	-2.53042	0.397104
cg05655742	-0.520459	0.171279	-3.03867	0.00278966	0.77712	Promoter	COX6A1	12	120875834	120875884	-4.91299	-4.03366	-0.457655
cg02225599	0.64455	0.212147	3.03823	0.00279351	0.77712	Promoter	HOXA2	7	27143252	27143301	-0.579318	0.0766021	0.422773
cg03758241	-0.60877	0.200398	-3.0378	0.00279719	0.77712	GeneBody	COL27A1	9	116929748	116929798	3.3541	3.99688	-0.391307
cg05851163	0.57554	0.189512	3.03696	0.00280457	0.77712	Promoter	DSEL;LOC643542	18	65183566	65183616	-6.69957	-6.07818	0.357637
cg27529346	-0.527127	0.173605	-3.03636	0.0028099	0.77712	GeneBody	HLA-B	6	31322926	31322976	2.16149	2.88338	-0.380528
cg19655195	0.380038	0.125165	3.0363	0.0028104	0.77712	Promoter	DNAH7	2	196933669	196933719	-3.38541	-2.04235	0.510415
cg09133452	-0.608631	0.200493	-3.03568	0.00281587	0.77712	GeneBody	GNG13	16	848029	848079	4.17418	4.81028	-0.387155
cg05485062	0.401873	0.132401	3.03527	0.00281945	0.77712	Promoter	SERPINA12	14	94983814	94983864	4.53096	5.35431	0.330883
cg06787609	-0.539304	0.17775	-3.03405	0.00283021	0.77712	Enhancer;OpenTF	NA	11	71101880	71101930	2.24476	2.92989	-0.369495
cg04317700	-0.39646	0.13068	-3.03382	0.00283223	0.77712	Promoter	PIP5K1A	1	151170610	151170660	-4.91866	-4.09011	-0.328486
cg11851098	0.582893	0.192292	3.03129	0.00285473	0.77712	GeneBody	WBP2NL	22	42395291	42395341	5.34876	6.06246	0.416012
cg21578457	0.580126	0.19142	3.03065	0.00286049	0.77712	Promoter;GeneBody	DLG2;DLG2;DLG2	11	84028533	84028583	3.37457	4.01462	0.371311
cg03828693	-0.453709	0.149744	-3.02989	0.00286723	0.77712	GeneBody	ARID5B	10	63661637	63661687	-6.14808	-5.28463	-0.391755
cg23324731	-0.528598	0.174477	-3.02962	0.00286966	0.77712	GeneBody	CERKL	2	182410283	182410333	5.14972	5.90463	-0.399042
cg12046602	-0.277734	0.0917295	-3.02775	0.00288651	0.77712	Enhancer;OpenTF	NA	6	157041114	157041163	-2.97858	-1.34113	-0.454776
cg23495059	-0.531812	0.175772	-3.02558	0.0029061	0.77712	GeneBody	RRAGC	1	39324743	39324793	-6.99666	-6.25393	-0.394989
cg04418355	0.372507	0.123123	3.02548	0.00290696	0.77712	GeneBody	HLA-DQB2	6	32729126	32729175	0.619837	1.82739	0.449823
cg08256027	0.51978	0.171922	3.02335	0.00292637	0.77712	GeneBody	PLAGL1	6	144334684	144334734	-4.89376	-4.20072	0.36023
cg09367970	-0.250218	0.0827803	-3.02268	0.00293251	0.77712	Promoter	C12orf4;RAD51AP1	12	4647799	4647849	-5.692	-3.63383	-0.514992
cg07276708	-0.559563	0.18528	-3.02009	0.0029563	0.77712	GeneBody	GAL3ST1	22	30951085	30951135	2.8487	3.53597	-0.384572
cg03905795	0.355046	0.11759	3.01936	0.00296303	0.77712	GeneBody	SHANK2	11	70670831	70670881	-2.9147	-1.88792	0.364556
cg06409856	0.405625	0.13439	3.01826	0.00297321	0.77712	GeneBody	SLC44A2;SLC44A2	19	10750786	10750835	-0.169496	0.964985	0.460174
cg22034155	0.581727	0.192802	3.01723	0.00298276	0.77712	Promoter;GeneBody	SNORD48;SNORD52;C6orf48	6	31803150	31803200	-6.3909	-5.69378	0.405534
cg14163049	-0.607472	0.201363	-3.0168	0.00298674	0.77712	Enhancer;OpenButNoTF	NA	7	100324173	100324223	1.27822	1.86369	-0.355654
cg11199172	0.526746	0.17464	3.01619	0.00299239	0.77712	Enhancer;ChromatinTF	NA	17	46707289	46707339	1.92893	2.63621	0.372558
cg09408571	-0.238876	0.0792155	-3.01552	0.00299868	0.77712	Promoter	GPR88	1	101003585	101003635	0.911196	2.62023	-0.408247
cg04458206	-0.503435	0.166963	-3.01525	0.0030012	0.77712	GeneBody	PAOX	10	135204452	135204502	3.99898	4.76642	-0.386356
cg19263433	-0.304313	0.100973	-3.01379	0.00301481	0.77712	Enhancer;OpenButNoTF	NA	2	118618151	118618201	1.06845	2.38884	-0.40181
cg07611106	0.491606	0.163144	3.01333	0.00301911	0.77712	Promoter	SNHG1;SNORD30;SNORD29;SNORD28;SNORD27;SNORD26;SNORD25;SLC3A2	11	62622883	62622932	-3.99897	-3.36023	0.314004
cg14708990	0.565073	0.187561	3.01274	0.00302465	0.77712	Promoter	MYO7A;MYO7A	11	76839217	76839266	1.2876	2.00533	0.405571
cg09495769	0.536459	0.178078	3.01249	0.00302707	0.77712	Promoter	HOXA11;HOXA11-AS	7	27225293	27225343	-4.69068	-4.02765	0.355688
cg07870307	-0.345997	0.114888	-3.01159	0.00303555	0.77712	Promoter;GeneBody	PCDHGA5;PCDHGA1;PCDHGA2;PCDHGA3;PCDHGB1;PCDHGA4;PCDHGB2	5	140743780	140743829	-1.68768	-0.670176	-0.352054
cg24780501	-0.416115	0.138173	-3.01156	0.0030358	0.77712	Promoter	KCNQ1DN	11	2890401	2890451	-0.506926	0.37029	-0.365023
cg20624451	-0.317914	0.105578	-3.01117	0.00303953	0.77712	Promoter	LOC401242	6	28832133	28832183	-5.68391	-4.48526	-0.381068
cg01308839	0.548732	0.182323	3.00967	0.00305374	0.77712	Promoter;GeneBody	FBXO30;LOC100507557;LOC100507557	6	146135752	146135801	-6.14665	-5.37547	0.42317
cg27125972	0.591971	0.196728	3.00909	0.00305926	0.77712	GeneBody	PRDM13	6	100062806	100062856	-5.37196	-4.68959	0.403943
cg23652859	0.427677	0.14216	3.00841	0.00306564	0.77712	GeneBody	MGC2752	19	59092643	59092693	-2.59238	-1.65716	0.399972
cg15557031	-0.60277	0.20039	-3.00798	0.00306981	0.77712	Promoter	MRPL3	3	131221966	131222016	-5.21703	-4.51511	-0.423095
cg11168006	0.607539	0.201978	3.00795	0.00307002	0.77712	Promoter;GeneBody	HMGB4;CSMD2;HMGB4	1	34329788	34329838	2.70963	3.3178	0.369483
cg02645034	0.515611	0.171427	3.00775	0.00307194	0.77712	NA	NA	2	121334054	121334104	2.9485	3.53849	0.304207
cg14120359	0.554426	0.184353	3.00741	0.00307522	0.77712	GeneBody	SMARCA2	9	2018115	2018165	-3.97662	-3.32748	0.359898
cg07352174	-0.400395	0.13314	-3.00732	0.00307604	0.77712	Promoter	MRPS31	13	41345667	41345717	-5.08571	-4.32253	-0.305573
cg14634918	0.665484	0.221413	3.00562	0.00309236	0.77712	GeneBody	SND1	7	127449948	127449998	0.57641	1.22467	0.43141
cg26666538	-0.618045	0.205687	-3.00479	0.00310036	0.77712	NA	NA	2	115021229	115021279	3.21798	3.9033	-0.423555
cg14319849	-0.615281	0.204795	-3.00438	0.0031043	0.77712	NA	NA	10	26683083	26683133	4.52421	5.09487	-0.351117
cg11963430	-0.646977	0.21535	-3.00431	0.00310495	0.77712	Promoter	PBX4	19	19729565	19729614	-5.08552	-4.55983	-0.340112
cg06942314	-0.616594	0.20525	-3.00411	0.00310689	0.77712	Promoter	TRAPPC8	18	29523223	29523272	-5.03638	-4.46144	-0.354505
cg14942863	0.333706	0.111102	3.0036	0.00311184	0.77712	NA	NA	19	37894713	37894763	2.0104	3.35423	0.448445
cg19525495	-0.650492	0.21673	-3.0014	0.00313317	0.77712	GeneBody	MOB2	11	1521044	1521094	5.70382	6.30056	-0.388177
cg11579447	0.53632	0.178708	3.0011	0.00313603	0.77712	GeneBody	GALK2;GALK2	15	49535972	49536022	3.35112	4.13118	0.418364
cg11520194	-0.453978	0.151516	-2.99623	0.00318378	0.77712	GeneBody	LOC728875	1	144520942	144520992	-7.11179	-6.41034	-0.318443
cg24336730	-0.421258	0.140707	-2.99386	0.00320717	0.77712	GeneBody	LRRC8B;LRRC8B	1	90030568	90030618	5.2372	5.72336	-0.204797
cg04004787	0.613292	0.20511	2.99007	0.00324502	0.77712	Enhancer;OpenTF	NA	7	27286185	27286235	-3.02316	-2.34551	0.415597
cg12835313	-0.49728	0.166347	-2.98942	0.00325156	0.77712	GeneBody	CACNA2D3	3	54663570	54663620	1.60015	2.32575	-0.360829
cg02618061	0.491523	0.164426	2.98933	0.00325244	0.77712	GeneBody	FLJ42709;FLJ42709	5	92913741	92913791	0.800789	1.4864	0.336994
cg15706312	-0.586337	0.196153	-2.98918	0.00325397	0.77712	GeneBody	WWC2	4	184185326	184185376	4.12662	4.82092	-0.407091
cg18387839	-0.447004	0.14972	-2.9856	0.0032902	0.77712	Enhancer;OpenButNoTF	NA	13	112904312	112904361	3.6238	4.41005	-0.351457
cg00011994	-0.523249	0.175283	-2.98516	0.00329462	0.77712	Promoter	FLOT1;IER3	6	30711856	30711905	-4.71033	-4.1416	-0.29759
cg19829856	-0.542705	0.181896	-2.98359	0.00331061	0.77712	Promoter	LOXHD1	18	44237610	44237659	5.24668	5.78727	-0.293384
cg23677570	-0.401314	0.134516	-2.9834	0.00331263	0.77712	Promoter	WBSCR16	7	74489617	74489667	-6.51598	-5.38833	-0.45254
cg11136654	0.564357	0.189256	2.98197	0.00332725	0.77712	Enhancer;OpenTF	NA	2	235286867	235286917	0.966208	1.56849	0.339904
cg25395653	-0.392364	0.131676	-2.97976	0.00335003	0.77712	Promoter	CCND1	11	69455731	69455780	-4.48847	-4.06038	-0.167966
cg10550416	0.464615	0.155938	2.97949	0.00335283	0.77712	GeneBody	CRIM1	2	36776323	36776373	0.35942	0.992117	0.29396
cg00308440	-0.606457	0.203578	-2.97899	0.00335801	0.77712	GeneBody	DGKB;DGKB	7	14874108	14874158	4.74718	5.24261	-0.300458
cg13875807	-0.64724	0.217286	-2.97875	0.0033605	0.77712	GeneBody	KDM4C;KDM4C;KDM4C;KDM4C	9	6758886	6758936	-5.06004	-4.48068	-0.374986
cg00614011	-0.454233	0.152498	-2.97863	0.00336176	0.77712	GeneBody	NOV	8	120436430	120436480	3.14121	4.01739	-0.397989
cg15754109	-0.461644	0.15504	-2.97759	0.00337255	0.77712	Promoter	COPS5	8	67974431	67974481	-5.54721	-4.74169	-0.371864
cg22900193	-0.558363	0.187638	-2.97574	0.00339181	0.77712	GeneBody	PTPLAD1	15	65823392	65823442	-5.52763	-4.90622	-0.346976
cg04187088	0.44244	0.148822	2.97295	0.00342106	0.77712	Promoter	VGLL2	6	117586225	117586275	-7.09011	-6.32494	0.33854
cg18432895	0.63162	0.212515	2.97212	0.00342987	0.77712	GeneBody	DUSP4;DUSP4	8	29205555	29205605	0.667133	1.26887	0.380071
cg06223162	-0.132063	0.0444354	-2.97202	0.00343086	0.77712	Promoter	GPR88	1	101003688	101003738	-2.15746	0.599072	-0.364036
cg16693212	-0.422245	0.1422	-2.96937	0.00345904	0.77712	Promoter	NPAT;ATM	11	108093249	108093299	-5.15028	-4.5534	-0.25203
cg05429769	-0.253996	0.0855394	-2.96934	0.00345934	0.77712	NA	NA	2	242951549	242951599	1.55781	3.68875	-0.541247
cg05491326	0.516746	0.174049	2.96896	0.00346335	0.77712	GeneBody	LDB2	4	16504574	16504624	3.71558	4.43064	0.369504
cg03684893	-0.478848	0.161302	-2.96865	0.00346664	0.77712	GeneBody	DIP2C	10	554663	554712	2.29851	3.1746	-0.419517
cg04570827	-0.38188	0.128653	-2.96828	0.0034706	0.77712	Promoter	ZC3H13;CPB2-AS1	13	46627107	46627157	-4.2479	-3.37976	-0.331525
cg09883798	-0.354454	0.119427	-2.96796	0.00347401	0.77712	Promoter;GeneBody	MSRA;MSRA	8	9951983	9952033	4.22895	4.74416	-0.182617
cg12180121	-0.57233	0.192843	-2.96786	0.00347507	0.77712	Promoter	ERLIN2;ERLIN2	8	37594119	37594168	-6.40213	-5.86523	-0.307286
cg27291468	-0.533083	0.179646	-2.9674	0.00348	0.77712	Enhancer;OpenTF	NA	2	9878816	9878865	1.50656	2.17495	-0.356305
cg02390813	-0.358646	0.120868	-2.96725	0.00348166	0.77712	GeneBody	CHST5	16	75563489	75563538	3.91276	5.0097	-0.393415
cg02550691	-0.393174	0.132505	-2.96723	0.00348182	0.77712	GeneBody	KCTD11	17	7255687	7255737	-2.59885	-1.8298	-0.302369
cg12043200	-0.451168	0.152088	-2.9665	0.00348971	0.77712	Enhancer;ChromatinTF	NA	14	21090834	21090884	2.6279	3.58286	-0.430844
cg19247124	-0.344906	0.116311	-2.96536	0.0035019	0.77712	Enhancer;OpenTF	NA	1	47697448	47697497	-5.45702	-4.3554	-0.379954
cg09322003	-0.442746	0.149311	-2.96525	0.00350313	0.77712	Enhancer;ChromatinTF	NA	7	155584248	155584297	2.91044	3.85854	-0.41977
cg25033360	0.451748	0.152366	2.96488	0.00350714	0.77712	GeneBody	OSCP1	1	36886394	36886444	-6.36009	-5.73926	0.28046
cg19712586	-0.555591	0.187538	-2.96255	0.00353232	0.77712	GeneBody	TRIM31	6	30070875	30070925	-5.73253	-5.07668	-0.364386
cg22016949	0.320829	0.108342	2.96126	0.00354634	0.77712	GeneBody	TRIM15	6	30138290	30138340	-3.50417	-2.43541	0.342888
cg08799270	0.587302	0.198365	2.96072	0.00355225	0.77712	Promoter;GeneBody	PAXBP1-AS1;SYNJ1;SYNJ1	21	34099264	34099314	-3.98341	-3.31633	0.39178
cg06488388	-0.577033	0.194917	-2.96041	0.00355564	0.77712	NA	NA	11	125370192	125370242	3.51777	4.24948	-0.422221
cg03762694	-0.55253	0.186756	-2.95856	0.00357582	0.77712	Promoter;GeneBody	SGK1;SGK1	6	134499370	134499420	-4.70658	-4.14343	-0.311154
cg01221836	0.545075	0.184326	2.95712	0.00359167	0.77712	Promoter	DROSHA;C5orf22	5	31532310	31532359	-6.38446	-5.71698	0.363828
cg06829788	0.519902	0.175846	2.95657	0.00359772	0.77712	GeneBody	TRIM11	1	228581405	228581455	1.65781	2.45365	0.413762
cg27580026	-0.577355	0.195328	-2.95583	0.00360595	0.77712	Promoter	FNDC4;GCKR	2	27717917	27717966	-6.15896	-5.57017	-0.339946
cg22481643	-0.594613	0.201204	-2.95527	0.00361212	0.77712	GeneBody	MIR548G;CMSS1;FILIP1L;FILIP1L;FILIP1L	3	99572936	99572986	3.86237	4.40061	-0.32004
cg26994526	0.426531	0.144344	2.95497	0.00361546	0.77712	GeneBody	MYO5B	18	47719735	47719785	-2.51975	-1.63037	0.379349
cg02530336	0.496385	0.168015	2.9544	0.00362173	0.77712	Enhancer;OpenTF	NA	4	573619	573669	-3.7104	-2.97433	0.365377
cg10242901	-0.575543	0.194852	-2.95375	0.00362903	0.77712	GeneBody	PTPN14	1	214557677	214557727	4.0554	4.66771	-0.352413
cg23662323	0.654127	0.221658	2.95107	0.0036589	0.77712	NA	NA	19	15251097	15251147	4.50902	5.10559	0.390231
cg18977541	-0.313113	0.106133	-2.9502	0.00366868	0.77712	NA	NA	10	102381484	102381533	-2.86049	-1.55048	-0.410178
cg00618865	0.514863	0.174566	2.94938	0.00367784	0.77712	GeneBody	PLXND1	3	129324650	129324700	-7.2141	-6.53279	0.350782
cg26604232	-0.411103	0.139604	-2.94477	0.00373011	0.77712	GeneBody	NBPF8	1	147760460	147760510	2.00256	2.99444	-0.407764
cg00166868	0.624616	0.212187	2.94371	0.00374228	0.77712	GeneBody	HDAC4	2	240001910	240001960	2.59771	3.11222	0.321372
cg03617826	-0.496066	0.168641	-2.94154	0.00376711	0.77712	Promoter;GeneBody	PCDHGA2;PCDHGA1	5	140718356	140718406	-3.23392	-2.62868	-0.300236
cg12405258	-0.787634	0.267775	-2.9414	0.00376879	0.77712	Enhancer;OpenTF	NA	13	114927641	114927690	-5.37562	-4.93652	-0.345847
cg11121865	-0.500409	0.170145	-2.94107	0.00377253	0.77712	GeneBody	NUDCD3	7	44485467	44485517	4.38659	5.08092	-0.347451
cg05202804	-0.628158	0.213586	-2.94101	0.00377328	0.77712	Promoter	SWSAP1	19	11484815	11484865	-4.56812	-4.03756	-0.333275
cg00040486	0.603451	0.205226	2.94042	0.00378002	0.77712	Enhancer;OpenButNoTF	NA	8	123790743	123790793	3.77848	4.40206	0.376302
cg02157626	0.163915	0.0557479	2.94028	0.00378165	0.77712	NA	NA	6	29648687	29648737	1.22358	3.85331	0.43105
cg18227923	-0.545084	0.185389	-2.94021	0.00378244	0.77712	Promoter	ORC1;PRPF38A	1	52870174	52870223	-5.51706	-4.86924	-0.353115
cg14735242	-0.554976	0.188807	-2.93938	0.00379208	0.77712	Promoter	PELI1	2	64371651	64371701	-4.8023	-3.95909	-0.467962
cg03553826	-0.58647	0.199587	-2.93841	0.00380332	0.77712	NA	NA	3	174098434	174098484	2.14781	2.83872	-0.405198
cg17319956	-0.543155	0.184849	-2.93836	0.00380387	0.77712	NA	NA	12	115671343	115671393	2.17122	2.87617	-0.382896
cg16456980	-0.495067	0.16857	-2.93686	0.00382132	0.77712	GeneBody	SHANK2	11	70714082	70714132	2.58984	3.33184	-0.367339
cg19033780	0.477963	0.162763	2.93656	0.00382487	0.77712	Promoter	MRPL48	11	73498584	73498633	1.41939	2.22398	0.384562
cg11974710	-0.430717	0.146693	-2.93619	0.00382922	0.77712	Promoter	MSI2;MSI2	17	55334278	55334328	-5.92784	-5.08099	-0.364752
cg09143195	0.467999	0.159404	2.93594	0.00383216	0.77712	Promoter	CNTN1	12	41085852	41085902	-3.01307	-2.09876	0.427895
cg14419441	0.547499	0.186713	2.93231	0.00387482	0.77712	GeneBody	KIAA1432;KIAA1432	9	5760346	5760396	2.00247	2.49076	0.267339
cg08357601	-0.419548	0.14324	-2.92899	0.00391418	0.77712	Promoter	UTP3	4	71554472	71554522	-5.97075	-4.91421	-0.44327
cg24749688	-0.566725	0.193592	-2.92742	0.00393292	0.77712	Promoter	ZNF486	19	20278144	20278194	-4.51065	-3.7477	-0.432384
cg03215315	-0.613896	0.209727	-2.92712	0.00393648	0.77712	Promoter	INTS12;GSTCD;GSTCD	4	106629935	106629984	-6.05072	-5.54514	-0.310369
cg22261030	-0.49176	0.168072	-2.92588	0.00395137	0.77712	Promoter	SRSF1	17	56084812	56084861	-5.87156	-5.18465	-0.337798
cg04841358	-0.595376	0.203498	-2.92571	0.00395343	0.77712	GeneBody	XKR6	8	10897293	10897343	4.0254	4.64552	-0.369207
cg04192879	0.552263	0.188772	2.92556	0.00395527	0.77712	GeneBody	NR2F1;MIR548AO	5	92929473	92929523	-4.40915	-3.6502	0.419141
cg11069317	-0.372002	0.127174	-2.92515	0.00396015	0.77712	GeneBody	SSTR3	22	37603654	37603704	4.71136	5.26354	-0.205411
cg27196102	-0.244514	0.0835924	-2.92508	0.00396106	0.77712	Promoter	COG7	16	23464664	23464714	-4.85383	-2.36649	-0.60819
cg22538475	0.509295	0.174136	2.9247	0.00396566	0.77712	GeneBody	ATF6B	6	32094102	32094152	6.39915	7.03446	0.32356
cg10456769	-0.588778	0.201464	-2.9225	0.00399221	0.77712	GeneBody	WDR36	5	110453290	110453340	4.21486	4.93567	-0.424396
cg00605628	-0.535384	0.183202	-2.92237	0.00399385	0.77712	GeneBody	ANO4	12	101413094	101413144	3.40768	4.11098	-0.376536
cg03573179	-0.291665	0.0998179	-2.92197	0.00399866	0.77712	GeneBody	BRPF3	6	36165333	36165383	-4.38935	-3.09667	-0.377028
cg25673948	0.340546	0.116592	2.92083	0.00401258	0.77712	Promoter	MIR596	8	1765247	1765297	-5.22415	-3.94135	0.43685
cg18079534	-0.429054	0.146916	-2.9204	0.00401786	0.77712	Promoter	LOC285627	5	158893397	158893447	3.40246	4.21454	-0.348423
cg04343292	-0.482736	0.16539	-2.91878	0.00403766	0.77712	Promoter	C1orf174;LOC100133612	1	3817324	3817374	-5.0658	-4.31812	-0.360932
cg17192533	0.579616	0.198618	2.91824	0.0040443	0.77712	Enhancer;OpenTF	NA	4	160408494	160408544	-4.65818	-3.98484	0.390276
cg11685843	-0.335687	0.115104	-2.91638	0.00406717	0.77712	NA	NA	4	176349123	176349172	1.99808	3.02096	-0.343366
cg10625266	-0.486712	0.166932	-2.91563	0.00407644	0.77712	Promoter	SH3GLB1	1	87169703	87169753	-4.97904	-4.36303	-0.299821
cg09886946	0.466789	0.160113	2.91537	0.0040797	0.77712	Promoter	KL	13	33590048	33590098	-3.32586	-2.5483	0.362957
cg27479326	-0.560182	0.192189	-2.91475	0.00408739	0.77712	Promoter	SMARCAL1;SMARCAL1	2	217276989	217277039	-5.59346	-4.85866	-0.411623
cg23492779	0.392924	0.134841	2.91397	0.00409707	0.77712	GeneBody	PI16;PI16	6	36928572	36928622	0.551049	1.76587	0.477334
cg17541736	-0.733837	0.25188	-2.91343	0.00410372	0.77712	NA	NA	7	46815209	46815259	3.71199	4.21709	-0.370662
cg20164479	-0.623976	0.214204	-2.91301	0.00410905	0.77712	Promoter	MYH8	17	10325568	10325618	4.01091	4.58721	-0.359598
cg20867633	-0.555972	0.190872	-2.9128	0.00411158	0.77712	Promoter	GOLT1A	1	204183116	204183166	-3.95566	-3.17029	-0.436643
cg01555122	-0.629935	0.216327	-2.91195	0.00412224	0.77712	Promoter;GeneBody	RTN4;RTN4	2	55276467	55276517	-3.56362	-2.79602	-0.483541
cg05338187	0.52149	0.179106	2.91163	0.0041263	0.77712	Promoter;GeneBody	LGALS8;LGALS8;LGALS8	1	236686598	236686648	0.275984	1.1417	0.45146
cg04035728	0.388074	0.133293	2.91144	0.00412865	0.77712	GeneBody	CHRNA2	8	27323418	27323468	-3.70327	-2.75725	0.367127
cg17957640	0.609624	0.209404	2.91123	0.00413122	0.77712	Promoter	MYO7A;MYO7A	11	76839205	76839254	0.212493	0.788784	0.351321
cg04495670	0.622684	0.213909	2.91097	0.00413446	0.77712	Promoter	FGF3	11	69634296	69634345	-2.53206	-1.92783	0.376245
cg08108641	0.340787	0.117073	2.91089	0.00413554	0.77712	GeneBody	NTNG2	9	135041981	135042031	2.5401	3.55647	0.346364
cg12333210	-0.534205	0.183533	-2.91067	0.00413821	0.77712	GeneBody	MAP7;MAP7;MAP7;MAP7;MAP7	6	136685884	136685934	5.11679	5.61588	-0.266616
cg22849967	0.506203	0.173951	2.91004	0.00414621	0.77712	GeneBody	TMEM229B	14	67943706	67943756	4.35514	4.92672	0.289335
cg02464608	-0.373998	0.128527	-2.90987	0.0041483	0.77712	GeneBody	SEMA5B;SEMA5B;SEMA5B;SEMA5B	3	122631674	122631724	1.52353	2.50361	-0.366549
cg27546012	-0.489448	0.168207	-2.9098	0.00414918	0.77712	GeneBody	MXRA7;MXRA7	17	74684455	74684505	3.14937	4.03227	-0.432134
cg13304350	-0.408734	0.140522	-2.90868	0.00416335	0.77712	Enhancer;OpenTF	NA	17	43084426	43084475	0.282255	1.24912	-0.39519
cg21251125	0.57169	0.196546	2.90867	0.00416339	0.77712	Enhancer;OpenTF	NA	9	126771781	126771831	-6.08503	-5.42638	0.376548
cg21618929	-0.495312	0.170338	-2.90782	0.00417417	0.77712	Promoter	SMG9	19	44259444	44259494	-5.79549	-4.97173	-0.408021
cg13657106	0.53154	0.182902	2.90614	0.00419549	0.77712	GeneBody	ARL15	5	53293999	53294049	5.59921	6.31811	0.382123
cg01091951	-0.50587	0.174094	-2.90572	0.00420074	0.77712	Enhancer;OpenTF	NA	5	42993450	42993500	-6.07873	-5.3557	-0.365759
cg22510768	-0.626004	0.2155	-2.9049	0.00421129	0.77712	Promoter;GeneBody	TTC28-AS1;MIR3199-2;PITPNB	22	28314561	28314611	-6.35269	-5.7625	-0.369464
cg04184143	0.551135	0.189769	2.90424	0.00421963	0.77712	Enhancer;OpenTF	NA	5	50263500	50263550	-4.18219	-3.59764	0.322165
cg26288806	0.543758	0.187245	2.904	0.00422278	0.77712	Promoter	ACY3	11	67418356	67418406	-2.20326	-1.55171	0.354285
cg07429623	-0.589484	0.203064	-2.90295	0.00423621	0.77712	Promoter	KLHDC8A;KLHDC8A	1	205326201	205326251	1.28952	1.91411	-0.368188
cg02930239	-0.375038	0.129247	-2.90171	0.00425207	0.77712	Promoter	PRR23C	3	138763622	138763671	2.07793	3.04711	-0.363477
cg03888814	0.359066	0.12378	2.90083	0.00426342	0.77712	Promoter	DNAH7	2	196933901	196933951	2.01462	3.1236	0.398199
cg04681849	-0.443837	0.153025	-2.90043	0.00426864	0.77712	GeneBody	PDGFRL	8	17434460	17434510	-6.28887	-5.51224	-0.344693
cg05310760	-0.548372	0.189077	-2.90026	0.00427079	0.77712	GeneBody	PDE11A;PDE11A;PDE11A;PDE11A	2	178500233	178500283	4.07197	4.75921	-0.376864
cg12634276	-0.567988	0.195857	-2.90002	0.0042739	0.77712	Promoter	DANCR;MIR4449;SNORA26	4	53578311	53578361	-2.17834	-1.6082	-0.323831
cg22476807	-0.511704	0.176593	-2.89765	0.00430459	0.77712	GeneBody	GLRA1	5	151284294	151284344	2.49164	3.09826	-0.310411
cg07925064	-0.521039	0.179816	-2.89763	0.00430487	0.77712	Promoter	LOC100130015;LOC100130015	16	90114253	90114302	-1.43183	-0.659816	-0.402247
cg24552697	0.469105	0.161899	2.89752	0.00430626	0.77712	GeneBody	ARHGAP29	1	94699756	94699806	3.50232	4.17309	0.314659
cg17941846	-0.596158	0.205841	-2.8962	0.00432352	0.77712	Promoter;GeneBody	CTDSP1;CTDSP1	2	219263965	219264014	-5.58354	-4.96405	-0.369316
cg10364513	0.635815	0.21958	2.8956	0.00433139	0.77712	Promoter	RXRG	1	165414330	165414380	-5.70537	-5.12689	0.367806
cg05754589	-0.511912	0.176799	-2.89544	0.00433344	0.77712	Promoter	CBX5;HNRNPA1;HNRNPA1P10	12	54674412	54674462	-6.29949	-5.59616	-0.360045
cg01858895	-0.565684	0.195374	-2.8954	0.00433401	0.77712	Enhancer;OpenTF	NA	5	139094177	139094227	3.98677	4.66066	-0.381212
cg18255335	0.330722	0.114273	2.89415	0.00435042	0.77712	GeneBody	HLA-H	6	29856112	29856162	-2.84942	-2.05394	0.263081
cg08795535	-0.533528	0.18453	-2.89128	0.00438825	0.77712	Enhancer;ChromatinTF	NA	10	2777128	2777177	1.9679	2.64462	-0.361047
cg22722802	-0.481894	0.166681	-2.89111	0.00439048	0.77712	Promoter	MPV17L	16	15489493	15489543	-5.09402	-4.49407	-0.289111
cg01915642	0.552711	0.191285	2.88947	0.00441226	0.77712	GeneBody	TASP1	20	13558330	13558380	4.29727	5.00408	0.390661
cg03870862	0.441877	0.152943	2.88915	0.00441642	0.77712	Promoter	ZC3H3	8	144624225	144624275	0.701223	1.65288	0.420513
cg02423044	0.422373	0.146198	2.88904	0.00441793	0.77712	Promoter	KLF14	7	130419883	130419933	-3.25222	-2.42383	0.34989
cg12669161	-0.619103	0.214329	-2.88857	0.00442427	0.77712	NA	NA	6	3170783	3170833	5.4006	5.99601	-0.368622
cg06117184	-0.537126	0.186019	-2.88748	0.00443873	0.77712	Promoter	CKAP2L	2	113522159	113522208	-4.83534	-3.97829	-0.46034
cg01392184	-0.405822	0.140561	-2.88715	0.00444316	0.77712	Promoter	DNAJC17;ZFYVE19	15	41099644	41099693	-6.78791	-5.77819	-0.409767
cg04741133	-0.609598	0.211153	-2.88699	0.00444532	0.77712	Promoter	LOC153684	5	43042726	43042776	-6.90324	-6.32648	-0.351589
cg12447329	-0.557973	0.193273	-2.88697	0.00444555	0.77712	GeneBody	LOC100130000	1	143713442	143713492	4.89976	5.59279	-0.386692
cg26609236	-0.556447	0.192744	-2.88697	0.0044456	0.77712	Promoter	GABRD	1	1949354	1949404	2.2849	2.93948	-0.364243
cg24302133	0.449549	0.155738	2.88658	0.00445085	0.77712	GeneBody	CACNA1E	1	181770124	181770174	3.95103	4.60818	0.295419
cg21049825	0.571749	0.198083	2.88641	0.0044531	0.77712	Enhancer;OpenTF	NA	12	102248784	102248834	3.02917	3.76405	0.420169
cg00075204	-0.636059	0.220374	-2.88626	0.00445508	0.77712	Promoter	SFXN1	5	174905294	174905344	-5.2847	-4.69735	-0.373587
cg10295683	0.473334	0.164008	2.88605	0.00445795	0.77712	NA	NA	14	28657967	28658016	2.83777	3.39802	0.265186
cg08264338	-0.541409	0.18762	-2.88567	0.00446304	0.77712	NA	NA	5	143303151	143303201	4.12206	4.74151	-0.335377
cg07668501	-0.310445	0.107629	-2.88439	0.00448034	0.77712	Enhancer;OpenTF	NA	16	86766664	86766713	-2.73782	-1.36179	-0.42718
cg25067245	0.461684	0.160097	2.88379	0.00448846	0.77712	Enhancer;OpenTF	NA	6	83448604	83448654	-0.26052	0.408852	0.309038
cg13401840	-0.350778	0.121658	-2.88332	0.00449472	0.77712	NA	NA	1	153112816	153112866	2.03485	2.46077	-0.149404
cg11784243	0.335994	0.116531	2.88331	0.00449485	0.77712	GeneBody	LRRC16A	6	25369514	25369564	1.93899	3.27559	0.449087
cg00546248	-0.576372	0.199901	-2.88329	0.00449513	0.77712	GeneBody	PLCH2	1	2412694	2412744	2.3181	3.0093	-0.398385
cg11476758	-0.401449	0.139252	-2.8829	0.00450044	0.77712	Promoter	RBM25	14	73525565	73525615	-6.71698	-5.93687	-0.313174
cg23617760	-0.582361	0.202039	-2.88242	0.00450691	0.77712	Promoter	KLHL36	16	84681507	84681557	2.34134	2.99813	-0.38249
cg22311289	-0.603633	0.209476	-2.88164	0.00451756	0.77712	GeneBody	UTRN	6	144635393	144635443	3.90159	4.49956	-0.360954
cg03719532	-0.610282	0.211839	-2.88087	0.004528	0.77712	NA	NA	19	55848161	55848211	3.41041	4.1039	-0.423225
cg14133064	0.530358	0.184116	2.88056	0.00453221	0.77712	GeneBody	PDCD1LG2	9	5530115	5530165	-3.45887	-2.7794	0.360362
cg12121080	-0.552682	0.191923	-2.87972	0.00454378	0.77712	GeneBody	TAP2;TAP2	6	32800427	32800477	3.94906	4.46962	-0.287704
cg18573244	0.494494	0.171776	2.87871	0.00455755	0.77712	Promoter	TAS2R7	12	10956452	10956502	4.94988	5.63065	0.336635
cg01065156	-0.453169	0.157468	-2.87786	0.00456924	0.77712	Promoter	FAM86FP	12	8396242	8396292	-5.36123	-4.7219	-0.289724
cg16332300	-0.481695	0.167411	-2.87732	0.00457663	0.77712	Enhancer;OpenButNoTF	NA	12	130392192	130392242	2.51024	3.35405	-0.406461
cg13161025	-0.492692	0.171245	-2.87711	0.00457947	0.77712	GeneBody	LINC00839	10	42972704	42972754	2.62769	3.39149	-0.376318
cg21129006	-0.56961	0.198082	-2.87563	0.00459999	0.77712	NA	NA	12	4023078	4023128	3.04242	3.70545	-0.377667
cg11875582	-0.500021	0.173887	-2.87555	0.0046011	0.77712	GeneBody	KCNQ1;KCNQ1;KCNQ1OT1	11	2718258	2718308	3.32768	4.12595	-0.39915
cg13298632	-0.295979	0.102932	-2.87548	0.00460203	0.77712	Enhancer;ChromatinTF	NA	2	242952599	242952649	2.46549	4.11458	-0.488096
cg03345454	0.237365	0.0825529	2.8753	0.00460442	0.77712	GeneBody	FZD7	2	202901379	202901429	1.96968	4.00459	0.483015
cg13496998	0.571509	0.198767	2.87527	0.00460486	0.77712	NA	NA	14	24404827	24404877	3.53837	4.19473	0.375114
cg01452777	0.622297	0.216433	2.87524	0.00460535	0.77712	Promoter	METTL22	16	8715881	8715931	-7.08336	-6.43346	0.404427
cg05217468	-0.744992	0.259127	-2.875	0.0046086	0.77712	GeneBody	TUBB	6	30689475	30689524	-6.71756	-6.18631	-0.395779
cg19480198	-0.433667	0.150852	-2.87478	0.00461166	0.77712	GeneBody	COMP	19	18896853	18896902	-2.63987	-1.66981	-0.420686
cg04773262	0.543894	0.189344	2.87251	0.00464319	0.77712	GeneBody	TTBK2	15	43210799	43210849	2.30991	3.02306	0.387878
cg25578028	-0.588496	0.204879	-2.8724	0.00464472	0.77712	Promoter	GUCY2D	17	7905655	7905705	-4.06466	-3.40914	-0.38577
cg21207403	-0.601216	0.209311	-2.87235	0.00464541	0.77712	Promoter;GeneBody	OR2L3;OR2L13	1	248223925	248223975	2.65896	3.22284	-0.339013
cg16004548	-0.443717	0.154509	-2.87178	0.00465348	0.77712	GeneBody	KDM2A	11	66887608	66887658	-7.5107	-6.75902	-0.333534
cg18451324	0.477643	0.166353	2.87126	0.00466076	0.77712	NA	NA	2	228257289	228257339	4.36171	5.0663	0.336546
cg16280499	-0.517997	0.180434	-2.87083	0.00466669	0.77712	Enhancer;OpenTF	NA	14	106174311	106174361	2.93505	3.63011	-0.360042
cg19960616	0.518256	0.180577	2.86999	0.00467845	0.77712	Enhancer;OpenButNoTF	NA	2	19886939	19886989	1.76365	2.32326	0.29002
cg23062357	0.61915	0.215734	2.86998	0.00467869	0.77712	Enhancer;OpenTF	NA	14	22938626	22938676	-0.467395	0.113843	0.359874
cg03780653	-0.616731	0.21493	-2.86945	0.00468611	0.77712	Enhancer;ChromatinTF	NA	3	184788287	184788337	2.73861	3.32816	-0.363595
cg12274113	-0.523674	0.182518	-2.86917	0.00469004	0.77712	GeneBody	KIF26B	1	245753635	245753685	4.9865	5.6586	-0.351966
cg27302354	-0.410442	0.143116	-2.8679	0.00470796	0.77712	Enhancer;OpenTF	NA	14	77428228	77428278	-5.32054	-4.61442	-0.28982
cg22173637	0.211249	0.0736675	2.8676	0.00471218	0.77712	GeneBody	PTPN14	1	214626895	214626945	4.32547	4.86077	0.113081
cg09785958	-0.32203	0.112311	-2.86729	0.00471647	0.77712	Enhancer;OpenButNoTF	NA	13	113274490	113274540	1.32879	2.82985	-0.483387
cg11216554	-0.317524	0.110747	-2.86711	0.00471903	0.77712	Promoter	FAM24B-CUZD1;FAM24B;LOC399815	10	124638983	124639033	-0.519143	0.594769	-0.353694
cg11218091	-0.41059	0.143287	-2.86551	0.00474171	0.77712	Promoter	FAM24B-CUZD1;FAM24B;LOC399815	10	124638976	124639025	-2.07931	-1.14503	-0.383607
cg09928027	-0.598896	0.209047	-2.86489	0.00475064	0.77712	GeneBody	CBFA2T3;CBFA2T3	16	88945660	88945709	2.81889	3.44806	-0.376804
cg17741291	-0.431641	0.150684	-2.86455	0.00475544	0.77712	Promoter	DDX21;DDX21	10	70715696	70715746	-5.97456	-5.1408	-0.359885
cg20071949	0.563281	0.196646	2.86444	0.00475704	0.77712	Promoter	ZC3HC1	7	129691449	129691499	-2.27418	-1.65025	0.351448
cg17437930	0.595958	0.20809	2.86394	0.00476409	0.77712	GeneBody	MPP6	7	24619183	24619233	3.22374	3.91557	0.412301
cg12671030	0.598523	0.209006	2.86366	0.00476805	0.77712	Enhancer;OpenTF	NA	2	109647907	109647957	-5.51366	-4.85866	0.392034
cg02610227	0.508999	0.177775	2.86316	0.00477525	0.77712	Promoter;GeneBody	YIF1B;YIF1B;YIF1B	19	38801604	38801654	4.84972	5.59726	0.380493
cg14545914	0.537047	0.187575	2.8631	0.00477615	0.77712	Promoter	C12orf40	12	40019532	40019582	3.92017	4.466	0.293134
cg21538208	0.31704	0.110761	2.86237	0.00478659	0.77712	GeneBody	MSX1	4	4864488	4864537	-2.2268	-1.12583	0.349049
cg09277816	0.507103	0.17731	2.85997	0.00482106	0.77712	Promoter;GeneBody	EHMT2;C2	6	31866255	31866305	-6.51071	-5.78108	0.37
cg06244906	-0.430814	0.150677	-2.85919	0.00483236	0.77712	GeneBody	ZIM2	19	57307032	57307082	1.06887	1.97425	-0.390051
cg00927699	0.23538	0.082355	2.85811	0.00484795	0.77712	Promoter	SSR4P1;ADARB1	21	46493289	46493339	3.85508	4.5589	0.165666
cg15292110	-0.460814	0.161271	-2.85738	0.00485859	0.77712	GeneBody	HS6ST3	13	97488358	97488408	4.23198	5.07769	-0.389718
cg01878788	-0.534805	0.187219	-2.85658	0.00487027	0.77712	Promoter	RING1	6	33176294	33176343	-5.90473	-5.23338	-0.359039
cg11102354	-0.612145	0.214317	-2.85626	0.00487488	0.77712	GeneBody	RNU6-71;DST;DST;DST;DST;DST	6	56485580	56485630	4.99154	5.71873	-0.445148
cg16575998	-0.557538	0.195257	-2.85541	0.00488727	0.77712	Promoter	C2orf61	2	47382739	47382789	4.69216	5.19845	-0.28228
cg11886286	-0.344438	0.120644	-2.85499	0.0048934	0.77712	Promoter	HIST1H2BK;HIST1H2AH;MIR3143	6	27114815	27114865	-7.5779	-6.54115	-0.357096
cg24138857	-0.464387	0.162747	-2.85343	0.00491633	0.77712	GeneBody	TNXB	6	32055031	32055080	-0.242625	0.57577	-0.380053
cg27302645	0.574777	0.201442	2.85332	0.00491795	0.77712	GeneBody	MAPKBP1	15	42089208	42089258	3.33215	4.09614	0.439126
cg20656477	-0.576471	0.202196	-2.85106	0.00495129	0.77712	GeneBody	BCLAF1	6	136599699	136599749	3.09704	3.7145	-0.35595
cg15156610	-0.491341	0.17237	-2.8505	0.00495952	0.77712	GeneBody	ZNRD1-AS1	6	29999730	29999780	5.12992	5.78373	-0.321243
cg10665065	-0.61397	0.215404	-2.85031	0.00496227	0.77712	Enhancer;OpenButNoTF	NA	15	93124343	93124393	4.90542	5.53795	-0.388356
cg16675357	-0.563949	0.197857	-2.85028	0.00496275	0.77712	Enhancer;OpenTF	NA	8	91173192	91173242	5.19462	5.89556	-0.39529
cg14838017	-0.383451	0.134584	-2.84916	0.00497933	0.77712	Promoter	DCAF8;DCAF8;DCAF8	1	160232450	160232500	-5.39587	-4.07703	-0.505712
cg04056542	-0.513721	0.180364	-2.84824	0.00499306	0.77712	Promoter	HNRNPUL2-BSCL2;HNRNPUL2;TTC9C	11	62495735	62495785	-4.87446	-4.12109	-0.38702
cg24475171	0.552947	0.194153	2.848	0.00499668	0.77712	Promoter;GeneBody	C9orf78;USP20	9	132598837	132598887	-4.57529	-3.96348	0.338299
cg18420512	-0.580251	0.203807	-2.84706	0.00501065	0.77712	Promoter	SMO	7	128828934	128828983	-6.02275	-5.2788	-0.431677
cg06094323	-0.43299	0.152107	-2.84662	0.00501729	0.77712	Enhancer;OpenTF	NA	2	128145662	128145711	-5.31658	-4.22518	-0.472565
cg11754206	0.453231	0.159296	2.8452	0.00503849	0.77712	Promoter	KCNB2	8	73448579	73448629	-2.56767	-1.75696	0.367439
cg25596486	0.367083	0.129019	2.84519	0.00503878	0.77712	NA	NA	8	1279372	1279422	4.08542	4.77948	0.254776
cg09953710	-0.516657	0.181752	-2.84264	0.00507715	0.77712	Enhancer;OpenButNoTF	NA	16	1199476	1199525	3.72767	4.32225	-0.307195
cg07205085	-0.57195	0.201222	-2.84238	0.00508107	0.77712	NA	NA	2	221641528	221641578	4.72675	5.37537	-0.370978
cg02657245	-0.485907	0.170975	-2.84199	0.00508705	0.77712	Enhancer;OpenButNoTF	NA	16	5976529	5976579	3.55682	4.28793	-0.355255
cg27135298	0.430927	0.151687	2.84089	0.00510369	0.77712	GeneBody	PSMD12	17	65361789	65361839	-6.46033	-5.73085	0.314353
cg05762891	0.523552	0.184312	2.84058	0.00510843	0.77712	NA	NA	11	14295746	14295796	4.0071	4.5502	0.284344
cg26147668	-0.32336	0.113854	-2.84012	0.00511542	0.77712	Promoter	CEP41	7	130081239	130081289	-6.14482	-5.20931	-0.302508
cg25462842	-0.555993	0.195772	-2.84	0.00511717	0.77712	GeneBody	ADAMTS2	5	178547373	178547423	5.09492	5.61656	-0.290029
cg12468708	-0.463942	0.163361	-2.83998	0.00511756	0.77712	NA	NA	1	5220736	5220785	3.3735	4.2237	-0.394445
cg26722769	0.485903	0.171099	2.8399	0.00511878	0.77712	GeneBody	NEK1	4	170328730	170328780	3.96403	4.56492	0.291973
cg03342008	-0.312723	0.110121	-2.8398	0.0051203	0.77712	GeneBody	SOX12	20	307540	307590	-5.81623	-4.56338	-0.391795
cg23414861	-0.442057	0.155699	-2.83917	0.00512982	0.77712	Promoter	DPPA5	6	74064064	74064113	1.04293	2.01997	-0.431907
cg01982835	-0.492053	0.173567	-2.83495	0.00519472	0.77712	Promoter	DLGAP4	20	34995229	34995279	2.29483	2.95608	-0.325369
cg15825916	0.222573	0.0785214	2.83455	0.00520086	0.77712	GeneBody	PPP5D1	19	47017001	47017051	-5.0466	-4.30809	0.164372
cg22644321	0.5156	0.181988	2.83315	0.00522249	0.77712	GeneBody	TRIB1	8	126446874	126446924	-3.73888	-2.98569	0.388344
cg20571908	0.415272	0.146578	2.83312	0.00522304	0.77712	Promoter	KIF20B	10	91461632	91461682	-4.59395	-3.66383	0.386253
cg16480759	-0.611395	0.215858	-2.83239	0.00523435	0.77712	GeneBody	PVRL1;PVRL1	11	119535767	119535817	3.73902	4.41505	-0.41332
cg15501526	-0.243716	0.0860926	-2.83086	0.00525823	0.77712	Enhancer;OpenButNoTF	NA	10	2543763	2543812	0.642384	2.26972	-0.396608
cg26578049	0.467924	0.165342	2.83003	0.00527115	0.77712	Enhancer;OpenTF	NA	5	87985911	87985960	-3.32973	-2.66307	0.311947
cg26948626	-0.619047	0.218802	-2.82925	0.00528335	0.77712	Promoter	STT3A	11	125462551	125462601	-5.35688	-4.7395	-0.382189
cg20524889	0.488772	0.172813	2.82833	0.00529786	0.77712	GeneBody	KLF5	13	73649786	73649836	3.02479	3.87893	0.41748
cg14525402	0.397234	0.140456	2.82818	0.00530015	0.77712	GeneBody	INSL4	9	5233806	5233856	3.1853	4.34357	0.460105
cg09167553	-0.493221	0.174473	-2.82692	0.00532013	0.77712	Enhancer;OpenTF	NA	1	70034427	70034476	-5.41185	-4.70992	-0.346206
cg04671145	-0.214001	0.0757606	-2.82471	0.00535514	0.77712	Enhancer;OpenTF	NA	6	157041096	157041146	-4.15185	-2.26612	-0.403548
cg03986934	0.546891	0.193651	2.82411	0.0053646	0.77712	GeneBody	CACNA1H	16	1248980	1249030	3.57567	4.20599	0.344721
cg04766043	-0.591095	0.209314	-2.82396	0.00536701	0.77712	GeneBody	RASA3	13	114770710	114770760	4.01401	4.55328	-0.318762
cg11585301	-0.478429	0.169439	-2.8236	0.00537264	0.77712	Promoter	EDN1	6	12290473	12290523	-6.07251	-5.26055	-0.388463
cg27485108	-0.577219	0.204446	-2.82333	0.00537709	0.77712	GeneBody	KCNK3	2	26951130	26951179	-0.82222	-0.324672	-0.287194
cg15528722	0.35004	0.123984	2.82326	0.00537811	0.77712	Promoter	TTC33	5	40756846	40756896	2.18923	2.96293	0.270826
cg10356060	-0.668994	0.236968	-2.82314	0.00538003	0.77712	Promoter	DNAJC18	5	138775106	138775155	-5.93637	-5.40876	-0.35297
cg17341765	-0.497841	0.176367	-2.82275	0.00538624	0.77712	Enhancer;ChromatinTF	NA	12	65997206	65997256	3.36268	4.07612	-0.35518
cg11227621	-0.613243	0.217251	-2.82274	0.00538643	0.77712	Promoter	COX20	1	244998608	244998657	-6.25485	-5.61874	-0.390088
cg11192767	-0.580111	0.205568	-2.822	0.00539833	0.77712	Promoter;GeneBody	LOC100507547;PPT2;PPT2-EGFL8;PPT2	6	32121781	32121831	-4.87612	-4.26528	-0.354355
cg02407068	-0.592856	0.210118	-2.82154	0.00540566	0.77712	GeneBody	UBE2K	4	39771803	39771852	4.34831	4.98903	-0.379854
cg16727027	-0.333853	0.118358	-2.8207	0.00541907	0.77712	Promoter	NOA1;POLR2B	4	57844010	57844059	-4.66597	-3.58303	-0.361543
cg12693595	-0.481064	0.170555	-2.82058	0.00542109	0.77712	Promoter;GeneBody	STAT6;STAT6	12	57504269	57504319	-5.57618	-4.7656	-0.389936
cg03952736	0.579921	0.205634	2.82016	0.00542777	0.77712	GeneBody	NUP98;NUP98	11	3803421	3803471	3.80025	4.4139	0.355866
cg19224249	-0.589686	0.209106	-2.82003	0.00542979	0.77712	Promoter;GeneBody	RDH13;RDH13	19	55574677	55574726	-5.45689	-5.02412	-0.255203
cg07639959	0.523217	0.185562	2.81964	0.00543608	0.77712	Promoter	EXO1;EXO1	1	242011162	242011212	-6.68202	-6.04972	0.330827
cg16058493	0.554135	0.196571	2.819	0.0054464	0.77712	Enhancer;OpenTF	NA	1	91189119	91189168	-2.46427	-1.78934	0.373998
cg14252059	-0.242155	0.085905	-2.81887	0.00544848	0.77712	Promoter	TECTA	11	120973274	120973324	4.21378	4.69214	-0.115837
cg26380756	-0.57129	0.202681	-2.81866	0.00545195	0.77712	Promoter	JOSD1	22	39097106	39097155	-6.63835	-6.00934	-0.359348
cg22730004	0.577234	0.204814	2.81833	0.00545729	0.77712	Promoter	SPTA1	1	158656669	158656719	-2.42623	-1.78212	0.371798
cg11153172	-0.570746	0.202599	-2.81713	0.00547675	0.77712	GeneBody	MASP2	1	11102897	11102947	4.22963	4.78821	-0.318806
cg15845792	-0.424587	0.150726	-2.81694	0.00547972	0.77712	Enhancer;OpenTF	NA	6	28175397	28175447	-5.00486	-3.99899	-0.427078
cg27638615	0.419299	0.148849	2.81694	0.00547975	0.77712	GeneBody	FZD7	2	202901352	202901402	0.179577	1.05797	0.368307
cg13985518	0.500048	0.177517	2.8169	0.00548037	0.77712	Promoter	HOXA2	7	27143788	27143838	1.72337	2.47014	0.37342
cg19950139	0.565627	0.200802	2.81684	0.00548134	0.77712	Enhancer;OpenButNoTF	NA	10	77157195	77157244	0.558971	1.23521	0.3825
cg27176264	0.177932	0.06319	2.81582	0.005498	0.77712	Enhancer;ChromatinTF	NA	17	81060149	81060199	1.99519	4.78595	0.496564
cg11613003	0.232147	0.0824469	2.81571	0.00549968	0.77712	GeneBody	FZD7	2	202901288	202901338	1.45695	3.39449	0.449795
cg21375490	-0.618043	0.219557	-2.81495	0.00551205	0.77712	GeneBody	PTPRN2	7	157411039	157411089	3.57659	4.10414	-0.32605
cg23471067	0.560985	0.199291	2.8149	0.00551287	0.77712	GeneBody	BNIP3	10	133793477	133793526	0.139076	0.775172	0.356841
cg26411441	0.341152	0.121201	2.81477	0.00551511	0.77712	GeneBody	HSPA12B	20	3732991	3733041	-0.252692	0.784759	0.353928
cg24461524	-0.453372	0.161073	-2.81469	0.00551633	0.77712	GeneBody	ANKRD24	19	4207402	4207452	1.45799	2.26617	-0.366404
cg00778059	-0.365597	0.129892	-2.81462	0.00551753	0.77712	Promoter	SPATA13;MIR2276	13	24734694	24734743	-3.3727	-2.58	-0.28981
cg05228564	-0.671926	0.238789	-2.81389	0.00552946	0.77712	NA	NA	2	233289257	233289307	5.05861	5.55812	-0.335634
cg20018396	0.593043	0.210825	2.81296	0.00554464	0.77712	NA	NA	7	54646676	54646726	4.08164	4.62812	0.324087
cg22239325	0.532214	0.189243	2.81232	0.00555508	0.77712	Promoter;GeneBody	MBP;MBP;MBP	18	74729202	74729252	5.64758	6.31055	0.352847
cg24833981	-0.566483	0.201447	-2.81207	0.00555931	0.77712	Promoter	FCRL6	1	159771858	159771908	4.20956	4.74508	-0.303359
cg18650716	-0.638159	0.226998	-2.8113	0.00557195	0.77712	Promoter	FLOT1;IER3	6	30711815	30711864	-5.30442	-4.68972	-0.392277
cg05886626	0.5707	0.203026	2.81097	0.00557739	0.77712	Promoter	THBS1	15	39873553	39873603	-2.43698	-1.85012	0.334922
cg23599559	-0.531332	0.189025	-2.8109	0.00557845	0.77712	Promoter;GeneBody	CACNA1G;CACNA1G-AS1	17	48637389	48637439	-4.6884	-3.95738	-0.388414
cg00117651	0.319192	0.11356	2.81079	0.00558036	0.77712	Promoter	SMC1B;RIBC2	22	45809475	45809524	-6.08946	-4.77425	0.419802
cg00100948	-0.475852	0.16939	-2.80922	0.00560632	0.77712	Promoter	HRG	3	186382411	186382461	1.23203	2.09102	-0.408754
cg13874425	-0.220146	0.0783738	-2.80892	0.00561122	0.77712	NA	NA	9	115835568	115835617	-0.806314	0.503831	-0.288423
cg12824192	0.571644	0.203538	2.80853	0.00561768	0.77712	GeneBody	TCTN2	12	124156121	124156171	-4.93995	-4.38765	0.315717
cg07571117	-0.329287	0.117285	-2.80759	0.00563322	0.77712	Promoter	FAM98A	2	33824267	33824317	-5.23154	-3.82562	-0.46295
cg16191087	0.616009	0.219431	2.8073	0.00563805	0.77712	Promoter;GeneBody	RGS3;RGS3	9	116225715	116225765	3.95214	4.55035	0.368507
cg13514129	0.546492	0.194742	2.80624	0.00565576	0.77712	Promoter	MACF1	1	39547479	39547528	-4.55086	-3.79237	0.414512
cg22595526	0.438284	0.1562	2.80591	0.00566134	0.77712	Enhancer;OpenButNoTF;lincRNAPromoterEnhancer	NA	2	740669	740719	-4.43576	-3.24371	0.522455
cg00633552	-0.449885	0.160369	-2.80532	0.0056712	0.77712	Promoter;GeneBody	PCDHGA5;PCDHGA1;PCDHGA2;PCDHGA3;PCDHGB1;PCDHGA4;PCDHGB2	5	140741968	140742018	0.296051	1.03494	-0.332416
cg10501085	0.548116	0.195436	2.80458	0.00568355	0.77712	Promoter	SLC30A2	1	26373083	26373133	-3.20312	-2.56691	0.348718
cg13346441	-0.334765	0.119366	-2.80452	0.00568457	0.77712	GeneBody	BID;BID;BID	22	18231538	18231587	3.77708	4.85979	-0.362455
cg19270623	-0.568578	0.202753	-2.80428	0.00568856	0.77712	Promoter	CNGA4	11	6259044	6259094	3.69746	4.21544	-0.294509
cg07549924	-0.579638	0.206724	-2.80393	0.00569454	0.77712	GeneBody	ZNF595;ZNF718	4	53987	54037	1.06958	1.65404	-0.338775
cg06794355	-0.294891	0.105177	-2.80376	0.00569737	0.77712	NA	NA	1	17014750	17014800	2.90685	3.82303	-0.270175
cg23655160	-0.554854	0.197905	-2.80364	0.00569927	0.77712	GeneBody	GPR123	10	134912411	134912461	3.98904	4.63981	-0.36108
cg23278365	-0.53206	0.189835	-2.80275	0.00571436	0.77712	Promoter	PFKFB3	10	6187284	6187334	-5.08676	-4.37633	-0.377993
cg16340618	-0.512479	0.182853	-2.80268	0.00571543	0.77712	GeneBody	ONECUT2	18	55104579	55104629	-3.63961	-2.89502	-0.381584
cg14769962	-0.553525	0.197523	-2.80233	0.00572132	0.77712	GeneBody	ASAP2	2	9514994	9515044	3.57559	4.23719	-0.366212
cg09788416	0.419704	0.149799	2.80178	0.00573063	0.77712	Enhancer;OpenTF	NA	12	39539408	39539457	-2.92901	-1.92743	0.42037
cg22715906	0.570382	0.203608	2.80137	0.0057376	0.77712	GeneBody	ANKFY1;ANKFY1	17	4098178	4098228	2.37949	2.9027	0.298433
cg15390444	0.611545	0.218312	2.80125	0.00573966	0.77712	GeneBody	BNIP3	10	133793393	133793443	0.967637	1.57249	0.369898
cg10972625	-0.340795	0.12166	-2.8012	0.00574049	0.77712	Promoter	FLJ39739;LOC100286793	1	143745140	143745190	-5.4581	-4.37366	-0.369571
cg01774158	-0.894331	0.319337	-2.80058	0.00575093	0.77712	Promoter	PPP2CA	5	133562046	133562095	-3.77563	-3.37627	-0.35716
cg07247190	0.547275	0.195453	2.80003	0.00576026	0.77712	Enhancer;OpenTF	NA	10	102979009	102979059	-4.37767	-3.86362	0.281328
cg13264672	-0.285923	0.10212	-2.79987	0.00576301	0.77712	GeneBody	CDK13	7	39993440	39993490	-1.27597	-0.00828462	-0.362461
cg12002303	0.570745	0.203856	2.79975	0.00576507	0.77712	GeneBody	SKOR1	15	68113430	68113479	-4.62037	-4.0089	0.348997
cg10679156	-0.502176	0.179365	-2.79975	0.00576512	0.77712	NA	NA	6	27228052	27228102	-2.02661	-1.25276	-0.388606
cg02548368	-0.518123	0.185149	-2.79841	0.00578795	0.77712	GeneBody	LIX1	5	96452225	96452275	4.90128	5.7078	-0.417875
cg12296644	-0.557522	0.199267	-2.79786	0.00579725	0.77712	Promoter	GNRHR2;PEX11B;PEX11B;PEX11B	1	145516273	145516323	-5.80519	-5.00891	-0.443943
cg07962620	0.460963	0.164762	2.79776	0.00579903	0.77712	GeneBody	RAB4A	1	229415086	229415136	4.28933	4.95774	0.308113
cg06095699	-0.385753	0.137953	-2.79626	0.0058246	0.77712	Promoter;GeneBody	ACTR6;ACTR6	12	100594421	100594471	-5.77251	-4.89889	-0.337002
cg04222920	0.584795	0.209204	2.79534	0.00584048	0.77712	Promoter	SNX13	7	17980717	17980767	-4.19752	-3.63368	0.329727
cg21975462	0.575308	0.205864	2.7946	0.00585319	0.77712	NA	NA	11	95032830	95032880	2.74109	3.45754	0.41218
cg18013066	0.488098	0.174685	2.79416	0.00586076	0.77712	GeneBody	CCSER1;CCSER1	4	91674679	91674729	3.3402	4.01756	0.330616
cg12400664	-0.491878	0.176047	-2.79402	0.00586309	0.77712	GeneBody	HSPA1L	6	31779472	31779522	5.88541	6.61831	-0.360497
cg02728310	-0.519192	0.18583	-2.79391	0.00586509	0.77712	Promoter	ANAPC7	12	110841547	110841597	-5.58719	-4.82874	-0.393783
cg17420218	-0.506673	0.181362	-2.79371	0.00586849	0.77712	Promoter	TTC32	2	20102066	20102116	-6.56943	-5.83151	-0.373882
cg07328565	-0.558899	0.200141	-2.79252	0.005889	0.77712	Enhancer;OpenButNoTF	NA	8	53327030	53327080	4.95087	5.55033	-0.335038
cg27071797	-0.54403	0.19486	-2.7919	0.00589974	0.77712	Enhancer;OpenButNoTF	NA	15	62516631	62516680	2.65698	3.27535	-0.336412
cg23223756	-0.322744	0.11563	-2.79118	0.00591233	0.77712	Promoter	ZNRD1-AS1;ZNRD1	6	30029412	30029462	-5.72771	-4.79363	-0.301469
cg10589745	-0.338595	0.121361	-2.78997	0.0059333	0.77712	GeneBody	APLP2;APLP2	11	130013839	130013888	2.8896	3.22185	-0.112498
cg16426459	0.594216	0.21309	2.78857	0.00595783	0.77712	Promoter	MLPH	2	238396106	238396156	-2.90614	-2.35653	0.326585
cg17878273	-0.543944	0.195078	-2.78833	0.00596198	0.77712	GeneBody	NELL2;NELL2;NELL2;NELL2	12	45266787	45266837	2.80595	3.41908	-0.333506
cg03768831	-0.54968	0.197166	-2.78791	0.00596946	0.77712	GeneBody	FAM5B	1	177154353	177154403	4.2074	4.82255	-0.338133
cg21011827	0.486817	0.174646	2.78745	0.00597746	0.77712	GeneBody	TMEM233	12	120032374	120032423	-4.47713	-3.79151	0.333771
cg23068623	-0.56145	0.201444	-2.78712	0.00598325	0.77712	Enhancer;OpenButNoTF	NA	1	243267966	243268016	3.08316	3.72427	-0.359949
cg01613105	-0.553515	0.198649	-2.78639	0.00599601	0.77712	GeneBody	PPP1CC	12	111179831	111179881	-6.27314	-5.67486	-0.331161
cg14044375	-0.560087	0.201033	-2.78604	0.00600221	0.77712	GeneBody	ARMC9;ARMC9	2	232085909	232085959	1.94741	2.73789	-0.442734
cg16196745	0.535787	0.192321	2.7859	0.00600477	0.77712	GeneBody	PUS7	7	105158060	105158110	4.35927	5.00674	0.346905
cg24830559	-0.576905	0.207097	-2.78568	0.00600865	0.77712	Promoter;GeneBody	LOC100129931;TADA2B	4	7048877	7048927	4.09826	4.71408	-0.355265
cg26131315	-0.501747	0.180181	-2.78468	0.00602629	0.77712	GeneBody	MAML3	4	140787316	140787366	3.4783	4.13894	-0.331475
cg09191731	-0.435106	0.156256	-2.78458	0.00602802	0.77712	Promoter	HS3ST2	16	22824997	22825047	-0.853304	0.0717641	-0.402503
cg26834418	0.321797	0.11557	2.78442	0.00603077	0.77712	Promoter	CHORDC1	11	89956984	89957034	-1.88959	-0.514036	0.442647
cg12982440	-0.482385	0.17326	-2.78416	0.00603539	0.77712	Promoter	TTI1;RPRD1B	20	36661586	36661636	-5.32699	-4.58616	-0.357366
cg01908874	0.386928	0.139022	2.78322	0.0060522	0.77712	NA	NA	14	50325983	50326033	2.40009	3.08395	0.264608
cg03731740	0.555073	0.199491	2.78244	0.00606603	0.77712	Promoter	YTHDF2;YTHDF2;YTHDF2	1	29062640	29062690	1.1895	1.79982	0.338773
cg03972040	0.538005	0.193371	2.78224	0.0060696	0.77712	GeneBody	METTL21C	13	103345722	103345772	4.34311	4.79124	0.241095
cg18235088	0.366034	0.131566	2.78214	0.00607135	0.77712	Promoter	PRRT1;PPT2;PPT2;PPT2-EGFL8	6	32120574	32120624	4.39891	5.22865	0.303712
cg11422337	0.548388	0.19713	2.78187	0.00607617	0.77712	Promoter	RPN1	3	128369796	128369845	-6.20516	-5.55928	0.354192
cg24659328	-0.514839	0.185074	-2.7818	0.00607741	0.77712	Promoter	FAM107A	3	58563617	58563667	4.26078	5.00896	-0.385195
cg11201654	0.25194	0.0906407	2.77955	0.00611759	0.77712	Promoter	HLA-F	6	29690717	29690767	-1.9094	-0.499759	0.355144
cg07180897	0.174235	0.0626894	2.77934	0.0061213	0.77712	GeneBody	HLA-DQB2	6	32729130	32729180	0.759181	4.15212	0.591171
cg10218546	-0.45423	0.163452	-2.77898	0.00612779	0.77712	GeneBody	HLA-DQB2	6	32729823	32729872	1.73735	2.67812	-0.42733
cg01394390	-0.500772	0.180205	-2.7789	0.00612927	0.77712	Promoter	PKD2L1	10	102090872	102090922	4.09878	4.75323	-0.327726
cg21577365	-0.477606	0.171885	-2.77864	0.00613396	0.77712	Promoter;GeneBody	OR4M2;LOC727924	15	22367809	22367859	1.75847	2.47273	-0.341135
cg23515942	-0.514707	0.18526	-2.7783	0.00614011	0.77712	GeneBody	HYAL2	3	50358971	50359020	-6.21714	-5.571	-0.332575
cg24817205	0.619523	0.223003	2.77809	0.00614374	0.77712	Promoter;GeneBody	SEC14L1P1;ALKBH3	11	43917617	43917667	3.7927	4.33015	0.33296
cg24137511	-0.494258	0.177913	-2.77809	0.00614385	0.77712	GeneBody	MAST3	19	18260282	18260331	3.54998	4.27079	-0.356268
cg12825059	-0.512565	0.184521	-2.77781	0.00614881	0.77712	GeneBody	SEC61A2;SEC61A2	10	12172258	12172308	-4.98953	-4.15396	-0.428285
cg14203827	-0.541598	0.194999	-2.77744	0.00615558	0.77712	GeneBody	ZNF236	18	74606279	74606329	3.8836	4.52039	-0.344884
cg22751435	-0.577699	0.208003	-2.77736	0.00615697	0.77712	Promoter	CUTA	6	33385630	33385680	-5.2593	-4.7077	-0.318656
cg15644389	0.557575	0.200814	2.77657	0.00617114	0.77712	Promoter;GeneBody	C22orf24;YWHAH	22	32341492	32341542	-5.60448	-4.9284	0.376961
cg20613337	-0.524491	0.18892	-2.77626	0.00617688	0.77712	Promoter	HP1BP3	1	21113199	21113248	-6.75866	-6.24072	-0.271655
cg03244974	-0.481108	0.173327	-2.77573	0.00618647	0.77712	GeneBody	UNG;UNG	12	109548681	109548731	1.30346	2.22578	-0.443736
cg19277389	-0.555345	0.200082	-2.77559	0.00618898	0.77712	GeneBody	AFAP1	4	7802496	7802546	4.3216	4.9429	-0.345036
cg09633973	-0.504186	0.181697	-2.77487	0.006202	0.77712	Promoter	HIC1	17	1957317	1957366	-4.15523	-3.46285	-0.349093
cg03401519	0.45824	0.165145	2.77478	0.00620364	0.77712	GeneBody	HOXD-AS1	2	177042444	177042494	-2.45531	-1.68998	0.350705
cg27468419	-0.586734	0.211454	-2.77476	0.00620397	0.77712	NA	NA	8	57309060	57309110	3.55932	4.15289	-0.348267
cg00557959	-0.279774	0.10083	-2.7747	0.00620511	0.77712	Enhancer;OpenButNoTF	NA	13	113296414	113296463	2.49673	4.49433	-0.558877
cg13848802	-0.460551	0.165993	-2.77451	0.00620849	0.77712	Promoter	SMARCA5	4	144434204	144434254	-3.75782	-3.08079	-0.311808
cg02167986	-0.561532	0.202514	-2.77281	0.00623958	0.77712	GeneBody	RDH12	14	68201073	68201123	3.9424	4.56293	-0.348447
cg04589027	-0.33284	0.120119	-2.77092	0.00627405	0.77712	Enhancer;OpenTF	NA	6	30483956	30484006	-6.3972	-5.40485	-0.330291
cg08808817	-0.521478	0.188295	-2.76947	0.00630068	0.77712	GeneBody	RAB37;CD300LF	17	72690490	72690540	4.35207	5.01965	-0.348131
cg08257855	0.504145	0.182101	2.7685	0.00631869	0.77712	GeneBody	SPRED3;SPRED3	19	38889515	38889565	4.47847	5.01969	0.272854
cg06846259	-0.518726	0.187377	-2.76836	0.00632125	0.77712	GeneBody	POMC	2	25384606	25384655	1.07125	1.78835	-0.371979
cg10690887	-0.516431	0.186616	-2.76735	0.00633987	0.77712	Promoter	ABHD3	18	19285051	19285101	-2.92032	-2.18409	-0.380212
cg20274965	-0.559341	0.202133	-2.7672	0.0063427	0.77712	NA	NA	18	59989045	59989095	3.14467	3.76545	-0.347227
cg01731811	-0.492246	0.177901	-2.76696	0.00634717	0.77712	GeneBody	PTPRN2	7	157890122	157890172	3.44947	4.19887	-0.368887
cg10385379	-0.598364	0.216323	-2.76607	0.00636371	0.77712	Promoter	NGB	14	77738031	77738081	4.55211	5.18869	-0.380903
cg02690797	-0.504726	0.18252	-2.76531	0.00637768	0.77712	GeneBody	UNC13A	19	17759636	17759686	1.54711	2.31107	-0.38559
cg02874371	0.318738	0.115316	2.76405	0.00640129	0.77712	Promoter	LRP2	2	170220724	170220774	-6.30178	-5.31006	0.316098
cg25924688	0.555525	0.201001	2.7638	0.00640598	0.77712	Promoter;GeneBody	BBS4;HIGD2B	15	72977802	72977852	-0.356612	0.392075	0.415915
cg02741177	-0.567337	0.205299	-2.76346	0.00641223	0.77712	Promoter	PROL1	4	71263061	71263111	2.74022	3.28479	-0.30895
cg21611810	0.526994	0.190735	2.76296	0.00642164	0.77712	GeneBody	TBX5;TBX5	12	114841870	114841920	-3.78911	-3.19615	0.312489
cg10539274	0.520844	0.188542	2.76248	0.00643065	0.77712	Promoter	RASSF6;RASSF6	4	74486397	74486447	-4.42419	-3.85855	0.294606
cg00776558	-0.60588	0.219339	-2.7623	0.0064341	0.77712	Promoter	IGDCC4	15	65715354	65715403	-5.33286	-4.76939	-0.341392
cg14001479	-0.581009	0.210442	-2.7609	0.00646035	0.77712	GeneBody	TEAD1	11	12848108	12848158	3.31778	3.92526	-0.352948
cg17327492	0.391722	0.141933	2.75992	0.00647886	0.77712	Promoter	FSHR	2	49382159	49382209	4.13516	4.87285	0.288969
cg18590119	-0.50942	0.184614	-2.75938	0.00648902	0.77712	Enhancer;OpenButNoTF	NA	6	1495099	1495149	3.67496	4.36791	-0.353004
cg26010182	0.462412	0.167604	2.75895	0.00649723	0.77712	Promoter	CHD1L	1	146713444	146713494	3.05758	3.74555	0.318125
cg04166874	-0.412194	0.149406	-2.75888	0.00649848	0.77712	Promoter	ERI3	1	44821163	44821213	-4.39076	-3.61806	-0.318503
cg26122607	-0.488351	0.177029	-2.75859	0.00650401	0.77712	Enhancer;OpenTF	NA	2	121278923	121278973	-4.20136	-3.52719	-0.32923
cg15127705	0.595494	0.215886	2.75838	0.00650804	0.77712	NA	NA	10	31006017	31006067	4.75026	5.35037	0.35736
cg03658294	-0.554541	0.201096	-2.7576	0.00652285	0.77712	Promoter	ERCC2	19	45873700	45873750	-5.9172	-5.31558	-0.333625
cg26547947	-0.300494	0.10897	-2.75758	0.00652321	0.77712	Promoter	TRMT12	8	125463018	125463067	-5.28001	-4.73165	-0.16478
cg15473066	0.368314	0.133581	2.75723	0.00652981	0.77712	Promoter	ZNF727	7	63505584	63505634	-1.7511	-0.842755	0.334556
cg23219859	-0.44987	0.163164	-2.75716	0.00653107	0.77712	Enhancer;OpenTF	NA	1	50799268	50799317	-4.72671	-3.80891	-0.412888
cg12019773	0.512176	0.185781	2.75689	0.00653633	0.77712	Promoter	ZFP30	19	38146857	38146907	-5.46904	-4.77838	0.353744
cg22628694	0.393312	0.142716	2.7559	0.00655515	0.77712	Promoter	ZNF329	19	58663313	58663363	4.27276	5.25601	0.386726
cg22229127	-0.538095	0.195292	-2.75534	0.00656578	0.77712	GeneBody	CAMSAP3	19	7678785	7678835	3.22219	3.9361	-0.384153
cg25424237	-0.568556	0.20635	-2.7553	0.00656666	0.77712	Promoter	C12orf65;C12orf65;C12orf65	12	123718073	123718122	-5.4977	-4.80783	-0.392231
cg03535807	-0.571086	0.207335	-2.75442	0.00658355	0.77712	Enhancer;OpenButNoTF	NA	5	71710285	71710335	3.33488	3.91775	-0.332868
cg10217449	-0.47385	0.172052	-2.75411	0.00658938	0.77712	GeneBody	GNPDA2	4	44727881	44727931	-5.26018	-4.37509	-0.419397
cg12538369	-0.365612	0.132791	-2.7533	0.00660503	0.77712	Promoter	SERTAD1	19	40931970	40932020	-5.4256	-4.34606	-0.394691
cg11222053	-0.305928	0.111164	-2.75204	0.00662919	0.77712	Promoter;GeneBody	ITGA3;LOC284080	17	48132102	48132152	2.96433	4.31176	-0.412217
cg01363170	0.347779	0.12638	2.75184	0.00663306	0.77712	GeneBody	HOXA13	7	27236674	27236724	-2.52309	-1.38678	0.395185
cg23048334	-0.495215	0.179959	-2.75182	0.00663341	0.77712	Promoter;GeneBody	EIF4E;EIF4E	4	99850664	99850714	-5.44899	-4.81762	-0.312664
cg17413328	0.467347	0.169957	2.7498	0.00667255	0.77712	Enhancer;OpenTF	NA	1	208042304	208042353	-6.42007	-5.65947	0.355464
cg13347910	0.451288	0.164137	2.74946	0.00667921	0.77712	Promoter;GeneBody	GCNT2;GCNT2	6	10555804	10555854	3.11471	3.67231	0.251641
cg15787146	0.375436	0.136575	2.74894	0.00668921	0.77712	Enhancer;OpenTF	NA	17	70107185	70107235	-1.59761	-0.756105	0.315932
cg00055881	-0.595635	0.216684	-2.74886	0.00669072	0.77712	GeneBody	KCNAB2;KCNAB2;KCNAB2;KCNAB2;KCNAB2	1	6153073	6153123	5.14894	5.737	-0.350272
cg06704132	-0.468939	0.170594	-2.74886	0.00669076	0.77712	Promoter	FBXO9;FBXO9	6	52929956	52930006	-6.55959	-5.91056	-0.304357
cg22104933	-0.572558	0.208369	-2.7478	0.00671138	0.77712	GeneBody	PET112	4	152679489	152679539	4.75524	5.29825	-0.310905
cg12642246	0.478451	0.17413	2.74766	0.00671407	0.77712	Enhancer;OpenTF	NA	17	46059753	46059803	3.05018	3.86396	0.389357
cg07991112	-0.315614	0.114888	-2.74714	0.00672436	0.77712	Promoter	HIST1H3I;HIST1H4L	6	27841423	27841473	-6.9323	-6.11691	-0.257349
cg18701481	-0.530881	0.193274	-2.74678	0.00673125	0.77712	Promoter	GM2A	5	150632526	150632576	-5.36616	-4.76402	-0.319663
cg14403741	0.533981	0.194414	2.74662	0.00673449	0.77712	GeneBody	LOC400084	12	126465336	126465386	4.29221	4.94975	0.351113
cg15756319	-0.328753	0.119694	-2.7466	0.00673481	0.77712	Enhancer;OpenButNoTF	NA	13	113296447	113296496	2.61657	4.23604	-0.532407
cg15886632	-0.494884	0.18019	-2.74646	0.00673766	0.77712	Promoter;GeneBody	FKBP2;FKBP2;FKBP2	11	64009437	64009487	-4.6385	-3.94216	-0.34461
cg06055551	-0.325786	0.118636	-2.74611	0.00674453	0.77712	Promoter	XKR5;LOC100652791	8	6692736	6692786	-5.87982	-5.03947	-0.273775
cg02926110	-0.394217	0.143571	-2.74579	0.0067507	0.77712	Promoter;GeneBody	MYO9A;SENP8;SENP8;SENP8;SENP8	15	72411069	72411119	-5.73698	-4.69142	-0.412176
cg02420069	0.494444	0.180096	2.74545	0.00675736	0.77712	Promoter	MYO7A;MYO7A	11	76838700	76838750	-1.67363	-0.899973	0.382533
cg13617248	-0.567184	0.206601	-2.74531	0.00676009	0.77712	Promoter	DSCR3	21	38640430	38640480	-3.22396	-2.56343	-0.374639
cg08815306	0.40411	0.147208	2.74517	0.00676294	0.77712	GeneBody	VWA3A	16	22154727	22154777	4.23266	4.99742	0.309047
cg13319266	0.368171	0.134119	2.74511	0.00676399	0.77712	Promoter;GeneBody	TMEM72;TMEM72-AS1	10	45406681	45406731	1.49055	2.55022	0.390138
cg27209972	-0.439284	0.160049	-2.74468	0.0067725	0.77712	NA	NA	12	37941521	37941571	1.14118	2.1223	-0.43099
cg07092593	-0.562519	0.205198	-2.74135	0.00683836	0.77712	Promoter	MARCKSL1	1	32801685	32801734	-6.47325	-5.95807	-0.289797
cg22897224	-0.505718	0.184493	-2.74113	0.00684271	0.77712	Promoter;GeneBody	TOP1P2;PIWIL3	22	25160357	25160407	1.37747	2.11217	-0.371547
cg12442902	-0.539919	0.196983	-2.74094	0.00684647	0.77712	GeneBody	SORCS2	4	7427397	7427447	0.790421	1.32322	-0.287667
cg04475868	-0.593676	0.216644	-2.74033	0.00685854	0.77712	Promoter	LOC732275	16	86380594	86380644	2.04366	2.62688	-0.34624
cg26258845	-0.381815	0.139355	-2.73987	0.00686766	0.77712	Promoter	ADAM23	2	207308087	207308137	-6.2446	-5.53599	-0.270557
cg21168101	-0.615991	0.224836	-2.73974	0.00687035	0.77712	NA	NA	5	53752133	53752183	3.68365	4.25372	-0.351158
cg10334121	0.482439	0.176106	2.73948	0.00687539	0.77712	Promoter;GeneBody	CLDN18;CLDN18	3	137728946	137728996	4.81153	5.41463	0.290961
cg06452184	0.484412	0.176848	2.73915	0.00688203	0.77712	GeneBody	LPHN3	4	62924397	62924447	2.09216	2.7527	0.319974
cg07356957	-0.342738	0.125219	-2.73711	0.00692285	0.77712	GeneBody	CXXC5	5	139029723	139029773	-5.78079	-4.80653	-0.333917
cg13786171	-0.43167	0.157714	-2.73704	0.00692415	0.77712	Promoter	DKFZp566F0947	19	31640642	31640692	3.77558	4.43289	-0.283745
cg03756034	0.402686	0.147143	2.7367	0.00693099	0.77712	NA	NA	2	161128347	161128397	1.89146	2.7001	0.325629
cg01209934	-0.457044	0.167028	-2.73633	0.00693849	0.77712	Promoter	ELP3	8	27950249	27950299	-4.26226	-3.1867	-0.491577
cg04824555	0.29899	0.109277	2.73608	0.00694351	0.77712	Promoter	FAM157B	9	141105974	141106024	-2.35118	-0.912532	0.430141
cg12617928	-0.559726	0.204576	-2.73603	0.00694459	0.77712	Enhancer;ChromatinTF	NA	16	231742	231792	-1.68281	-1.09732	-0.327715
cg12661316	-0.408061	0.14917	-2.73554	0.00695449	0.77712	GeneBody	CAMTA1	1	7029186	7029236	-4.22292	-3.39448	-0.338052
cg21907877	-0.508135	0.18578	-2.73515	0.00696225	0.77712	Promoter	DHDDS	1	26758543	26758592	-6.15393	-5.61976	-0.271431
cg14209987	0.513901	0.187904	2.73491	0.00696705	0.77712	Promoter	JAGN1	3	9932134	9932183	-5.9234	-5.32491	0.307562
cg00412805	-0.492638	0.180147	-2.73464	0.00697248	0.77712	Promoter	KLHL40	3	42726970	42727020	4.06779	4.7541	-0.338103
cg19522930	-0.308689	0.112882	-2.73462	0.006973	0.77712	NA	NA	11	133837662	133837712	2.03948	3.26317	-0.377741
cg25769566	0.364166	0.133187	2.73425	0.00698049	0.77712	Enhancer;OpenTF	NA	6	31651278	31651328	1.18478	2.21402	0.374816
cg11862731	-0.508091	0.185849	-2.73389	0.0069877	0.77712	GeneBody	FAM43A	3	194408467	194408517	-6.44936	-5.71456	-0.373345
cg11369761	0.591228	0.216374	2.73243	0.00701734	0.77712	Enhancer;OpenTF	NA	2	168151002	168151052	-5.43234	-4.81478	0.365121
cg24060527	-0.474593	0.173703	-2.73221	0.00702182	0.77712	GeneBody	NTN1	17	9066156	9066205	4.78568	5.36666	-0.275732
cg17617387	-0.559156	0.204669	-2.732	0.00702596	0.77712	GeneBody	CIZ1;CIZ1;CIZ1	9	130953234	130953284	-4.22091	-3.57374	-0.36187
cg24000189	-0.717957	0.262805	-2.7319	0.00702809	0.77712	Promoter	FLOT1	6	30710425	30710474	-5.46015	-5.03524	-0.305066
cg06885175	0.564332	0.206583	2.73174	0.00703129	0.77712	GeneBody	SLC17A1	6	25788830	25788880	-2.91683	-2.29673	0.349939
cg19136192	0.438234	0.160467	2.731	0.00704647	0.77712	GeneBody	C4orf19;C4orf19;RELL1	4	37593377	37593427	3.02763	3.75069	0.31687
cg05826245	0.563497	0.206339	2.73092	0.00704797	0.77712	Promoter	STYK1	12	10827400	10827450	-4.40165	-3.78558	0.347152
cg08579420	0.554254	0.202966	2.73077	0.00705109	0.77712	GeneBody	ASIC2;ASIC2	17	31594469	31594519	3.75373	4.3517	0.331427
cg21789181	-0.399888	0.146441	-2.7307	0.00705241	0.77712	Enhancer;OpenTF	NA	3	98376379	98376428	-1.5113	-0.692148	-0.32757
cg19942459	-0.282525	0.103464	-2.73066	0.00705325	0.77712	Promoter;GeneBody	SHANK2;SHANK2	11	70508061	70508111	-4.42642	-3.46577	-0.271409
cg21552290	-0.531722	0.194737	-2.73047	0.00705723	0.77712	GeneBody	GABBR1;GABBR1	6	29578374	29578424	2.71312	3.33362	-0.32993
cg12087468	0.375551	0.137544	2.73041	0.00705836	0.77712	NA	NA	10	111217172	111217222	-3.74077	-2.82018	0.34573
cg24402151	-0.556829	0.204104	-2.72817	0.00710435	0.77712	Enhancer;OpenTF	NA	11	123388841	123388891	4.23396	4.87671	-0.357903
cg22010963	-0.535567	0.196319	-2.72804	0.00710689	0.77712	GeneBody	C6orf165	6	88119922	88119972	3.78183	4.50079	-0.38505
cg08072101	-0.323958	0.118763	-2.72778	0.00711228	0.77712	NA	NA	16	7855274	7855323	-0.459946	0.541351	-0.324378
cg04739306	0.467574	0.171417	2.7277	0.00711398	0.77712	Promoter;GeneBody	TFR2;TFR2	7	100230781	100230830	-6.14938	-5.46058	0.322065
cg03637975	-0.499482	0.183133	-2.72744	0.00711937	0.77712	Promoter	TUBD1;RPS6KB1	17	57970607	57970657	-6.72977	-6.12652	-0.301314
cg03479065	0.528923	0.193934	2.72734	0.00712141	0.77712	NA	NA	3	134124939	134124989	-1.27672	-0.614312	0.350363
cg02102114	0.491854	0.180353	2.72718	0.00712465	0.77712	GeneBody	M1AP	2	74813320	74813370	1.09691	1.74147	0.317031
cg24700823	-0.580119	0.212798	-2.72614	0.007146	0.77712	NA	NA	15	26447291	26447341	2.85705	3.4681	-0.35448
cg27023524	-0.273534	0.100352	-2.72573	0.00715451	0.77712	NA	NA	5	54010481	54010531	4.48909	5.13098	-0.17558
cg23159337	0.338159	0.124122	2.72442	0.00718164	0.77712	Promoter	ATP13A4	3	193272778	193272828	-0.218805	1.05659	0.431286
cg13811936	0.456839	0.167689	2.72432	0.00718378	0.77712	GeneBody	CACNA1B	9	141017001	141017051	-2.93635	-2.11052	0.377271
cg18764007	0.446628	0.163969	2.72386	0.00719335	0.77712	Promoter;GeneBody	LPXN;ZFP91;ZFP91-CNTF	11	58347526	58347576	-5.21184	-4.52361	0.307384
cg19158176	0.408158	0.149872	2.72338	0.0072033	0.77712	Promoter	SSU72	1	1510316	1510365	-7.13618	-6.59509	0.22085
cg17920936	0.283529	0.10412	2.72309	0.00720935	0.77712	GeneBody	ROR2	9	94710504	94710554	1.80919	3.37857	0.444965
cg02707610	0.473502	0.173934	2.7223	0.00722565	0.77712	GeneBody	LOC155060	7	148984487	148984537	2.41982	3.10466	0.324277
cg12342027	-0.493285	0.181204	-2.72226	0.00722664	0.77712	Promoter	PPIA	7	44835681	44835730	-5.98771	-5.37112	-0.304157
cg02919368	-0.597143	0.219388	-2.72186	0.00723485	0.77712	NA	NA	7	143012	143062	4.63596	5.35049	-0.426681
cg17518949	-0.51918	0.19077	-2.7215	0.00724238	0.77712	Enhancer;OpenButNoTF	NA	1	5568694	5568744	2.81746	3.45405	-0.330509
cg08962452	0.532482	0.195673	2.72128	0.00724702	0.77712	Promoter;GeneBody	HOXC11;HOTAIR	12	54366767	54366817	-2.52612	-1.88505	0.341357
cg07244523	-0.481591	0.177006	-2.72077	0.00725778	0.77712	Promoter;GeneBody	SBF1P1;XKR4	8	56368041	56368091	4.44887	5.02479	-0.277362
cg09970175	0.621022	0.228273	2.72053	0.0072628	0.77712	GeneBody	SEMA6D;SEMA6D;SEMA6D	15	48011394	48011444	-2.26907	-1.68641	0.361844
cg27280332	-0.554281	0.203755	-2.72033	0.00726694	0.77712	Enhancer;OpenButNoTF;lincRNAPromoterEnhancer	NA	12	77378563	77378613	3.56996	4.11159	-0.300216
cg16895948	-0.580777	0.213535	-2.71983	0.00727743	0.77712	Promoter	POLR3C;RNF115	1	145610875	145610924	-6.04332	-5.48597	-0.323698
cg02073054	0.555137	0.204153	2.71923	0.00729011	0.77712	Promoter;GeneBody	IL19;IL19	1	207000708	207000758	2.13318	2.78205	0.360212
cg12768605	0.384426	0.141374	2.71922	0.00729025	0.77712	Promoter	LYPD5	19	44324902	44324952	-2.58303	-1.83545	0.287386
cg05817443	-0.548465	0.20185	-2.71718	0.00733312	0.77712	Enhancer;OpenButNoTF	NA	13	112076796	112076846	3.39214	3.93591	-0.298238
cg00828721	0.435546	0.160293	2.71718	0.00733315	0.77712	NA	NA	14	37121260	37121310	1.05838	1.96693	0.395711
cg00160302	-0.644415	0.237178	-2.71701	0.00733675	0.77712	Promoter	ST18	8	53323549	53323599	4.96489	5.50045	-0.345124
cg17542594	-0.556634	0.204886	-2.7168	0.00734129	0.77712	GeneBody	FYCO1	3	45990498	45990548	5.40378	5.9727	-0.31668
cg22337375	-0.462024	0.170071	-2.71666	0.00734419	0.77712	GeneBody	PTPRN2	7	157350993	157351043	4.00254	4.85521	-0.393954
cg26680644	-0.495547	0.182422	-2.71649	0.00734783	0.77712	GeneBody	NCMAP	1	24920997	24921047	3.21143	3.96074	-0.371319
cg00521598	-0.528109	0.194413	-2.71643	0.00734916	0.77712	Promoter;GeneBody	MYCBP;GJA9-MYCBP	1	39339364	39339414	-4.78083	-4.13462	-0.341265
cg08444397	0.506664	0.186566	2.71574	0.0073638	0.77712	Enhancer;OpenButNoTF	NA	17	69330504	69330554	3.1622	3.83295	0.339847
cg16297011	-0.342753	0.126247	-2.71494	0.0073806	0.77712	Enhancer;OpenTF	NA	4	13539023	13539072	-5.45464	-4.3581	-0.375842
cg20581874	-0.507392	0.186909	-2.71465	0.00738692	0.77712	Enhancer;OpenTF	NA	14	21191754	21191803	0.0879607	0.680448	-0.300623
cg00215224	0.31413	0.115735	2.71421	0.00739613	0.77712	Promoter;GeneBody	ATPBD4;ATPBD4-AS1	15	35839876	35839926	4.11667	4.9443	0.259985
cg16538674	-0.546053	0.201215	-2.71377	0.00740555	0.77712	GeneBody	C6orf10	6	32335060	32335110	1.73923	2.54225	-0.43849
cg15800975	-0.532692	0.196301	-2.71364	0.00740826	0.77712	Enhancer;OpenTF	NA	13	21541603	21541653	3.30355	3.99577	-0.368737
cg13507893	-0.250444	0.0922944	-2.71353	0.00741071	0.77712	Promoter	SLC5A4	22	32650997	32651047	4.37575	5.01903	-0.161107
cg06213635	-0.303499	0.111849	-2.71348	0.00741183	0.77712	Enhancer;ChromatinTF	NA	11	129488288	129488337	0.745283	1.89988	-0.350419
cg05206690	-0.576887	0.212607	-2.71339	0.00741362	0.77712	Promoter	KATNAL1;KATNAL1	13	30881627	30881676	-5.90523	-5.32036	-0.337402
cg22218806	-0.485838	0.179091	-2.7128	0.00742634	0.77712	NA	NA	1	203434261	203434311	2.74147	3.44923	-0.343857
cg04946520	0.484008	0.17842	2.71274	0.00742755	0.77712	GeneBody	DRAM1	12	102313107	102313157	3.23953	3.88881	0.314255
cg01553946	0.525615	0.193802	2.71212	0.00744077	0.77712	Promoter	RPS14	5	149828936	149828986	-5.4018	-4.74163	0.346995
cg09068528	0.441077	0.16265	2.71182	0.00744726	0.77712	Promoter	ACADL	2	211090171	211090221	-5.59535	-4.77008	0.364005
cg13361585	0.49134	0.181196	2.71165	0.00745086	0.77712	NA	NA	1	246959427	246959477	3.08151	3.63771	0.273285
cg11691902	-0.586298	0.216232	-2.71143	0.00745574	0.77712	Promoter	CDC14A	1	100817300	100817350	-5.28701	-4.72143	-0.3316
cg17296589	0.556905	0.205397	2.71136	0.00745716	0.77712	GeneBody	ATP11A	13	113366025	113366075	1.43737	2.13599	0.389069
cg18646254	-0.54712	0.201799	-2.71121	0.00746041	0.77712	NA	NA	4	137725118	137725168	2.64978	3.24705	-0.326778
cg16465128	-0.567008	0.209139	-2.71115	0.00746156	0.77712	Promoter;GeneBody	ZNF48;ZNF48;SEPT1	16	30389462	30389512	-4.2769	-3.42701	-0.481895
cg25622125	0.504485	0.186087	2.71101	0.00746465	0.77712	GeneBody	HERC2	15	28365984	28366034	3.86699	4.48923	0.313911
cg14392031	-0.386795	0.142696	-2.71062	0.00747297	0.77712	Promoter	NIPSNAP3B	9	107526154	107526203	-3.15267	-2.00908	-0.442335
cg16852892	-0.378435	0.139649	-2.7099	0.00748851	0.77712	Promoter	MMP16	8	89339424	89339474	-5.299	-4.40935	-0.336672
cg16194319	-0.52622	0.1942	-2.70968	0.00749324	0.77712	GeneBody	SLC26A10	12	58015352	58015402	-6.7351	-6.00677	-0.383265
cg06178322	-0.545958	0.201513	-2.7093	0.00750151	0.77712	Promoter	PLEKHM2	1	16010297	16010346	-1.99142	-1.30544	-0.374516
cg02466830	-0.280134	0.103407	-2.70905	0.00750689	0.77712	Enhancer;OpenTF	NA	3	98376342	98376391	-2.25127	-1.02834	-0.342585
cg14932468	0.57108	0.210838	2.70862	0.00751603	0.77712	GeneBody	CYP26B1	2	72373914	72373964	-4.0124	-3.42332	0.336412
cg00814580	0.547959	0.202302	2.70862	0.00751606	0.77712	Promoter;GeneBody	BLOC1S3;TRAPPC6A	19	45680969	45681019	-2.91173	-2.28235	0.344874
cg00861207	-0.495734	0.18304	-2.70834	0.00752218	0.77712	GeneBody	ABLIM2;ABLIM2	4	8098270	8098320	3.65625	4.33881	-0.338369
cg07562742	0.512792	0.189358	2.70806	0.00752834	0.77712	Promoter	FBXW7;FBXW7;DKFZP434I0714;MIR4453	4	153455963	153456013	-3.6918	-3.15603	0.274737
cg02741329	-0.585144	0.216094	-2.70782	0.00753334	0.77712	GeneBody	LSAMP	3	116158857	116158907	3.75475	4.35508	-0.351283
cg07992625	-0.343781	0.127	-2.70695	0.00755233	0.77712	Promoter	ATF7;ATF7	12	54020395	54020445	-5.20387	-4.19391	-0.347204
cg03421195	-0.487263	0.180044	-2.70635	0.00756526	0.77712	NA	NA	10	7517166	7517216	4.28285	5.06751	-0.382335
cg17870925	0.417326	0.154218	2.70608	0.00757122	0.77712	GeneBody	LSAMP	3	116108178	116108228	0.395761	1.39219	0.415837
cg13483984	0.40708	0.150493	2.70497	0.00759536	0.77712	GeneBody	WDR26	1	224580406	224580456	3.67888	4.4428	0.310977
cg05306173	-0.519083	0.191917	-2.70473	0.0076006	0.77712	Promoter	KIAA1598	10	118885587	118885637	0.729666	1.31932	-0.30608
cg02714062	-0.465442	0.172089	-2.70466	0.00760225	0.77712	Promoter	KXD1	19	18668933	18668983	-5.66359	-4.99144	-0.312846
cg08452062	-0.496317	0.18358	-2.70355	0.00762637	0.77712	Promoter	C19orf47;C19orf47;PLD3	19	40854347	40854396	-6.28274	-5.66231	-0.307928
cg19982570	-0.347265	0.128486	-2.70275	0.00764402	0.77712	GeneBody	KLHL40	3	42728041	42728091	4.31433	5.16921	-0.296867
cg16267202	0.521912	0.193125	2.70246	0.00765037	0.77712	Enhancer;OpenTF	NA	12	16266066	16266116	-0.266594	0.395999	0.345815
cg27262298	-0.532991	0.197227	-2.70242	0.00765127	0.77712	Enhancer;OpenButNoTF	NA	4	6661856	6661906	3.43464	4.10331	-0.356396
cg13581496	0.452287	0.167372	2.70229	0.00765412	0.77712	GeneBody	MAATS1	3	119470613	119470663	3.1374	3.93179	0.359292
cg18904194	-0.385404	0.142686	-2.70106	0.00768105	0.77712	GeneBody	DLGAP4	20	35064809	35064859	-5.86113	-4.79501	-0.410885
cg27139956	0.473431	0.175297	2.70073	0.00768837	0.77712	GeneBody	RASSF4	10	45470290	45470340	-4.01726	-3.22509	0.375039
cg02456238	-0.597171	0.221122	-2.70064	0.00769036	0.77712	Promoter	FMO1	1	171216623	171216673	2.65489	3.28983	-0.379166
cg01020203	-0.513419	0.190175	-2.69973	0.00771054	0.77712	Enhancer;OpenButNoTF	NA	3	55367302	55367352	2.96808	3.57093	-0.309515
cg01701504	-0.527407	0.195402	-2.69909	0.00772461	0.77712	GeneBody	GALNT9;GALNT9	12	132682560	132682609	4.25955	4.89653	-0.335946
cg12168066	-0.57357	0.21251	-2.69903	0.00772601	0.77712	NA	NA	14	53464765	53464815	3.99396	4.58281	-0.337748
cg20293594	-0.413752	0.153323	-2.69857	0.00773616	0.77712	TSS;Promoter	HOXA7;HOXA7	7	27196296	27196346	-5.65769	-5.02323	-0.262512
cg01392841	0.379138	0.140496	2.69856	0.00773638	0.77712	GeneBody	PPP5D1	19	47016821	47016870	-4.09711	-3.59407	0.190723
cg25851005	-0.440529	0.163252	-2.69846	0.00773862	0.77712	GeneBody	ZNF710	15	90545905	90545955	-5.2808	-4.34989	-0.410096
cg00917373	-0.517888	0.191952	-2.698	0.00774881	0.77712	Enhancer;ChromatinTF	NA	14	61764558	61764608	4.80198	5.54245	-0.383478
cg14679668	-0.429639	0.159246	-2.69796	0.00774966	0.77712	Enhancer;ChromatinTF	NA	8	102130344	102130394	2.33618	3.22647	-0.382507
cg24868248	-0.539935	0.200134	-2.69786	0.0077519	0.77712	Promoter	SRSF1	17	56085082	56085131	-4.29059	-3.61304	-0.36583
cg05989248	-0.526267	0.195074	-2.69778	0.00775371	0.77712	GeneBody	ADAMTS17	15	100530602	100530652	3.03505	3.56748	-0.280198
cg13689309	-0.439321	0.162871	-2.69735	0.00776327	0.77712	GeneBody	PRDM16	1	3243556	3243606	3.93497	4.52759	-0.260349
cg23989584	0.492492	0.182591	2.69724	0.00776564	0.77712	NA	NA	11	120038521	120038571	4.1283	4.68746	0.27538
cg10794915	-0.191956	0.0711694	-2.69716	0.00776742	0.77712	Promoter	SLFN5	17	33569936	33569986	-5.3843	-2.55752	-0.542615
cg02279127	-0.451933	0.167586	-2.69672	0.00777721	0.77712	Promoter;GeneBody	RDH13;RDH13	19	55574654	55574703	-4.10729	-3.49353	-0.277377
cg12542281	-0.41958	0.15559	-2.6967	0.00777783	0.77712	Promoter	N4BP2L2;N4BP2L2	13	33113069	33113119	-5.63521	-4.81529	-0.344025
cg07046369	0.476023	0.176529	2.69657	0.00778066	0.77712	GeneBody	PAX2	10	102586254	102586304	-2.2997	-1.62842	0.319543
cg03640443	0.499275	0.185174	2.69626	0.00778765	0.77712	GeneBody	EHMT2	6	31862715	31862765	3.97542	4.62022	0.321935
cg00370414	-0.427181	0.15845	-2.696	0.00779341	0.77712	Promoter;GeneBody	ZSCAN18;ZSCAN18	19	58609269	58609319	-2.1186	-1.37736	-0.316647
cg06050964	-0.539361	0.200068	-2.69589	0.00779575	0.77712	Enhancer;OpenTF	NA	8	98160907	98160957	3.66119	4.23751	-0.310846
cg10777361	-0.445716	0.165375	-2.69518	0.00781159	0.77712	Promoter	NCOR2	12	125052341	125052390	-5.39333	-4.7999	-0.2645
cg09304724	-0.50892	0.188833	-2.69507	0.0078141	0.77712	Promoter	CWC22	2	180871757	180871807	-6.04828	-5.40679	-0.326466
cg12279405	-0.40745	0.15121	-2.69459	0.00782492	0.77712	Promoter;GeneBody	ATP5L;LOC100131626	11	118272213	118272263	-5.26459	-4.21613	-0.427192
cg19430489	-0.265651	0.0986119	-2.6939	0.00784037	0.77712	Promoter	GLIPR1L1	12	75728104	75728154	-5.33795	-4.23941	-0.291826
cg01193690	-0.356516	0.132343	-2.69387	0.00784113	0.77712	Enhancer;OpenTF	NA	13	28491615	28491665	-5.91249	-5.08004	-0.296782
cg02631082	-0.44293	0.164451	-2.69338	0.00785195	0.77712	GeneBody	SHANK1	19	51192440	51192489	2.53678	3.32913	-0.350957
cg11723795	-0.552297	0.205058	-2.69336	0.00785246	0.77712	GeneBody	SMEK1	14	91975931	91975980	-4.91723	-4.25992	-0.363028
cg02423185	-0.504298	0.187261	-2.69302	0.00786006	0.77712	NA	NA	13	37337525	37337575	2.38417	3.10698	-0.364511
cg24530147	-0.341503	0.126811	-2.693	0.00786066	0.77712	Promoter	PRR23C	3	138763846	138763895	2.44916	3.52436	-0.367185
cg17183023	-0.303021	0.112525	-2.69293	0.00786226	0.77712	Enhancer;OpenTF	NA	8	141474349	141474399	-5.78648	-4.69179	-0.331712
cg27309038	-0.552298	0.205117	-2.69261	0.00786946	0.77712	GeneBody	ALPP	2	233244424	233244474	3.57219	4.18834	-0.340298
cg16844539	-0.525781	0.195311	-2.69203	0.00788256	0.77712	GeneBody	CUL3;CUL3	2	225363312	225363362	3.23662	3.98859	-0.395371
cg04890230	-0.435231	0.161678	-2.69196	0.0078841	0.77712	GeneBody	DGKI	7	137087097	137087147	2.43066	3.18158	-0.326825
cg25486143	-0.448606	0.16667	-2.69158	0.00789267	0.77712	Promoter	RASSF1	3	50378527	50378576	-5.04283	-4.23087	-0.364246
cg16993440	-0.365734	0.1359	-2.6912	0.00790128	0.77712	Promoter;GeneBody	LOC100131067;ZCCHC9;RNU5E-1;RNU5D-1	5	80597234	80597284	-6.144	-4.85425	-0.471704
cg04649897	0.59532	0.221214	2.69115	0.00790224	0.77712	Enhancer;OpenTF	NA	8	23571930	23571980	-5.56838	-4.96598	0.358622
cg20996579	-0.445423	0.165524	-2.69099	0.00790589	0.77712	Promoter	FLJ31306;ARID4A	14	58765125	58765175	-6.27483	-5.37101	-0.402583
cg13601977	-0.445262	0.165542	-2.68972	0.00793468	0.77712	NA	NA	9	96593427	96593477	2.90623	3.59156	-0.305147
cg17097481	-0.610916	0.227135	-2.68966	0.00793602	0.77712	Promoter	SLC15A5	12	16431991	16432041	2.98944	3.50639	-0.315814
cg09748975	0.432964	0.16101	2.68905	0.00794986	0.77712	GeneBody	MSX1	4	4864532	4864581	-0.4579	0.276666	0.31804
cg01058070	-0.532012	0.197858	-2.68885	0.00795443	0.77712	Promoter	TNFAIP8L3	15	51398144	51398194	2.42268	3.10922	-0.365247
cg05177932	-0.497754	0.185258	-2.68681	0.00800101	0.77712	GeneBody	RPL13;RPL13	16	89631606	89631656	3.6783	4.41345	-0.365924
cg12976581	-0.376971	0.140328	-2.68636	0.00801132	0.77712	GeneBody	ZNRD1-AS1;HLA-J	6	29974983	29975033	-4.5136	-3.29895	-0.457885
cg09729172	-0.486653	0.181168	-2.6862	0.00801493	0.77712	Promoter	POTEF;CCDC74B-AS1	2	130887125	130887175	2.05494	2.80882	-0.366874
cg17872999	-0.441428	0.164345	-2.68599	0.00801974	0.77712	Promoter;GeneBody	MLL5;LOC100216545	7	104653734	104653784	-4.6166	-3.71838	-0.396497
cg19200140	0.40546	0.150955	2.68596	0.00802038	0.77712	Enhancer;OpenButNoTF	NA	20	44800668	44800718	2.98115	3.74507	0.30974
cg06501790	-0.49528	0.184427	-2.68551	0.00803079	0.77712	Promoter	SLC34A1	5	176811208	176811258	3.90021	4.52747	-0.310666
cg24120153	-0.318039	0.118433	-2.68538	0.00803379	0.77712	Promoter;GeneBody	WDR11-AS1;WDR11;MIR5694	10	122610437	122610487	0.937801	2.13953	-0.382195
cg01046174	-0.56034	0.208668	-2.68531	0.00803531	0.77712	Promoter	PIKFYVE	2	209130651	209130701	-5.69218	-4.98851	-0.394292
cg24310431	0.49402	0.183975	2.68526	0.00803653	0.77712	Promoter;GeneBody	GPR85;GPR85;GPR85	7	112726347	112726397	-3.96642	-3.25763	0.350157
cg01114937	0.562698	0.20959	2.68475	0.00804819	0.77712	Promoter	TBX18	6	85474585	85474635	-3.55567	-2.94799	0.341939
cg16224902	-0.456997	0.17023	-2.68459	0.00805186	0.77712	Promoter;GeneBody	PFKM;PFKM	12	48513167	48513217	-4.20282	-3.27773	-0.422765
cg05065964	-0.563683	0.209977	-2.6845	0.00805399	0.77712	Enhancer;OpenButNoTF	NA	14	101694121	101694171	4.16802	4.81245	-0.363255
cg09207718	-0.514453	0.191677	-2.68395	0.00806655	0.77712	Promoter	CYP1A2	15	75041386	75041436	3.62003	4.23799	-0.317912
cg15239145	-0.557269	0.207664	-2.68352	0.00807667	0.77712	Promoter	IWS1	2	128285343	128285393	4.71072	5.26836	-0.310753
cg26436315	-0.405389	0.15109	-2.68311	0.00808613	0.77712	GeneBody	KLF15	3	126075336	126075386	-6.32146	-5.56742	-0.305677
cg02584488	-0.586505	0.218626	-2.68269	0.00809584	0.77712	NA	NA	11	33801476	33801526	3.95949	4.48533	-0.308407
cg06174882	-0.515694	0.192262	-2.68224	0.00810604	0.77712	NA	NA	1	205430290	205430340	2.60327	3.23897	-0.327829
cg09766671	-0.516517	0.192594	-2.68189	0.00811427	0.77712	GeneBody	MYO1F	19	8595038	8595088	4.8225	5.50346	-0.35173
cg03013727	0.549587	0.204948	2.68159	0.00812116	0.77712	GeneBody	XPO6	16	28175995	28176045	2.27922	2.85217	0.314887
cg00065071	-0.383258	0.142931	-2.68143	0.00812489	0.77712	Promoter	ST7L;CAPZA1	1	113162105	113162155	-4.29195	-2.98844	-0.499581
cg16197188	-0.463871	0.172997	-2.68138	0.00812597	0.77712	GeneBody	NRG3;NRG3	10	84559420	84559470	2.76911	3.51939	-0.348033
cg06127256	0.92508	0.345032	2.68115	0.00813146	0.77712	Enhancer;OpenTF	NA	16	73206588	73206637	5.17081	5.59875	0.395877
cg07402456	-0.483474	0.180335	-2.68097	0.00813551	0.77712	Promoter	CYB5D1	17	7759995	7760045	-4.93977	-4.25881	-0.329226
cg01887995	0.353756	0.131972	2.68054	0.00814546	0.77712	NA	NA	8	54569999	54570049	-4.02235	-3.09687	0.327392
cg17969245	-0.484745	0.180848	-2.6804	0.00814877	0.77712	Promoter	C12orf44	12	52463786	52463836	-6.14827	-5.46504	-0.33119
cg21944219	-0.554241	0.206804	-2.68003	0.00815739	0.77712	NA	NA	1	67523136	67523186	3.27889	3.84898	-0.315968
cg16291112	-0.5034	0.187862	-2.67962	0.00816684	0.77712	Promoter	CAPN1;CAPN1;CAPN1	11	64949173	64949223	-5.0899	-4.39713	-0.348743
cg12989498	-0.543283	0.202786	-2.67909	0.00817937	0.77712	Enhancer;OpenTF	NA	22	22236416	22236466	3.82067	4.43267	-0.332493
cg23010414	-0.215667	0.0805089	-2.67879	0.00818629	0.77712	Promoter	SLFN5	17	33569923	33569973	-5.38704	-2.99167	-0.516602
cg09774787	-0.543597	0.202933	-2.6787	0.00818848	0.77712	Promoter;GeneBody	SLC6A2;SLC6A2;SLC6A2	16	55690333	55690382	-4.61262	-4.08699	-0.285729
cg06625258	-0.458588	0.171241	-2.67803	0.00820411	0.77712	Promoter	CCDC51;TMA7	3	48481367	48481416	-5.61922	-4.66222	-0.43887
cg07905673	0.507942	0.189671	2.67802	0.00820434	0.77712	Promoter	ZBTB47	3	42695531	42695581	-5.22499	-4.45679	0.390203
cg27582007	-0.581716	0.217271	-2.67737	0.00821943	0.77712	Enhancer;OpenTF	NA	1	167682788	167682838	-5.46615	-4.88623	-0.337351
cg03032607	0.552227	0.206275	2.67715	0.00822479	0.77712	GeneBody	LZTFL1;LZTFL1	3	45882686	45882736	2.43355	2.98495	0.304498
cg06508738	-0.347338	0.129745	-2.67708	0.00822622	0.77712	Promoter	PRR23C	3	138763803	138763853	1.00373	2.07347	-0.371562
cg02204637	0.406283	0.15182	2.67608	0.00824991	0.77712	GeneBody	DPYSL3	5	146888396	146888446	4.70832	5.47253	0.310484
cg20869673	0.484204	0.180938	2.67607	0.00824992	0.77712	Promoter;GeneBody	SEMA6D;SEMA6D	15	48010075	48010125	-4.8154	-4.12411	0.334726
cg15252215	-0.488761	0.182657	-2.67584	0.00825553	0.77712	Promoter	FAM24B-CUZD1;FAM24B;LOC399815	10	124639110	124639159	-2.29457	-1.66418	-0.308112
cg06272863	-0.393663	0.147123	-2.67573	0.00825798	0.77712	Promoter	HIST1H2BJ;HIST1H2AG	6	27100751	27100801	-6.51435	-5.44579	-0.420653
cg10430362	0.488654	0.182628	2.67568	0.00825919	0.77712	GeneBody	R3HDM2	12	57647700	57647750	3.44156	4.10181	0.322636
cg09796320	0.528257	0.197454	2.67534	0.00826724	0.77712	Promoter	GUSB	7	65447280	65447329	-3.71349	-3.10315	0.322416
cg22257099	0.501702	0.187576	2.67466	0.00828331	0.77712	GeneBody	FLCN;FLCN	17	17139986	17140036	-5.22871	-4.44782	0.391775
cg26964544	-0.479612	0.179345	-2.67425	0.00829297	0.77712	GeneBody	THSD4	15	71512663	71512713	4.24589	4.84963	-0.28956
cg25986202	0.53392	0.199704	2.67356	0.00830925	0.77712	GeneBody	GABRB2	5	160972882	160972932	-2.97263	-2.29812	0.360134
cg14088161	-0.487059	0.182181	-2.67349	0.0083108	0.77712	Promoter	ACTL6B	7	100254994	100255044	1.59649	2.257	-0.321708
cg18162371	-0.364811	0.13646	-2.67339	0.00831322	0.77712	Enhancer;OpenButNoTF	NA	10	134621876	134621926	4.2367	4.98627	-0.27345
cg02155558	-0.208271	0.0779073	-2.67332	0.0083149	0.77712	Promoter;GeneBody	ADAL;LCMT2	15	43621948	43621998	-4.26206	-2.70161	-0.324996
cg07437919	0.518425	0.193946	2.67304	0.00832151	0.77712	GeneBody	SLC45A4	8	142234434	142234484	-1.55354	-0.997743	0.288138
cg03314080	-0.438033	0.163874	-2.67299	0.00832274	0.77712	Promoter	NFE2L2;NFE2L2	2	178129854	178129904	-4.17187	-3.10425	-0.467653
cg23625931	-0.562911	0.210606	-2.67282	0.00832672	0.77712	Promoter	RBM6	3	49977370	49977419	-6.00338	-5.35071	-0.367393
cg08930456	0.383475	0.143483	2.67262	0.00833155	0.77712	GeneBody	TCF7L2	10	114926344	114926394	3.76595	4.48863	0.277127
cg08558974	-0.272672	0.102038	-2.67227	0.00833987	0.77712	NA	NA	2	242949532	242949582	1.10528	2.88193	-0.484443
cg04517722	-0.28257	0.105748	-2.67212	0.00834342	0.77712	Promoter	B3GNT3	19	17905541	17905590	-2.17365	-0.564819	-0.454609
cg25604067	-0.445319	0.166674	-2.6718	0.00835092	0.77712	Promoter;GeneBody	FLJ39051;ST3GAL4;ST3GAL4	11	126226068	126226118	-4.63786	-3.7446	-0.397788
cg06228648	-0.558635	0.209122	-2.67133	0.00836211	0.77712	GeneBody	ATP8A2	13	26040126	26040176	3.9372	4.57691	-0.357364
cg01883662	-0.435238	0.162945	-2.67107	0.00836836	0.77712	Promoter	TM4SF19-TCTEX1D2;TM4SF19	3	196065240	196065290	3.30887	4.11151	-0.349338
cg07817055	-0.312394	0.116955	-2.67106	0.0083686	0.77712	NA	NA	1	232832863	232832913	3.80784	4.42404	-0.192496
cg13637042	-0.502047	0.18802	-2.67018	0.00838957	0.77712	Promoter	SREBF2	22	42228676	42228725	-5.22902	-4.57048	-0.330618
cg09410171	0.448236	0.16789	2.66982	0.00839809	0.77712	GeneBody	HERC2	15	28563264	28563314	1.87553	2.63329	0.339655
cg20691502	-0.523197	0.196008	-2.66927	0.00841124	0.77712	Enhancer;ChromatinTF	NA	1	185688754	185688804	3.32802	4.05304	-0.379332
cg04947555	0.537766	0.20155	2.66815	0.00843806	0.77712	NA	NA	2	160764918	160764968	3.79568	4.46072	0.357636
cg02691362	-0.588012	0.220408	-2.66783	0.00844571	0.77712	GeneBody	ELFN1	7	1786735	1786785	5.11883	5.7129	-0.349324
cg19797536	-0.492162	0.184496	-2.6676	0.00845142	0.77712	GeneBody	ANKIB1	7	91909243	91909293	2.87848	3.76104	-0.43436
cg04372675	-0.494939	0.185606	-2.66661	0.00847509	0.77712	GeneBody	OXR1	8	107283146	107283196	-3.41538	-2.45066	-0.47748
cg06540941	-0.516028	0.193535	-2.66634	0.00848175	0.77712	GeneBody	VAMP4	1	171710517	171710567	-5.2312	-4.50678	-0.373822
cg06732516	0.423218	0.15873	2.66627	0.00848326	0.77712	GeneBody	TNNI3	19	55667533	55667582	-2.63861	-1.75406	0.374358
cg04486778	0.568925	0.213384	2.66621	0.00848488	0.77712	Enhancer;OpenTF	NA	21	47394431	47394480	-4.05058	-3.57113	0.272773
cg12818159	0.527138	0.197713	2.66617	0.00848573	0.77712	GeneBody	DLGAP2	8	1590916	1590966	4.27085	4.95157	0.358833
cg18585789	-0.534256	0.200391	-2.66607	0.00848806	0.77712	GeneBody	TTN;TTN;TTN	2	179629308	179629358	4.00006	4.66158	-0.353421
cg27296119	-0.382042	0.143311	-2.66583	0.00849405	0.77712	Enhancer;OpenTF	NA	16	86766828	86766878	-2.25652	-1.16739	-0.416092
cg06502659	-0.457504	0.171619	-2.66581	0.00849453	0.77712	NA	NA	20	18264756	18264806	3.08294	3.6354	-0.25275
cg02490934	-0.529287	0.19855	-2.66577	0.00849549	0.77712	GeneBody	SLC22A2	6	160679129	160679179	2.44873	3.04348	-0.314795
cg01848115	0.471398	0.176856	2.66544	0.00850338	0.77712	Enhancer;OpenTF	NA	21	47052102	47052152	-3.6051	-2.99903	0.285704
cg04330628	-0.401829	0.15076	-2.66535	0.00850558	0.77712	Promoter	MFAP1	15	44116879	44116929	-4.9037	-3.84642	-0.424844
cg11848487	0.546326	0.205019	2.66476	0.00851984	0.77712	Promoter	PTCHD4	6	48035985	48036035	-2.17959	-1.4991	0.371772
cg00526629	-0.471756	0.177057	-2.66444	0.00852768	0.77712	Enhancer;ChromatinTF	NA	1	187378110	187378160	2.66839	3.39507	-0.342811
cg26544499	-0.546952	0.205284	-2.66436	0.00852948	0.77712	GeneBody	RHPN1	8	144458020	144458070	3.0422	3.68818	-0.353322
cg02866304	-0.464368	0.174305	-2.66412	0.00853542	0.77712	Promoter	SHQ1	3	72897120	72897170	-6.25021	-5.44055	-0.375983
cg23273250	-0.366954	0.137776	-2.66342	0.00855234	0.77712	Promoter	DPM3;DPM3	1	155112837	155112887	-5.70553	-4.83989	-0.317649
cg02375313	0.293315	0.110143	2.66305	0.00856126	0.77712	Promoter;GeneBody	HUS1B;EXOC2	6	658252	658302	2.9034	3.88443	0.28775
cg15594205	0.545239	0.204749	2.66296	0.00856352	0.77712	Promoter	POU3F3	2	105470794	105470844	-4.27969	-3.64171	0.34785
cg25560215	-0.524199	0.196901	-2.66225	0.00858075	0.77712	GeneBody	GALNT18	11	11426039	11426089	3.30596	3.99102	-0.359107
cg07428804	-0.488481	0.183539	-2.66145	0.00860018	0.77712	Promoter	STX5	11	62599512	62599561	-4.32706	-3.73916	-0.287178
cg24113505	-0.504957	0.189752	-2.66114	0.00860772	0.77712	Promoter	CCDC132	7	92861237	92861287	-4.68276	-3.89995	-0.395285
cg03998835	0.412957	0.155196	2.66088	0.00861415	0.77712	Enhancer;ChromatinTF	NA	6	85478207	85478257	-3.73671	-2.88708	0.350862
cg10562586	0.435156	0.163541	2.66084	0.00861523	0.77712	Promoter;GeneBody	MAP2;MAP2	2	210444105	210444155	-0.729247	0.0186477	0.325451
cg02250787	0.510532	0.191875	2.66075	0.00861733	0.77712	Promoter	HTR2A	13	47470940	47470990	-5.05854	-4.38	0.346418
cg12044531	0.567567	0.213328	2.66053	0.00862268	0.77712	GeneBody	NIN	14	51187241	51187291	3.67184	4.3125	0.363616
cg08714996	-0.415207	0.156074	-2.66032	0.00862792	0.77712	Promoter;GeneBody	PCDHGB1;PCDHGA1;PCDHGA2;PCDHGA3	5	140729928	140729977	-2.7166	-1.89516	-0.341066
cg00577588	0.570915	0.214624	2.66007	0.0086339	0.77712	Promoter	ATF4	22	39916498	39916548	-6.50519	-5.91441	0.337286
cg11711057	0.453443	0.170472	2.65992	0.00863765	0.77712	Promoter;GeneBody	BTBD11;BTBD11	12	107974395	107974445	2.96981	3.83343	0.391602
cg12712409	0.217196	0.0816584	2.65982	0.00864018	0.77712	NA	NA	15	80309079	80309128	3.98142	4.40832	0.0927205
cg00660400	-0.394787	0.148469	-2.65906	0.00865879	0.77712	Promoter	PPP2CA	5	133562110	133562160	-7.12088	-6.38758	-0.289496
cg17085844	-0.59753	0.224724	-2.65895	0.00866141	0.77712	GeneBody	FUCA1	1	24171674	24171724	3.87607	4.45128	-0.343705
cg13836270	-0.618461	0.232615	-2.65873	0.00866689	0.77712	GeneBody	SLC31A2	9	115913781	115913830	-5.11792	-4.51223	-0.374594
cg14288673	-0.536137	0.201688	-2.65825	0.00867876	0.77712	Promoter	CHODL-AS1	21	19258040	19258090	2.66526	3.30827	-0.344739
cg08117728	-0.523479	0.196951	-2.65791	0.00868707	0.77712	GeneBody	NOTCH4	6	32179518	32179568	3.13399	3.81315	-0.355523
cg12649615	-0.568713	0.213992	-2.65763	0.00869398	0.77712	Promoter	ENSA;ENSA	1	150602426	150602476	-4.37281	-3.53869	-0.474375
cg15395971	0.519721	0.195615	2.65686	0.00871302	0.77712	Enhancer;OpenTF	NA	1	95010021	95010071	3.43346	4.15685	0.375962
cg25706342	0.555518	0.209102	2.65668	0.00871732	0.77712	GeneBody	NBPF8	1	147736310	147736360	-5.09345	-4.33403	0.421873
cg04836154	-0.428767	0.161395	-2.65663	0.00871852	0.77712	Promoter	C11orf48;C11orf83	11	62439314	62439363	-5.25799	-4.18421	-0.460402
cg17992259	-0.498245	0.187604	-2.65583	0.00873845	0.77712	Enhancer;OpenButNoTF	NA	2	240845060	240845110	3.93003	4.71671	-0.391958
cg00294940	-0.495634	0.186624	-2.65579	0.00873941	0.77712	Promoter	SLC5A9	1	48687524	48687574	2.14278	2.63585	-0.244383
cg18713878	0.571298	0.215174	2.65505	0.00875782	0.77712	Promoter	NEU3	11	74699775	74699825	-6.38526	-5.69329	0.395319
cg17025142	-0.354948	0.133717	-2.65448	0.0087719	0.77712	GeneBody	FAM174A	5	99871603	99871652	-5.35535	-4.72916	-0.222264
cg17113008	0.597838	0.225245	2.65417	0.00877957	0.77712	Enhancer;OpenTF	NA	1	7962799	7962848	-4.72232	-4.2017	0.311246
cg04345751	0.444205	0.167415	2.65331	0.00880102	0.77712	Enhancer;OpenButNoTF	NA	1	244952220	244952270	4.64416	5.37875	0.326311

## Sheet: HAI_linear_models_day3
# Log2 of continuous day 28 HAI was used as response. All models were adjusted by log2 of continuous day 0 HAI. Methylation M-values are taken from day0, day28, or the difference (each as their own "sheet"). The top 1000 results (by p-value) are included here. Coordinates given for GRCh37/hg19.
probe_id	Betahat	Std.Error	t-statistic	p-value	qvalue	Genomic Region	Gene	chr	min	max	Q1 (25th percentile)	Q3 (75th percentile)	∆HAI for ∆Mi Q3 to Q1
cg12625454	-0.693253	0.139731	-4.96133	1.8234e-06	0.173201	GeneBody	PTPRN2	7	157453955	157454005	3.41775	4.21122	-0.550077
cg08587820	-0.5664	0.121468	-4.66295	6.68135e-06	0.264847	Promoter	BHLHE40	3	5020949	5020999	-6.72812	-5.69621	-0.584474
cg14523054	-1.26656	0.276183	-4.58597	9.25829e-06	0.264847	GeneBody	GAPVD1	9	128025451	128025500	2.71135	3.24682	-0.678201
cg14594785	-0.87658	0.19301	-4.54163	1.11528e-05	0.264847	Promoter	MTMR12	5	32313419	32313469	-6.31373	-5.71155	-0.527857
cg12028152	-0.834437	0.187026	-4.46161	1.5558e-05	0.278408	Enhancer;OpenTF	NA	15	64753898	64753948	-4.63605	-3.95424	-0.568926
cg02738374	0.78803	0.18005	4.37674	2.20459e-05	0.278408	GeneBody	ATP11A	13	113410361	113410411	4.44325	5.18998	0.588449
cg18351448	-0.631217	0.14457	-4.36616	2.3017e-05	0.278408	GeneBody	PARD3	10	34408537	34408587	3.29275	4.16094	-0.548018
cg18014789	-0.708344	0.163613	-4.32938	2.67247e-05	0.278408	Promoter	C12orf65;C12orf65;C12orf65	12	123717788	123717838	-5.1174	-4.30079	-0.578439
cg26903090	0.746103	0.173882	4.29085	3.12219e-05	0.278408	Promoter	PAQR4	16	3018993	3019042	-4.4194	-3.69781	0.53838
cg05715287	-0.611557	0.144155	-4.24235	3.79206e-05	0.278408	Promoter	WASF1;CDC40	6	110501561	110501611	-5.63242	-4.76421	-0.530964
cg01292175	-0.925075	0.218746	-4.229	3.99934e-05	0.278408	Promoter	AQP4;AQP4-AS1	18	24445240	24445290	3.98688	4.56531	-0.535091
cg01802653	-0.691668	0.164658	-4.20063	4.47642e-05	0.278408	Promoter	HERC3	4	89513149	89513199	-6.02917	-5.30703	-0.499483
cg12549321	-0.556111	0.13332	-4.17125	5.02796e-05	0.278408	Promoter	FGGY	1	59762793	59762842	-5.13777	-4.10923	-0.571981
cg03595861	-0.839721	0.202344	-4.14996	5.46748e-05	0.278408	Enhancer;OpenTF	NA	6	26126282	26126332	-5.54235	-4.82504	-0.602337
cg24580146	-0.796849	0.192498	-4.13952	5.69622e-05	0.278408	GeneBody	DNAH2	17	7644192	7644242	2.14643	2.81909	-0.53601
cg25999015	-0.78975	0.192211	-4.10876	6.42489e-05	0.278408	GeneBody	ZNF575	19	44037817	44037867	-4.44869	-3.79934	-0.512822
cg17848348	0.74856	0.182255	4.10722	6.46356e-05	0.278408	GeneBody	ILF3;ILF3	19	10766699	10766749	-3.77206	-3.04302	0.545731
cg05358715	-0.794845	0.193956	-4.09808	6.69795e-05	0.278408	Promoter	CHMP1A;C16orf55;C16orf55;C16orf55	16	89724297	89724346	-2.70506	-2.08705	-0.491219
cg04766365	-0.739526	0.180623	-4.0943	6.79723e-05	0.278408	Promoter	CACNG1	17	65040052	65040102	2.52314	3.02309	-0.369731
cg05468028	-0.371782	0.0908209	-4.09357	6.81656e-05	0.278408	Promoter	RWDD2B	21	30391335	30391384	-4.1568	-2.82009	-0.496965
cg13497155	-0.780544	0.190955	-4.08759	6.97711e-05	0.278408	Promoter;GeneBody	RASSF1;RASSF1;RASSF1	3	50374949	50374999	-5.78579	-5.12472	-0.515993
cg19063563	-0.881404	0.215633	-4.08751	6.97915e-05	0.278408	GeneBody	EEF1E1-MUTED;EEF1E1;EEF1E1	6	8079791	8079841	4.7442	5.3845	-0.564364
cg02027800	-0.773514	0.189267	-4.08689	6.99593e-05	0.278408	GeneBody	ADARB2	10	1228949	1228999	4.1319	4.79765	-0.514964
cg11983867	-0.573894	0.140471	-4.08548	7.03434e-05	0.278408	Promoter	STEAP1B	7	22539820	22539869	-4.64744	-3.96448	-0.391946
cg05008247	-0.756377	0.186422	-4.05733	7.84558e-05	0.298095	GeneBody	RPP30;RPP30	10	92645223	92645273	4.01791	4.72973	-0.538404
cg18001427	-0.422983	0.105179	-4.02157	9.00544e-05	0.329004	Promoter	RWDD2B	21	30391784	30391834	-4.18848	-2.8908	-0.548898
cg01079652	-0.774863	0.193485	-4.00477	9.60475e-05	0.337903	GeneBody	IFI44	1	79118142	79118192	3.07557	3.7066	-0.488956
cg10413342	-0.613847	0.154119	-3.98294	0.00010441	0.343796	Promoter	MRPL21;IGHMBP2	11	68671697	68671747	-6.03595	-5.24229	-0.487187
cg23639922	-0.596138	0.150051	-3.9729	0.000108487	0.343796	Promoter	PPRC1	10	103892611	103892661	-5.83898	-4.65985	-0.702924
cg07894501	-0.78018	0.196769	-3.96495	0.000111819	0.343796	Promoter	RABL3;GTF2E1	3	120461422	120461472	-6.35103	-5.82669	-0.409078
cg12032620	-0.43593	0.109971	-3.96406	0.0001122	0.343796	Promoter;GeneBody	TP53BP1;RNU6-28	15	43802735	43802785	-5.9855	-4.92743	-0.461246
cg11847929	-0.804663	0.203975	-3.9449	0.000120663	0.347487	GeneBody	TXNDC15	5	134210185	134210234	-6.49218	-5.88278	-0.490357
cg15267010	-0.734796	0.186427	-3.94147	0.000122243	0.347487	Promoter	TOX2;TOX2	20	42543446	42543495	-6.07196	-5.47638	-0.437636
cg22229127	-0.752274	0.191083	-3.93689	0.000124379	0.347487	GeneBody	CAMSAP3	19	7678785	7678835	3.2472	3.90083	-0.491706
cg14102966	0.649468	0.165946	3.91374	0.000135744	0.35536	Promoter	ZNF311	6	28972926	28972976	4.04739	4.80213	0.490179
cg23302316	-0.644398	0.164805	-3.91007	0.000137634	0.35536	Promoter	FANCF	11	22647430	22647480	-5.81351	-5.03077	-0.504393
cg12872686	-0.762081	0.194978	-3.90856	0.000138421	0.35536	GeneBody	TRANK1	3	36902601	36902651	3.79382	4.41201	-0.471112
cg15249796	-0.681844	0.175871	-3.87696	0.000155854	0.362738	GeneBody	TEX14	17	56744364	56744414	-0.906211	-0.220079	-0.467835
cg15810578	-0.572793	0.14798	-3.87073	0.000159528	0.362738	Promoter	PCBP1-AS1	2	70315489	70315539	-6.32642	-5.48012	-0.484755
cg25291907	-0.741324	0.191694	-3.86723	0.000161631	0.362738	Promoter	MIB1	18	19321706	19321755	-6.5986	-6.05326	-0.40427
cg03607728	-0.480237	0.124333	-3.86251	0.000164507	0.362738	Promoter	RWDD2B	21	30391581	30391631	-4.21351	-3.47059	-0.356782
cg26413987	-0.777328	0.201705	-3.85379	0.000169943	0.362738	Promoter	MLEC	12	121124903	121124952	-5.78233	-5.23293	-0.427062
cg04022724	0.757769	0.196733	3.85176	0.000171234	0.362738	Promoter	DOCK7	1	63154619	63154669	-3.66945	-3.04189	0.475544
cg11106508	-0.417676	0.108536	-3.84826	0.000173482	0.362738	Promoter	SNHG8;SNORA24	4	119199968	119200018	-5.92313	-4.99989	-0.385613
cg03219514	-0.659118	0.171353	-3.84655	0.000174591	0.362738	Promoter;GeneBody	ZAP70;ZAP70	2	98350753	98350803	4.24079	4.85882	-0.407354
cg11216554	-0.395059	0.102883	-3.83987	0.000178978	0.362738	Promoter	FAM24B-CUZD1;FAM24B;LOC399815	10	124638983	124639033	-0.482761	0.623927	-0.437207
cg18971529	-0.314853	0.0823681	-3.82252	0.000190888	0.362738	Promoter	RWDD2B	21	30391563	30391613	-6.1834	-4.83736	-0.423804
cg05664317	-0.686663	0.179655	-3.82212	0.000191171	0.362738	NA	NA	4	3650425	3650475	3.30426	4.00707	-0.482594
cg05265306	-0.667077	0.174584	-3.82095	0.000191996	0.362738	Promoter	PTRH2;VMP1	17	57784410	57784460	-6.27293	-5.46676	-0.537778
cg15321244	-0.445721	0.116929	-3.8119	0.00019854	0.362738	GeneBody	HLA-DQB2	6	32729643	32729692	1.36932	2.85195	-0.660838
cg14991821	-0.831426	0.218182	-3.81069	0.000199425	0.362738	Promoter;GeneBody	ACSL5;ACSL5;ACSL5	10	114135210	114135260	-5.75323	-5.16915	-0.485625
cg02618061	0.598922	0.157209	3.80973	0.000200138	0.362738	GeneBody	FLJ42709;FLJ42709	5	92913741	92913791	0.792467	1.55598	0.457287
cg02691362	-0.76575	0.201159	-3.80669	0.000202395	0.362738	GeneBody	ELFN1	7	1786735	1786785	5.13446	5.69274	-0.427503
cg05764240	-0.868683	0.228927	-3.79459	0.00021164	0.368252	Enhancer;ChromatinTF	NA	1	205425468	205425517	-4.74454	-4.17634	-0.493589
cg26665701	-0.803661	0.212684	-3.77867	0.000224409	0.368252	GeneBody	NKD1	16	50616055	50616105	3.49132	4.00634	-0.413901
cg23639692	0.766822	0.20303	3.77688	0.000225884	0.368252	NA	NA	7	27175152	27175202	-3.40111	-2.72178	0.520925
cg01020203	-0.693775	0.183696	-3.77677	0.000225981	0.368252	Enhancer;OpenButNoTF	NA	3	55367302	55367352	2.95347	3.64474	-0.479581
cg13170450	-0.628041	0.166495	-3.77212	0.000229869	0.368252	Promoter	TXLNA	1	32645317	32645366	-6.19443	-5.53419	-0.414654
cg09712216	-0.574657	0.152439	-3.76975	0.000231879	0.368252	Promoter	RBM6	3	49977380	49977429	-6.49449	-5.7514	-0.42702
cg13523576	0.731314	0.194316	3.76353	0.000237221	0.368252	Promoter	EPB49	8	21909636	21909686	1.41219	2.06308	0.476007
cg21092413	-0.712752	0.189496	-3.7613	0.00023917	0.368252	Promoter	RNF44	5	175964616	175964665	-6.04009	-5.37462	-0.474309
cg03554194	-0.779859	0.207718	-3.75441	0.000245273	0.368252	GeneBody	PVRL3;PVRL3	3	110831128	110831178	3.38625	4.01092	-0.487155
cg18805894	0.74877	0.199469	3.75381	0.000245814	0.368252	Promoter	IMPAD1	8	57906961	57907011	-3.83618	-3.25812	0.432833
cg01160085	-0.782193	0.208579	-3.75011	0.000249167	0.368252	GeneBody	NEURL	10	105314726	105314775	-4.78275	-4.25043	-0.416374
cg25954611	-0.728152	0.194412	-3.7454	0.000253484	0.368252	Promoter	C19orf53	19	13885154	13885204	-6.35499	-5.68081	-0.49091
cg00423826	-0.769963	0.206123	-3.73545	0.000262856	0.368252	Enhancer;OpenTF	NA	8	143534588	143534637	-5.66881	-5.15343	-0.39682
cg22009329	-0.791745	0.211997	-3.7347	0.000263571	0.368252	GeneBody	SPOCK3;SPOCK3;SPOCK3	4	168096457	168096507	3.77083	4.35546	-0.462878
cg07889996	-0.774311	0.207628	-3.72932	0.00026879	0.368252	Promoter	ABHD17C	15	80987148	80987198	-5.18965	-4.51309	-0.523865
cg14120359	0.61915	0.166062	3.72842	0.000269673	0.368252	GeneBody	SMARCA2	9	2018115	2018165	-4.00738	-3.3192	0.426089
cg25201418	-0.523039	0.14035	-3.72668	0.000271378	0.368252	Promoter	HCG25	6	33217566	33217616	-5.81716	-4.69551	-0.586665
cg22829908	-0.287758	0.0775421	-3.71099	0.000287298	0.37267	Promoter	SKIDA1	10	21814466	21814516	-4.98158	-2.71185	-0.653135
cg12926104	-0.619687	0.166997	-3.71077	0.000287521	0.37267	Promoter	TWIST1	7	19157290	19157340	-6.6865	-6.02479	-0.410052
cg21787190	0.701284	0.189244	3.70572	0.000292841	0.37267	Promoter	FDPS;FDPS	1	155278276	155278326	-6.67285	-6.06955	0.423085
cg16863634	-0.712519	0.19248	-3.70179	0.000297037	0.37267	Promoter	ZNF599	19	35264179	35264229	-6.54417	-5.8847	-0.469886
cg03749915	-0.742637	0.200828	-3.69787	0.000301272	0.37267	GeneBody	LINC00689	7	158817127	158817177	3.54494	4.18729	-0.477033
cg25195302	-0.816908	0.221361	-3.69038	0.000309542	0.37267	GeneBody	MXI1;MXI1	10	111970902	111970951	-4.51763	-3.94501	-0.467783
cg07870307	-0.477507	0.129395	-3.69029	0.000309643	0.37267	Promoter;GeneBody	PCDHGA5;PCDHGA1;PCDHGA2;PCDHGA3;PCDHGB1;PCDHGA4;PCDHGB2	5	140743780	140743829	-1.68339	-0.768665	-0.436785
cg07178553	-0.752494	0.204124	-3.68645	0.000313965	0.37267	Enhancer;OpenButNoTF	NA	1	2359609	2359659	4.15776	4.62743	-0.353423
cg00277685	-0.625739	0.169931	-3.68231	0.000318695	0.37267	NA	NA	16	88362075	88362125	3.47391	4.22758	-0.471603
cg14631761	-0.760265	0.206465	-3.6823	0.000318703	0.37267	Enhancer;OpenTF	NA	4	16944226	16944276	4.47558	5.07984	-0.459402
cg00755130	-0.466841	0.126839	-3.68057	0.000320697	0.37267	GeneBody	HLA-DQB2	6	32729587	32729636	1.12177	2.13888	-0.474827
cg27313271	-0.689902	0.187489	-3.67969	0.000321713	0.37267	NA	NA	16	25028969	25029019	3.70849	4.28213	-0.395749
cg07878085	-0.566871	0.154923	-3.65904	0.000346513	0.391124	GeneBody	RCVRN	17	9801088	9801138	2.71375	3.31483	-0.340735
cg09690373	-0.459359	0.125546	-3.65888	0.000346723	0.391124	Promoter	KIF13B	8	29120781	29120831	-5.3261	-4.29428	-0.473975
cg14150999	-0.70144	0.192101	-3.65141	0.000356126	0.391124	GeneBody	SLC9B1;SLC9B1	4	103937981	103938031	5.92311	6.6292	-0.495282
cg00688785	0.803834	0.220427	3.64671	0.000362179	0.391124	Promoter	HOXD9	2	176985953	176986003	-5.19754	-4.7097	0.392138
cg00558376	-0.596668	0.163671	-3.64553	0.000363718	0.391124	Promoter	ARCN1	11	118442837	118442887	-5.20176	-4.50046	-0.418445
cg18873439	0.678789	0.186399	3.64159	0.000368879	0.391124	Promoter	C18orf54	18	51885044	51885094	-3.92705	-3.47391	0.307586
cg02930239	-0.46296	0.127138	-3.64141	0.000369118	0.391124	Promoter	PRR23C	3	138763622	138763671	1.99739	3.08363	-0.502885
cg07009463	-0.710463	0.195166	-3.6403	0.000370585	0.391124	GeneBody	WNT7B	22	46318964	46319014	4.59548	5.1965	-0.427005
cg19982570	-0.474232	0.13062	-3.63063	0.000383613	0.400425	GeneBody	KLHL40	3	42728041	42728091	4.43277	5.20811	-0.367692
cg01571579	-0.746424	0.206329	-3.61764	0.00040179	0.41484	Promoter	ADSS	1	244615597	244615647	-5.07383	-4.42317	-0.485667
cg13840194	-0.770226	0.213239	-3.61203	0.000409891	0.418653	GeneBody	CASZ1;CASZ1	1	10856202	10856251	-5.17664	-4.65327	-0.403119
cg07804481	-0.79684	0.221199	-3.60237	0.000424196	0.419861	Promoter	DDX59	1	200639037	200639086	-5.96323	-5.42566	-0.428357
cg19463471	-0.702193	0.194932	-3.60224	0.000424384	0.419861	Promoter	C19orf66	19	10197190	10197240	-2.51945	-1.79546	-0.508374
cg13267177	-0.741868	0.206	-3.60129	0.000425816	0.419861	Promoter	TNKS	8	9413357	9413406	-6.36015	-5.80644	-0.410779
cg02317955	-0.730916	0.203069	-3.59936	0.000428753	0.419861	Promoter;GeneBody	MIR657;MIR3065;MIR338;AATK;AATK	17	79099481	79099531	3.40124	3.98366	-0.425704
cg27581644	0.778937	0.216795	3.59296	0.000438578	0.425099	GeneBody	SGK2;SGK2;SGK2	20	42213729	42213779	5.23695	5.93518	0.543882
cg04342999	-0.575021	0.160208	-3.58922	0.000444433	0.426423	Promoter;GeneBody	MATR3;MATR3;MATR3	5	138629114	138629164	-6.36434	-5.47603	-0.510796
cg13001274	-0.703834	0.1963	-3.58551	0.000450306	0.427737	Promoter;GeneBody	WDR6;P4HTM	3	49044502	49044552	-5.54519	-4.82136	-0.509459
cg18337525	-0.608851	0.170074	-3.57993	0.00045927	0.431933	GeneBody	RUNX2	6	45387805	45387855	-3.27548	-2.31141	-0.586974
cg00014986	-0.570222	0.159785	-3.56868	0.000477866	0.445016	Promoter	ALYREF;ANAPC11;ANAPC11	17	79849687	79849736	-5.55526	-4.73936	-0.465241
cg21160192	-0.704118	0.197707	-3.56143	0.000490219	0.447923	GeneBody	MGAT1;MGAT1;MGAT1;MGAT1	5	180229544	180229594	-4.35606	-3.68238	-0.474348
cg09657431	-0.702487	0.197255	-3.56132	0.000490419	0.447923	GeneBody	CDC6	17	38451637	38451687	3.68361	4.30408	-0.435872
cg14692950	-0.704133	0.197973	-3.55672	0.000498411	0.450887	GeneBody	DNAH2	17	7644024	7644074	1.52791	2.26716	-0.520534
cg00394316	-0.475514	0.133924	-3.55063	0.000509191	0.453082	Promoter	STEAP1B	7	22539822	22539872	-4.70923	-4.06323	-0.307181
cg27662789	0.69614	0.196336	3.54566	0.000518153	0.453082	Enhancer;OpenTF	NA	12	43666281	43666331	-0.746306	-0.113569	0.440474
cg13285447	-0.492002	0.138764	-3.54559	0.000518267	0.453082	Promoter	NUMBL	19	41196734	41196784	-6.22263	-5.36513	-0.421891
cg08795535	-0.661436	0.186599	-3.54469	0.000519917	0.453082	Enhancer;ChromatinTF	NA	10	2777128	2777177	1.99393	2.61386	-0.410041
cg09923769	-0.558333	0.157969	-3.53445	0.000538907	0.465361	GeneBody	GRIN2A;GRIN2A;GRIN2A	16	9918239	9918289	2.3382	3.11695	-0.434805
cg05556917	-0.680318	0.193287	-3.51972	0.000567357	0.474581	Promoter;GeneBody	KCTD20;PXT1	6	36408633	36408683	3.48303	4.23565	-0.512019
cg08279008	-0.418159	0.118875	-3.51764	0.000571506	0.474581	GeneBody	POLR1A	2	86263224	86263274	-7.04306	-6.15954	-0.36945
cg19786084	-0.641435	0.182453	-3.51561	0.000575563	0.474581	GeneBody	CACNG4	17	64961698	64961748	-5.17994	-4.42585	-0.483698
cg01651378	0.673458	0.191812	3.51103	0.00058482	0.474581	NA	NA	13	50421869	50421919	1.94629	2.50258	0.374634
cg04856689	-0.677659	0.193144	-3.50857	0.000589838	0.474581	Promoter;GeneBody	CRHR1;CRHR1	17	43861984	43862033	-3.4779	-2.78318	-0.470785
cg06841052	-0.440885	0.125674	-3.50818	0.000590648	0.474581	GeneBody	PARD3	10	34408482	34408531	3.15246	4.22855	-0.474432
cg13400248	-0.640887	0.182753	-3.50685	0.000593388	0.474581	Promoter	DPY19L2P1	7	35225412	35225461	-3.52915	-2.72512	-0.515292
cg07545627	0.645899	0.184447	3.50181	0.000603886	0.474581	GeneBody	IMPAD1	8	57905325	57905375	-3.91049	-3.3656	0.351948
cg03009524	-0.320316	0.0914988	-3.50077	0.000606068	0.474581	GeneBody	PELI2	14	56645829	56645879	3.73495	4.46271	-0.233114
cg14726229	-0.313799	0.0897019	-3.49824	0.000611412	0.474581	Promoter	SNRPD2;QPCTL	19	46194975	46195025	-4.72764	-4.01937	-0.222252
cg08376020	-0.522559	0.149405	-3.49759	0.0006128	0.474581	GeneBody	ABLIM2;ABLIM2	4	8154268	8154318	3.25101	4.14385	-0.466558
cg26522946	-0.67975	0.194479	-3.49523	0.000617833	0.474581	Promoter	SRGN	10	70847350	70847400	-6.39758	-5.85113	-0.371452
cg21425332	-0.749509	0.214552	-3.49337	0.000621848	0.474581	Promoter	PCYOX1	2	70485096	70485146	-5.37136	-4.80469	-0.424725
cg10632031	0.654459	0.187401	3.49229	0.00062417	0.474581	Promoter	RPL27	17	41149936	41149986	-5.24608	-4.46737	0.509634
cg09955730	-0.49439	0.141573	-3.49213	0.000624526	0.474581	Promoter;GeneBody	TMED5;CCDC18	1	93646783	93646833	-5.60796	-4.66165	-0.467847
cg04555287	-0.630109	0.180876	-3.48365	0.000643135	0.481083	GeneBody	ARFGAP1	20	61919802	61919852	5.44774	6.12541	-0.427008
cg20953400	-0.677706	0.194577	-3.48298	0.000644642	0.481083	Promoter	GUF1	4	44680071	44680121	-5.36389	-4.73733	-0.424619
cg13313384	-0.572322	0.164462	-3.47997	0.000651399	0.481083	GeneBody	APMAP	20	24972617	24972667	-5.80249	-4.90004	-0.516494
cg20275462	-0.468672	0.13471	-3.4791	0.000653342	0.481083	Promoter	METTL2A	17	60501228	60501277	-5.87043	-4.68162	-0.557161
cg17085123	-0.636012	0.183363	-3.46859	0.000677511	0.488695	Enhancer;OpenTF	NA	1	54943133	54943183	-3.01472	-2.26543	-0.476557
cg02185007	-0.620436	0.178922	-3.46764	0.000679739	0.488695	Enhancer;ChromatinTF	NA	8	117587029	117587079	2.4445	3.0748	-0.391063
cg09871079	-0.780158	0.225375	-3.4616	0.000694052	0.488695	GeneBody	HPCA	1	33359180	33359230	-4.79941	-4.19907	-0.468362
cg02758964	-0.509924	0.147344	-3.46077	0.000696024	0.488695	Enhancer;OpenButNoTF	NA	12	131403050	131403100	3.59319	4.36927	-0.395743
cg20497668	-0.631368	0.182446	-3.46057	0.000696504	0.488695	GeneBody	TTC40	10	134624132	134624182	1.34264	2.24226	-0.567992
cg03611912	-0.651111	0.188365	-3.45665	0.000705989	0.488695	Promoter;GeneBody	MIR1238;ATG4D	19	10661705	10661755	5.2675	5.99483	-0.473577
cg21609430	-0.361132	0.104503	-3.4557	0.000708302	0.488695	Promoter	ESYT1	12	56522453	56522503	-8.04623	-6.87303	-0.423679
cg20403644	-0.645947	0.186932	-3.45552	0.000708722	0.488695	GeneBody	NXN;NXN	17	707093	707142	0.254531	0.975452	-0.465676
cg06277900	-0.548738	0.158824	-3.45501	0.000709983	0.488695	GeneBody	FBXL8;HSF4	16	67198029	67198078	-5.58343	-4.58149	-0.5498
cg21402453	0.71421	0.207046	3.44952	0.000723519	0.489581	GeneBody	LIN28A	1	26754439	26754489	6.0743	6.743	0.47759
cg20404355	-0.407971	0.11831	-3.44832	0.000726507	0.489581	NA	NA	10	134798028	134798078	3.27666	4.47932	-0.49065
cg01669242	-0.392272	0.113775	-3.44779	0.000727831	0.489581	GeneBody	PTPRN2	7	157689758	157689808	4.41603	5.4517	-0.406266
cg19333739	-0.427645	0.124093	-3.44617	0.000731886	0.489581	NA	NA	7	56886247	56886297	2.33262	3.54256	-0.517424
cg14236524	-0.644856	0.187544	-3.43842	0.000751612	0.49926	GeneBody	BCL11A;BCL11A	2	60779329	60779379	-4.49163	-3.66266	-0.534572
cg10741478	-0.695014	0.202337	-3.43493	0.000760661	0.501762	GeneBody	HERPUD2	7	35687300	35687350	3.82497	4.45349	-0.436836
cg03801179	-0.630869	0.183855	-3.43135	0.00077005	0.502892	Promoter	MATN3	2	20212375	20212424	-5.91633	-5.3657	-0.347374
cg21275039	0.659108	0.192577	3.42256	0.000793545	0.502892	GeneBody	USP43	17	9632352	9632402	-2.54857	-1.86694	0.449268
cg04477675	-0.529869	0.154875	-3.42126	0.000797088	0.502892	Promoter	RXRB;SLC39A7	6	33168400	33168450	-6.66898	-5.98232	-0.363838
cg14357577	-0.688934	0.201581	-3.41764	0.000806993	0.502892	GeneBody	HSF1	8	145536272	145536322	3.08153	3.78588	-0.485252
cg17859659	-0.473933	0.13876	-3.41548	0.000812975	0.502892	Promoter;GeneBody	TP53BP1;RNU6-28;TP53BP1	15	43785369	43785418	-4.56392	-3.86791	-0.32986
cg18593081	-0.416365	0.122025	-3.41214	0.000822282	0.502892	Enhancer;OpenButNoTF	NA	1	181286640	181286690	-2.70308	-1.48364	-0.507735
cg07689731	-0.729528	0.213846	-3.41146	0.00082419	0.502892	Enhancer;OpenButNoTF	NA	1	31393866	31393916	2.77235	3.46314	-0.50395
cg01297383	-0.420484	0.123398	-3.40755	0.00083527	0.502892	Enhancer;OpenTF	NA	20	40627194	40627244	3.71311	4.63686	-0.388422
cg04507768	-0.631135	0.185261	-3.40674	0.000837562	0.502892	Promoter	TRIM2	4	154074072	154074122	-5.51131	-4.8224	-0.434794
cg14718363	-0.515707	0.15138	-3.40671	0.000837648	0.502892	Enhancer;OpenTF	NA	2	43358521	43358571	-5.49598	-4.43482	-0.547247
cg18071588	-0.582884	0.171188	-3.40493	0.000842753	0.502892	Promoter	DIDO1;GID8	20	61569198	61569247	-6.74641	-6.10591	-0.373342
cg12835313	-0.591188	0.173637	-3.40475	0.000843273	0.502892	GeneBody	CACNA2D3	3	54663570	54663620	1.57038	2.3324	-0.4505
cg06753883	-0.589377	0.173432	-3.39832	0.000861924	0.502892	Promoter	MIIP	1	12079449	12079498	-6.33448	-5.7174	-0.363693
cg10476773	-0.711888	0.209555	-3.39714	0.000865387	0.502892	Enhancer;OpenButNoTF	NA	5	177412640	177412689	-0.473588	0.0851391	-0.397751
cg07549924	-0.662889	0.195196	-3.39602	0.000868676	0.502892	GeneBody	ZNF595;ZNF718	4	53987	54037	1.11002	1.75506	-0.427589
cg03617826	-0.548277	0.161474	-3.39546	0.00087034	0.502892	Promoter;GeneBody	PCDHGA2;PCDHGA1	5	140718356	140718406	-3.20716	-2.62712	-0.318018
cg10470200	-0.743671	0.21902	-3.39544	0.000870378	0.502892	GeneBody	EFNA5	5	106715906	106715956	5.15011	5.72144	-0.424886
cg26933063	-0.864919	0.25479	-3.39464	0.000872767	0.502892	Promoter	HS3ST4	16	25703153	25703202	-6.16183	-5.63153	-0.458664
cg23539034	-0.624613	0.184054	-3.39364	0.00087574	0.502892	NA	NA	8	35762588	35762638	3.22542	3.93003	-0.440105
cg06787609	-0.632111	0.186371	-3.39168	0.000881582	0.502892	Enhancer;OpenTF	NA	11	71101880	71101930	2.24999	2.95559	-0.446012
cg11948367	0.611425	0.180282	3.39149	0.000882145	0.502892	Enhancer;OpenButNoTF	NA	10	130833836	130833886	-5.8172	-4.98145	0.510999
cg19497021	-0.703521	0.207441	-3.39143	0.000882326	0.502892	GeneBody	SPEG	2	220357608	220357658	1.08051	1.73791	-0.462498
cg22664405	-0.68754	0.202901	-3.38855	0.000890985	0.502892	Promoter	OR6C4	12	55944225	55944275	4.28981	4.84468	-0.381491
cg03437731	-0.366185	0.108088	-3.38785	0.000893106	0.502892	GeneBody	MARS2	2	198570720	198570770	-5.68622	-4.19822	-0.544882
cg18440889	-0.521388	0.153924	-3.38731	0.000894731	0.502892	Promoter;GeneBody	SHANK2-AS3;SHANK2	11	70708216	70708266	3.17847	4.20877	-0.537191
cg11560184	-0.674118	0.199243	-3.3834	0.000906675	0.506608	Promoter;GeneBody	LTA4H;LTA4H	12	96429290	96429339	-4.34937	-3.70362	-0.435308
cg04671145	-0.247663	0.0733164	-3.37799	0.000923438	0.509382	Enhancer;OpenTF	NA	6	157041096	157041146	-4.04796	-2.07674	-0.488195
cg22084563	-0.623396	0.184589	-3.37721	0.000925881	0.509382	Promoter	KCTD11	17	7254998	7255047	-3.32265	-2.59011	-0.456664
cg27315170	-0.418273	0.123873	-3.37662	0.000927727	0.509382	Promoter	NEU1	6	31830937	31830987	-5.59045	-4.46659	-0.470081
cg13334285	0.646169	0.191767	3.36955	0.000950188	0.511662	Promoter;GeneBody	TAX1BP1;TAX1BP1	7	27779562	27779611	-4.3162	-3.57669	0.477845
cg24996270	-0.690612	0.205043	-3.36814	0.000954739	0.511662	Promoter	PTTG1IP	21	46293761	46293810	-5.8631	-5.31374	-0.379393
cg16188589	-0.766767	0.228244	-3.35941	0.000983253	0.511662	Promoter	IRAK2	3	10206347	10206397	-5.58506	-4.98763	-0.458093
cg12015124	-0.645299	0.192088	-3.35939	0.000983338	0.511662	Promoter	PRPF18	10	13628970	13629020	-5.25272	-4.67332	-0.373888
cg16245510	-0.530334	0.157933	-3.35796	0.000988089	0.511662	Promoter	SYF2	1	25559209	25559259	-5.47248	-4.80797	-0.352412
cg18956558	-0.531226	0.158417	-3.35334	0.00100359	0.511662	Promoter	RNF41;RNF41;RNF41	12	56615815	56615865	-5.71545	-4.71541	-0.531247
cg08041091	-0.592256	0.176662	-3.35248	0.00100648	0.511662	Promoter	SAE1;SAE1	19	47633872	47633922	-5.32428	-4.55709	-0.454375
cg13468624	-0.595674	0.177726	-3.35164	0.00100933	0.511662	Promoter	PSORS1C3	6	31146889	31146939	2.99186	3.86104	-0.517749
cg18403960	-0.494786	0.147706	-3.34979	0.00101563	0.511662	GeneBody	SMOC2	6	168896267	168896317	4.0756	4.83323	-0.374865
cg14762856	-0.628732	0.187709	-3.3495	0.00101663	0.511662	GeneBody	CSMD1	8	4851597	4851647	-5.65196	-4.88078	-0.484861
cg21297395	-0.574703	0.171696	-3.34721	0.00102449	0.511662	Promoter;GeneBody	WRB;WRB	21	40758276	40758326	4.16457	4.71878	-0.318501
cg05260346	-0.65177	0.194761	-3.34651	0.0010269	0.511662	GeneBody	ZDHHC14	6	158013572	158013622	4.45838	5.10261	-0.419891
cg04517722	-0.341653	0.102142	-3.3449	0.00103247	0.511662	Promoter	B3GNT3	19	17905541	17905590	-2.06839	-0.513182	-0.531343
cg23918923	-0.335984	0.100447	-3.34489	0.0010325	0.511662	Promoter	AKR1B1	7	134144118	134144168	-5.40617	-4.42044	-0.331188
cg23674796	0.618746	0.185097	3.34283	0.00103969	0.511662	Promoter;GeneBody	RWDD3;TMEM56-RWDD3	1	95699508	95699557	-5.90514	-5.24668	0.40742
cg11383544	-0.706578	0.211378	-3.34272	0.00104005	0.511662	Promoter	RSBN1	1	114355573	114355623	2.79169	3.45228	-0.466756
cg14824543	-0.555303	0.166234	-3.34049	0.0010479	0.511662	GeneBody	LOC254099	1	1076166	1076216	4.01215	4.78034	-0.426579
cg18333626	0.660824	0.197952	3.3383	0.0010556	0.511662	Enhancer;ChromatinTF	NA	22	32572285	32572335	-3.83843	-3.31747	0.344264
cg10681125	-0.570004	0.170936	-3.33461	0.00106876	0.511662	Promoter	RAB3A	19	18316054	18316103	-5.61047	-5.0085	-0.343125
cg10053622	-0.390685	0.117248	-3.33213	0.00107768	0.511662	GeneBody	DNAH2	17	7643759	7643809	1.51875	2.66797	-0.448983
cg07005173	-0.519113	0.155791	-3.3321	0.00107778	0.511662	GeneBody	ALOX12B	17	7977008	7977058	-5.0925	-4.26336	-0.430415
cg10824802	-0.529885	0.159055	-3.33146	0.0010801	0.511662	Promoter	SLCO5A1;SLCO5A1;SLCO5A1	8	70747203	70747253	-3.84223	-3.03477	-0.42786
cg07088771	-0.659715	0.198127	-3.32976	0.00108629	0.511662	GeneBody	TNXB	6	32057846	32057896	1.47415	2.14415	-0.442008
cg08605641	-0.62337	0.18732	-3.32784	0.0010933	0.511662	GeneBody	PLEKHF2	8	96146723	96146773	-6.11773	-5.3415	-0.483873
cg07781162	-0.534394	0.160834	-3.32265	0.00111241	0.511662	Promoter;GeneBody	CYGB;PRCD	17	74533902	74533952	-4.55618	-3.65355	-0.482357
cg21489391	-0.540351	0.162637	-3.32243	0.00111324	0.511662	GeneBody	GALNT9	12	132859393	132859442	1.93206	2.73464	-0.433671
cg02101307	-0.643232	0.193656	-3.32151	0.00111666	0.511662	Promoter	RGR	10	86004424	86004474	3.94824	4.58808	-0.411566
cg10185119	0.682399	0.205566	3.31961	0.00112379	0.511662	GeneBody	SATB2;SATB2	2	200325377	200325427	-3.39254	-2.78044	0.417699
cg13702226	-0.602547	0.181544	-3.31902	0.00112601	0.511662	GeneBody	DMRT2;DMRT2;DMRT2	9	1056591	1056641	1.05138	1.7968	-0.449154
cg14962158	-0.587585	0.177185	-3.31622	0.00113658	0.511662	Enhancer;OpenTF	NA	10	135138180	135138230	-3.62061	-2.96589	-0.384705
cg23261712	-0.682652	0.205873	-3.31589	0.00113785	0.511662	GeneBody	MRS2	6	24408944	24408994	5.39828	6.04111	-0.438832
cg03057951	-1.38467	0.417639	-3.31547	0.00113945	0.511662	GeneBody	TAF4	20	60553482	60553531	1.89345	2.281	-0.536629
cg06318837	-0.618118	0.186478	-3.31469	0.00114241	0.511662	Promoter	RBM46;RBM46	4	155702341	155702391	4.10496	4.71175	-0.375071
cg13351698	-0.419439	0.126557	-3.31423	0.00114417	0.511662	Promoter	HNRNPA2B1;CBX3;CBX3	7	26240574	26240624	-5.20349	-3.7465	-0.61112
cg26314478	-0.646859	0.195336	-3.31151	0.00115459	0.511662	GeneBody	ESPNP	1	17030971	17031021	2.59908	3.24473	-0.417645
cg24942343	-0.636578	0.192236	-3.31144	0.00115485	0.511662	Promoter	CTDNEP1;CTDNEP1;ELP5;ELP5	17	7155724	7155774	-6.01749	-5.28106	-0.468794
cg11850311	-0.684729	0.207035	-3.30731	0.00117088	0.511662	Promoter	ID1	20	30192545	30192595	-5.92082	-5.2999	-0.425167
cg00747187	-0.672661	0.203508	-3.30532	0.00117865	0.511662	GeneBody	LMTK2	7	97800019	97800069	2.29742	2.93092	-0.426132
cg08714996	-0.498376	0.150797	-3.30495	0.0011801	0.511662	Promoter;GeneBody	PCDHGB1;PCDHGA1;PCDHGA2;PCDHGA3	5	140729928	140729977	-2.6111	-1.89445	-0.35716
cg02446871	-0.338069	0.102299	-3.30471	0.00118105	0.511662	GeneBody	EPB41;EPB41	1	29241784	29241834	-5.94295	-4.47942	-0.494774
cg19400876	-0.508009	0.153805	-3.30295	0.00118799	0.511662	Promoter	HSPB11;LRRC42	1	54410968	54411018	-7.79357	-6.99744	-0.40444
cg09313258	-0.343883	0.104176	-3.30097	0.00119586	0.511662	Enhancer;OpenButNoTF	NA	1	117318232	117318282	4.56642	5.84984	-0.441343
cg12377424	-0.571712	0.173259	-3.29975	0.00120071	0.511662	Promoter;GeneBody	TFAP2A;LOC100130275;TFAP2A;TFAP2A	6	10412237	10412287	-6.25872	-5.53458	-0.414003
cg23255280	-0.407515	0.123575	-3.29772	0.00120886	0.511662	Promoter	DOLK;NUP188	9	131710198	131710248	-4.24343	-2.99243	-0.509799
cg18075299	-0.707179	0.214465	-3.29741	0.0012101	0.511662	Promoter	FAM71D	14	67655709	67655759	5.15111	5.75337	-0.425903
cg04306817	-0.534769	0.162189	-3.2972	0.00121097	0.511662	Promoter;GeneBody	ALDOA;ALDOA;ALDOA;ALDOA	16	30075547	30075597	-7.71778	-6.98455	-0.392106
cg06553843	-0.650808	0.197482	-3.29553	0.00121769	0.511662	GeneBody	GSDMD;GSDMD	8	144642649	144642699	2.35442	3.12679	-0.502662
cg06244906	-0.490676	0.149234	-3.28796	0.00124869	0.511662	GeneBody	ZIM2	19	57307032	57307082	1.1121	2.11431	-0.49176
cg04324521	-0.587788	0.178797	-3.28746	0.00125076	0.511662	GeneBody	CACNA1H	16	1248452	1248502	4.01918	4.62732	-0.357454
cg25775386	-0.650698	0.197961	-3.287	0.00125269	0.511662	Promoter	INSL3	19	17932001	17932051	3.60777	4.26396	-0.426981
cg03767031	-0.547425	0.16658	-3.28627	0.00125572	0.511662	Promoter	FAN1;FAN1	15	31195659	31195709	-5.46717	-4.66918	-0.436838
cg12062672	-0.700385	0.213183	-3.28538	0.00125944	0.511662	GeneBody	FGF22	19	643555	643604	3.55448	4.15002	-0.417103
cg10957584	-0.605229	0.184264	-3.28457	0.0012628	0.511662	Promoter	FAM86A	16	5148048	5148098	-6.24307	-5.60794	-0.384402
cg10662179	0.627606	0.191111	3.28399	0.00126525	0.511662	Enhancer;OpenTF	NA	12	4417170	4417220	-1.28262	-0.509349	0.48531
cg07719253	-0.370521	0.112861	-3.28297	0.00126951	0.511662	Promoter	LOC285074	2	87304056	87304106	-6.7889	-5.17614	-0.597563
cg07857331	-0.434282	0.132361	-3.28105	0.00127762	0.511662	GeneBody	MRPS27	5	71607518	71607568	3.75082	4.23739	-0.21131
cg15607103	0.557285	0.169918	3.27973	0.00128322	0.511662	GeneBody	ELOVL5;ELOVL5	6	53167601	53167651	-5.72326	-5.00483	0.400367
cg03774520	-0.473748	0.14446	-3.27943	0.00128451	0.511662	Enhancer;OpenTF	NA	1	32238105	32238155	-4.73931	-3.53766	-0.569281
cg15424739	-0.697423	0.212745	-3.27821	0.00128969	0.511662	Promoter	COMP	19	18901666	18901715	-5.40982	-4.74243	-0.465453
cg13165212	-0.609128	0.185825	-3.27796	0.00129075	0.511662	Enhancer;OpenTF	NA	22	42675950	42676000	3.13082	3.89117	-0.46315
cg08917795	-0.52375	0.159861	-3.2763	0.0012979	0.511662	Promoter	MT1X	16	56716548	56716598	-6.31025	-5.60913	-0.36721
cg13023014	-0.599481	0.183013	-3.27561	0.00130084	0.511662	GeneBody	STOX2	4	184908745	184908795	2.44499	3.14036	-0.41686
cg07576664	-0.583303	0.178165	-3.27394	0.00130804	0.511662	GeneBody	PARD3	10	34408654	34408703	3.84987	4.55214	-0.409637
cg04367614	-0.625231	0.191059	-3.27245	0.00131451	0.511662	GeneBody	SPACA1	6	88776150	88776200	4.58949	5.1098	-0.325312
cg26879578	-0.444252	0.135762	-3.27228	0.00131527	0.511662	GeneBody	TMEM56-RWDD3;RWDD3	1	95700272	95700322	-5.85049	-4.71625	-0.503889
cg21330976	-0.694805	0.212334	-3.27222	0.00131551	0.511662	GeneBody	ANKRD29	18	21195665	21195715	4.07823	4.67518	-0.41476
cg04418355	0.404775	0.123711	3.27195	0.00131669	0.511662	GeneBody	HLA-DQB2	6	32729126	32729175	0.657974	1.7261	0.432349
cg24458833	-0.721825	0.220726	-3.27023	0.00132418	0.511662	Promoter	XKR8	1	28285986	28286035	-2.36919	-1.76937	-0.432964
cg23811476	-0.695566	0.212714	-3.26996	0.00132537	0.511662	Promoter	INO80C	18	33077963	33078012	-5.98123	-5.42743	-0.385203
cg00939556	0.675285	0.206547	3.26941	0.00132781	0.511662	GeneBody	BTN3A3	6	26452631	26452681	4.93999	5.53549	0.402134
cg16426459	0.660196	0.202053	3.26745	0.00133643	0.511662	Promoter	MLPH	2	238396106	238396156	-2.92443	-2.32815	0.393664
cg17778955	-0.738887	0.226149	-3.26725	0.00133728	0.511662	GeneBody	ZDHHC16;ZDHHC16	10	99210547	99210597	2.75351	3.35094	-0.441433
cg16473703	-0.657848	0.201423	-3.26601	0.0013428	0.511662	NA	NA	17	10831995	10832045	3.32921	3.90472	-0.3786
cg15473066	0.462723	0.141751	3.26434	0.00135022	0.511662	Promoter	ZNF727	7	63505584	63505634	-1.84267	-0.813023	0.476442
cg09430060	0.580957	0.177999	3.26381	0.00135255	0.511662	GeneBody	BCAT2;BCAT2	19	49306793	49306843	3.18204	3.908	0.421751
cg22443510	-0.695905	0.213264	-3.26312	0.00135565	0.511662	Enhancer;OpenTF	NA	7	73062034	73062084	-3.29601	-2.74378	-0.384303
cg06520300	-0.537277	0.164662	-3.2629	0.00135663	0.511662	Promoter;GeneBody	MYCNOS;MYCN	2	16081775	16081825	-4.5575	-3.69994	-0.460744
cg01529770	-0.579347	0.177621	-3.26171	0.00136199	0.511662	Promoter	SARS2;MRPS12;MRPS12	19	39421614	39421664	-6.67249	-6.04834	-0.3616
cg01109337	-0.640377	0.196338	-3.26161	0.00136243	0.511662	GeneBody	TEX14	17	56744283	56744333	-0.793464	-0.146729	-0.414154
cg24988817	0.38124	0.116895	3.26138	0.00136344	0.511662	Enhancer;OpenTF	NA	2	88754482	88754532	-3.18158	-2.05602	0.429112
cg16608731	0.719259	0.220757	3.25815	0.00137804	0.511662	GeneBody	PIPOX	17	27370939	27370989	3.96934	4.57977	0.439057
cg12582003	0.691154	0.212145	3.25792	0.00137909	0.511662	GeneBody	DNM1	9	131012919	131012969	-5.49523	-4.9756	0.359142
cg18874136	0.617504	0.189541	3.2579	0.00137921	0.511662	Promoter	DCC	18	49866210	49866260	-3.57913	-2.86407	0.441556
cg23131007	-0.682502	0.209843	-3.25244	0.00140422	0.511662	Promoter	LOC145783;TCF12	15	57210195	57210245	-5.32027	-4.64125	-0.463431
cg22200067	-0.592522	0.182202	-3.252	0.00140625	0.511662	Promoter	ALKBH8	11	107436549	107436599	-5.15876	-4.51959	-0.378725
cg09796739	-0.526705	0.162058	-3.25011	0.00141503	0.511662	Promoter;GeneBody	JMJD4;SNAP47	1	227924055	227924105	3.30767	3.84767	-0.284422
cg25144111	-0.340532	0.104822	-3.24869	0.00142167	0.511662	GeneBody	SOGA3	6	127796263	127796313	3.97157	5.02345	-0.358201
cg07639694	-0.443693	0.136577	-3.24866	0.0014218	0.511662	Promoter	KCTD11	17	7254860	7254910	-2.23088	-1.34258	-0.394133
cg18458730	-0.520774	0.160307	-3.24862	0.001422	0.511662	Promoter	BPIFA2	20	31755735	31755785	3.61468	4.35515	-0.385614
cg00446697	-0.60719	0.18695	-3.24787	0.00142551	0.511662	GeneBody	MOB2	11	1542264	1542314	4.23049	4.8811	-0.395045
cg22639768	-0.659226	0.202988	-3.24762	0.00142668	0.511662	Promoter	FAM13C;FAM13C	10	61122535	61122585	-6.00189	-5.34711	-0.431648
cg10960920	-0.674882	0.207863	-3.24676	0.0014307	0.511662	GeneBody	CPQ	8	97918272	97918322	4.30826	4.97517	-0.45009
cg06319390	-0.594869	0.183285	-3.2456	0.00143619	0.511662	Promoter;GeneBody	CCT3;TSACC	1	156308183	156308232	-6.85351	-6.21315	-0.380931
cg21975462	-0.656641	0.202404	-3.24421	0.00144274	0.511662	NA	NA	11	95032830	95032880	2.82958	3.5652	-0.483036
cg06633889	-0.625816	0.192913	-3.24403	0.0014436	0.511662	Promoter	TSPAN31	12	58138627	58138677	-6.32972	-5.61267	-0.448741
cg07277129	-0.563293	0.173716	-3.2426	0.00145038	0.512152	NA	NA	5	103289492	103289542	5.10828	5.65259	-0.306605
cg05817443	-0.656979	0.20281	-3.23939	0.00146577	0.5138	Enhancer;OpenButNoTF	NA	13	112076796	112076846	3.4494	4.02225	-0.376349
cg26928858	-0.585453	0.180784	-3.23841	0.0014705	0.5138	GeneBody	CCDC57	17	80064389	80064439	-4.76762	-3.95953	-0.473101
cg11930400	0.582835	0.179985	3.23825	0.00147127	0.5138	Enhancer;ChromatinTF	NA	4	111533883	111533933	-3.373	-2.67129	0.408985
cg18500192	0.702377	0.217232	3.2333	0.00149534	0.518568	Promoter	KCNH8	3	19189882	19189931	-4.48863	-3.90889	0.407196
cg12478378	-0.428102	0.132428	-3.23271	0.00149824	0.518568	Promoter	HIST1H2AK;HIST1H2BN	6	27806352	27806402	-5.74253	-4.89054	-0.364739
cg06062848	0.574218	0.177696	3.23146	0.00150435	0.518568	GeneBody	ZCCHC2	18	60194303	60194353	-5.22541	-4.66723	0.320518
cg03666441	-0.396454	0.1228	-3.22845	0.00151929	0.518568	Promoter;GeneBody	KCTD11;ACAP1	17	7254671	7254720	-2.80002	-1.83668	-0.381919
cg20071949	0.642196	0.19906	3.22614	0.00153081	0.518568	Promoter	ZC3HC1	7	129691449	129691499	-2.2445	-1.68585	0.358764
cg17502267	-0.689962	0.213887	-3.22583	0.00153238	0.518568	Promoter	BNIP2	15	59981190	59981240	-3.30482	-2.69938	-0.417724
cg18195080	-0.298541	0.0925721	-3.22496	0.00153673	0.518568	Promoter	FAM24B-CUZD1;FAM24B;LOC399815	10	124639012	124639061	-4.69161	-3.30577	-0.41373
cg03446863	-0.388552	0.120508	-3.22427	0.00154017	0.518568	Promoter;GeneBody	TFEB;TFEB;TFEB;TFEB	6	41702377	41702427	-5.41662	-4.2706	-0.445286
cg21156439	-0.723303	0.224515	-3.22163	0.00155356	0.518568	NA	NA	9	94716496	94716546	3.08043	3.6798	-0.433522
cg01952742	-0.724124	0.224825	-3.22083	0.0015576	0.518568	GeneBody	SELP	1	169558876	169558926	4.12706	4.70896	-0.421365
cg12706983	-0.596659	0.185294	-3.22007	0.00156149	0.518568	Promoter	ZSCAN16	6	28092239	28092289	-6.02643	-5.37302	-0.389867
cg15928016	-0.629099	0.19543	-3.21905	0.00156669	0.518568	GeneBody	2016-03-05	10	94064371	94064421	4.33934	5.04261	-0.44243
cg05164926	-0.342631	0.106464	-3.21827	0.0015707	0.518568	Promoter	KCTD11	17	7255624	7255673	-1.87713	-1.11514	-0.261081
cg22167839	-0.600211	0.18658	-3.21691	0.00157766	0.518568	Promoter	2016-09-07	7	35840084	35840134	-4.96278	-4.10131	-0.517067
cg26782824	-0.436127	0.135623	-3.21573	0.00158379	0.518568	Promoter	PCF11	11	82867912	82867962	-4.5222	-3.45602	-0.464993
cg08426066	-0.627332	0.195084	-3.21571	0.00158388	0.518568	Promoter	TDRD6	6	46655514	46655564	1.7906	2.46005	-0.419966
cg05564938	0.63472	0.197402	3.21536	0.00158568	0.518568	Promoter;GeneBody	RNF111;RNF111	15	59280601	59280650	-4.25774	-3.7591	0.316497
cg02676175	-0.431382	0.134194	-3.21463	0.00158949	0.518568	Promoter;GeneBody	KCTD11;ACAP1	17	7253672	7253721	-0.0674851	0.805529	-0.376603
cg15640061	-0.461879	0.14377	-3.21263	0.00159985	0.518568	Promoter;GeneBody	MYL6;MYL6B	12	56551398	56551448	-3.74315	-2.73761	-0.46444
cg21649580	0.480098	0.149448	3.21248	0.00160067	0.518568	GeneBody	TUBGCP6	22	50682642	50682692	-5.15189	-4.23683	0.439319
cg09322003	-0.469741	0.146293	-3.21096	0.00160862	0.518568	Enhancer;ChromatinTF	NA	7	155584248	155584297	2.87891	3.84818	-0.455303
cg10137155	-0.441914	0.137699	-3.20929	0.00161741	0.518568	GeneBody	KBTBD8	3	67049254	67049304	-5.80301	-5.03158	-0.340906
cg05934778	-0.586871	0.182886	-3.20894	0.00161924	0.518568	GeneBody	TRIM39;TRIM39;TRIM39-RPP21	6	30308355	30308405	2.97081	3.78759	-0.479341
cg25687807	-0.599819	0.187059	-3.20658	0.00163173	0.518568	NA	NA	6	167284983	167285033	4.85518	5.52454	-0.401496
cg01161842	0.641593	0.200091	3.2065	0.00163216	0.518568	GeneBody	ATP11A	13	113518337	113518387	2.70057	3.37276	0.431274
cg26929925	-0.366224	0.114294	-3.20423	0.00164429	0.518568	GeneBody	SLC23A1	5	138714088	138714137	3.71428	5.01826	-0.477547
cg06443831	-0.670707	0.209329	-3.20408	0.00164506	0.518568	GeneBody	ASXL2	2	26052597	26052647	3.03691	3.77688	-0.496298
cg02390813	-0.383553	0.119713	-3.20394	0.00164584	0.518568	GeneBody	CHST5	16	75563489	75563538	3.9459	4.96885	-0.392355
cg09414638	-0.649085	0.202621	-3.20345	0.00164846	0.518568	GeneBody	ESR1;ESR1;ESR1;ESR1	6	152239811	152239861	3.13342	3.88721	-0.489277
cg10501085	0.611919	0.191215	3.20017	0.00166612	0.518568	Promoter	SLC30A2	1	26373083	26373133	-3.15639	-2.54353	0.375022
cg10791966	-0.57334	0.179184	-3.19973	0.00166852	0.518568	GeneBody	ALDH3A1;ALDH3A1;ALDH3A1	17	19645573	19645623	3.24777	3.71609	-0.268504
cg14941600	-0.652916	0.204095	-3.19908	0.00167205	0.518568	GeneBody	PLCH2	1	2433060	2433110	3.55044	4.13525	-0.381828
cg06480496	0.361257	0.112995	3.19709	0.00168288	0.518568	Promoter	HCP5	6	31430626	31430676	-2.40454	-1.48279	0.332988
cg21933928	-0.638918	0.199897	-3.19623	0.0016876	0.518568	Enhancer;OpenButNoTF	NA	20	32453380	32453430	3.01173	3.59699	-0.373933
cg00005083	-0.548943	0.171864	-3.19406	0.00169957	0.518568	Promoter	TDRD6	6	46655543	46655592	4.01835	4.74166	-0.397056
cg23451291	-0.566451	0.177366	-3.19369	0.00170162	0.518568	Enhancer;OpenTF	NA	7	25891378	25891428	-5.52259	-4.77739	-0.422119
cg05259332	0.582443	0.182392	3.19335	0.00170347	0.518568	NA	NA	6	25627764	25627814	3.48606	4.21292	0.42335
cg06211243	0.568348	0.178014	3.19271	0.00170703	0.518568	Enhancer;OpenButNoTF	NA	18	12907397	12907447	1.50399	2.20212	0.396783
cg24067652	-0.612418	0.19191	-3.19117	0.00171558	0.518568	GeneBody	PFDN1	5	139626087	139626137	5.19719	5.85958	-0.40566
cg18634211	0.418482	0.131143	3.19105	0.00171625	0.518568	Promoter	LIN28A	1	26737213	26737263	-3.48785	-2.34666	0.477565
cg05444312	-0.234996	0.0736549	-3.19051	0.00171928	0.518568	Promoter	HIST1H2AJ;HIST1H2BM	6	27782628	27782678	-5.5286	-3.90204	-0.382236
cg07971188	-0.681055	0.213527	-3.18955	0.00172459	0.518568	Promoter	HCP5	6	31431100	31431150	-3.3173	-2.70665	-0.415884
cg12871835	0.645842	0.202526	3.18893	0.00172808	0.518568	Promoter	SGK1	6	134639368	134639418	-0.90763	-0.204021	0.45442
cg06518779	-0.635466	0.199288	-3.18868	0.00172951	0.518568	Promoter;GeneBody	KDELC1;BIVM	13	103452507	103452557	-5.30053	-4.61481	-0.435755
cg01157070	-0.578048	0.181292	-3.18848	0.0017306	0.518568	Promoter;GeneBody	DKFZP434H168;GNAO1;GNAO1	16	56228463	56228512	-4.44184	-3.83439	-0.351134
cg14300636	-0.598819	0.187865	-3.1875	0.00173614	0.518595	Promoter;GeneBody	BOLA3-AS1;BOLA3	2	74374279	74374329	2.6831	3.3578	-0.404024
cg16459276	-0.386326	0.121319	-3.18437	0.00175381	0.520683	Enhancer;OpenTF	NA	6	30433374	30433424	-1.37557	-0.91109	-0.179442
cg01543795	-0.619869	0.194682	-3.184	0.00175594	0.520683	Promoter	KDM8;KDM8	16	27215099	27215148	-6.64049	-5.99394	-0.40077
cg03663746	-0.536676	0.168714	-3.18098	0.00177317	0.520683	Promoter	C7orf13;RNF32;RNF32	7	156433269	156433318	-5.96892	-5.45554	-0.275516
cg02914652	0.422711	0.132924	3.18009	0.00177829	0.520683	Enhancer;OpenTF	NA	12	4417142	4417192	-0.580196	0.573358	0.48762
cg17296589	0.605055	0.190273	3.17994	0.00177917	0.520683	GeneBody	ATP11A	13	113366025	113366075	1.50985	2.15768	0.391976
cg08876508	-0.5499	0.172928	-3.17994	0.00177919	0.520683	GeneBody	RASL10B	17	34067995	34068045	1.45083	2.20843	-0.416603
cg25901381	0.609167	0.19159	3.17953	0.00178151	0.520683	Promoter	HOXA11;HOXA11-AS	7	27225436	27225486	-4.28098	-3.66434	0.375637
cg14196263	0.612858	0.192821	3.17837	0.00178822	0.520943	Enhancer;OpenTF	NA	13	110443691	110443741	-2.42385	-1.72942	0.425586
cg04688051	-0.573437	0.180587	-3.1754	0.0018055	0.520943	Promoter;GeneBody	LYNX1;LYNX1;LYNX1;LYNX1	8	143858490	143858539	-3.9847	-3.1691	-0.4677
cg16896371	0.623997	0.196534	3.17501	0.00180777	0.520943	Promoter	CAND1	12	67662589	67662639	-5.30912	-4.68094	0.391984
cg15342452	-0.538499	0.16967	-3.1738	0.00181483	0.520943	GeneBody	ADAM12;ADAM12	10	127823065	127823115	0.51364	1.2363	-0.389151
cg27280296	-0.563986	0.177709	-3.17366	0.0018157	0.520943	Promoter	EFCAB11;TDP1	14	90422291	90422340	-5.82217	-5.23075	-0.333557
cg00027037	0.570952	0.180006	3.17186	0.0018263	0.520943	Promoter	OSBPL1A	18	21977708	21977757	-6.51473	-5.84204	0.384073
cg02466830	-0.324164	0.102205	-3.1717	0.00182723	0.520943	Enhancer;OpenTF	NA	3	98376342	98376391	-2.26876	-1.07918	-0.385618
cg11707445	-0.536958	0.16946	-3.16865	0.00184532	0.520943	Promoter	LRRC71	1	156889964	156890014	4.89042	5.63139	-0.397867
cg22897224	-0.576403	0.181926	-3.16834	0.00184714	0.520943	Promoter;GeneBody	TOP1P2;PIWIL3	22	25160357	25160407	1.44278	2.19427	-0.433161
cg15091323	-0.680261	0.214797	-3.16699	0.0018552	0.520943	Promoter	BCL11A	2	60780474	60780524	-4.79897	-4.19069	-0.413784
cg23206520	0.511434	0.161511	3.16655	0.00185784	0.520943	GeneBody	GULP1;GULP1	2	189158094	189158144	1.72104	2.65665	0.478503
cg22693994	-0.548891	0.173356	-3.16626	0.00185961	0.520943	GeneBody	TARDBP	1	11085219	11085269	3.71712	4.51379	-0.437284
cg02951059	-0.639418	0.202096	-3.16392	0.00187366	0.520943	Promoter	ZNF551	19	58193220	58193270	-6.43927	-5.79311	-0.413164
cg15725238	-0.645054	0.203898	-3.16361	0.00187557	0.520943	NA	NA	5	107972199	107972249	4.16801	4.80251	-0.409284
cg01226447	-0.252662	0.0798927	-3.16251	0.00188222	0.520943	Promoter	ETFB	19	51870714	51870764	-6.17299	-3.60437	-0.648992
cg23012527	-0.492307	0.155771	-3.16046	0.00189472	0.520943	Enhancer;OpenTF	NA	1	201508712	201508762	-5.57811	-4.55021	-0.506042
cg06452184	0.571719	0.180962	3.15934	0.00190158	0.520943	GeneBody	LPHN3	4	62924397	62924447	2.03443	2.74479	0.406123
cg11586600	-0.527332	0.167041	-3.1569	0.00191653	0.520943	Promoter	KIF26B	1	245317971	245318020	-6.80328	-6.16195	-0.338196
cg13264672	-0.312731	0.0990693	-3.15669	0.00191786	0.520943	GeneBody	CDK13	7	39993440	39993490	-1.27953	-0.0120353	-0.396386
cg11433608	-0.671343	0.212802	-3.15478	0.00192969	0.520943	GeneBody	B9D1;B9D1	17	19246574	19246624	3.02675	3.59219	-0.379602
cg12407844	-0.435323	0.138072	-3.15288	0.00194152	0.520943	Promoter	PCNXL4	14	60558372	60558422	-5.46585	-4.16269	-0.567295
cg10241608	-0.659002	0.20906	-3.15221	0.0019457	0.520943	GeneBody	ADARB2	10	1226650	1226700	5.15845	5.78349	-0.411901
cg04351807	-0.643936	0.204295	-3.15199	0.00194706	0.520943	GeneBody	LDLRAD3	11	36013590	36013640	2.98975	3.60098	-0.393593
cg17156767	0.616652	0.195652	3.15178	0.00194839	0.520943	Enhancer;OpenTF	NA	19	30364414	30364463	-2.98781	-2.2789	0.437152
cg14580567	-0.638811	0.202831	-3.14947	0.00196292	0.520943	Promoter	HHIP-AS1;HHIP	4	145567271	145567321	-3.69754	-2.83832	-0.548881
cg27160348	-0.407751	0.129506	-3.1485	0.00196904	0.520943	GeneBody	HLA-DQB2	6	32729590	32729639	1.79642	2.79856	-0.408627
cg17319956	-0.627047	0.199206	-3.14773	0.00197392	0.520943	NA	NA	12	115671343	115671393	2.20595	2.80985	-0.378669
cg09748960	-0.521896	0.165836	-3.14705	0.00197821	0.520943	Promoter	BTNL2	6	32374926	32374976	3.80111	4.54397	-0.387692
cg14531085	-0.642627	0.20423	-3.14658	0.00198121	0.520943	Promoter	PGLS	19	17622340	17622390	-5.64407	-4.99294	-0.418433
cg20099147	-0.441072	0.140195	-3.14614	0.00198403	0.520943	Promoter	ZNF444	19	56652066	56652116	-6.47404	-5.56681	-0.400156
cg05060602	-0.702144	0.223199	-3.14583	0.00198602	0.520943	Promoter	DCTD	4	183838873	183838923	-4.90249	-4.23933	-0.465634
cg16901862	-0.440048	0.139891	-3.14565	0.00198718	0.520943	NA	NA	12	563019	563069	3.49412	4.33979	-0.372137
cg00355633	0.572246	0.182241	3.14006	0.00202313	0.520943	Promoter;GeneBody	JMJD4;SNAP47	1	227923889	227923939	-3.16445	-2.50546	0.377106
cg01089095	-0.401356	0.127928	-3.13737	0.00204066	0.520943	Promoter	CHCHD1	10	75541620	75541669	-5.90318	-4.54064	-0.54686
cg00076880	-0.46069	0.146868	-3.13677	0.0020446	0.520943	GeneBody	UNC93A	6	167717196	167717246	4.6761	5.30625	-0.290306
cg02461388	-0.424442	0.135335	-3.13622	0.00204816	0.520943	Promoter;GeneBody	APITD1-CORT;APITD1;APITD1-CORT;APITD1	1	10490894	10490944	-8.78564	-7.95711	-0.351662
cg27277403	0.593594	0.189338	3.1351	0.00205554	0.520943	Promoter	KMO	1	241694885	241694935	-6.12243	-5.31268	0.480661
cg09408571	-0.245977	0.0784692	-3.13469	0.00205825	0.520943	Promoter	GPR88	1	101003585	101003635	1.0249	2.68175	-0.407546
cg16616467	-0.584755	0.186581	-3.13406	0.00206242	0.520943	GeneBody	CPNE7	16	89642866	89642915	3.5241	4.31784	-0.464144
cg16385448	-0.650475	0.207607	-3.1332	0.00206806	0.520943	GeneBody	JAG2	14	105612081	105612131	3.98461	4.54704	-0.365848
cg05798911	-0.585433	0.186865	-3.13291	0.00206999	0.520943	GeneBody	LMOD3	3	69160779	69160829	4.29165	4.94012	-0.379634
cg25302985	-0.590317	0.188437	-3.13271	0.00207135	0.520943	Promoter	C1orf140	1	221509802	221509852	2.71648	3.36368	-0.382054
cg12884779	-0.532407	0.170047	-3.13094	0.0020831	0.520943	Promoter	DUSP1	5	172198737	172198787	-3.27769	-2.52415	-0.401188
cg14182420	-0.7949	0.253932	-3.13036	0.00208695	0.520943	Promoter	NUP205	7	135242397	135242447	-4.90636	-4.42634	-0.381572
cg22727416	0.675301	0.215758	3.1299	0.00209008	0.520943	Promoter	ADAM10	15	59041689	59041739	-6.54045	-5.91059	0.425344
cg20683754	-0.562917	0.179912	-3.12884	0.00209715	0.520943	GeneBody	IGFLR1	19	36231413	36231462	-5.77479	-5.16132	-0.34533
cg06283473	-0.60931	0.194879	-3.1266	0.00211223	0.520943	GeneBody	RTKN2	10	63996254	63996304	4.3293	4.88416	-0.338084
cg06447795	-0.456619	0.146068	-3.12607	0.00211582	0.520943	Promoter	TGM2	20	36793996	36794046	-2.88739	-2.02895	-0.391977
cg17034030	-0.628928	0.2012	-3.12589	0.00211703	0.520943	Promoter	ACAA1;MYD88	3	38179837	38179886	-5.78701	-5.27185	-0.323998
cg12553223	0.58984	0.188715	3.12555	0.00211932	0.520943	GeneBody	RTFDC1	20	55044302	55044352	-4.90193	-4.20286	0.412339
cg17675288	-0.550408	0.1761	-3.12554	0.00211937	0.520943	Enhancer;OpenTF	NA	19	12228434	12228483	3.49091	4.15342	-0.364652
cg13925686	0.523859	0.167635	3.12499	0.0021231	0.520943	Promoter	ACAP1	17	7239643	7239693	-4.03167	-3.02423	0.527757
cg22029587	-0.563166	0.180289	-3.12368	0.00213203	0.520943	Promoter	INPP5D	2	233924952	233925002	-6.70391	-5.92239	-0.440128
cg10215884	0.481516	0.154156	3.12357	0.00213276	0.520943	Promoter	TMEM161B;TMEM161B-AS1;TMEM161B-AS1	5	87564247	87564297	-3.69866	-2.77211	0.44615
cg13311607	-0.617415	0.197698	-3.12302	0.0021365	0.520943	Promoter	RHPN1-AS1;RHPN1	8	144451474	144451524	-2.87256	-2.15218	-0.444777
cg18012350	-0.645569	0.206769	-3.12217	0.00214231	0.520943	Promoter	UBL7;UBL7;LOC440288	15	74753669	74753719	-4.25235	-3.44592	-0.520605
cg14370910	0.452286	0.144905	3.12125	0.00214862	0.520943	GeneBody	LINC00643	14	62593650	62593700	-3.5537	-2.69679	0.387569
cg13298632	-0.292492	0.0937276	-3.12066	0.0021527	0.520943	Enhancer;ChromatinTF	NA	2	242952599	242952649	2.43553	4.20371	-0.517179
cg17279557	-0.619013	0.198369	-3.12051	0.00215374	0.520943	Promoter;GeneBody	AFF1;AFF1	4	87927655	87927705	-6.52224	-5.87021	-0.403616
cg11393025	-0.653991	0.20962	-3.11988	0.00215805	0.520943	Promoter	TOP2A	17	38573776	38573826	-6.49848	-5.86034	-0.417335
cg03641529	-0.728549	0.233541	-3.11957	0.00216016	0.520943	GeneBody	SREBF1	17	17716218	17716268	2.60984	3.1963	-0.427264
cg21096050	-0.682069	0.218701	-3.11872	0.00216603	0.520943	Promoter	CDS1	4	85502665	85502715	3.94861	4.50785	-0.38144
cg24400517	-0.626186	0.200847	-3.11773	0.00217291	0.520943	Promoter	JHDM1D;LOC100134229	7	139876520	139876570	-2.58964	-1.87841	-0.445362
cg11334818	-0.367176	0.117782	-3.11741	0.00217511	0.520943	Promoter	PTPN5	11	18813142	18813192	-3.88496	-2.58704	-0.476567
cg09886641	-0.450259	0.144477	-3.11647	0.00218165	0.520943	Promoter;GeneBody	NOX5;SPESP1;MIR548H4	15	69222969	69223019	1.34946	2.2464	-0.403856
cg24780501	-0.465092	0.149266	-3.11587	0.00218584	0.520943	Promoter	KCNQ1DN	11	2890401	2890451	-0.504302	0.371323	-0.407246
cg08502490	-0.463938	0.149025	-3.11315	0.00220486	0.520943	Enhancer;OpenTF;lincRNAPromoterEnhancer	NA	6	28864024	28864074	-7.54095	-6.8123	-0.338048
cg06629775	-0.576735	0.185281	-3.11276	0.00220763	0.520943	Promoter;GeneBody	CLHC1;RPS27A;RPS27A;RPS27A;CLHC1	2	55459024	55459074	-6.9754	-6.12465	-0.490658
cg07135237	0.64472	0.207135	3.11256	0.00220902	0.520943	GeneBody	SKIDA1	10	21808126	21808176	-4.76705	-4.14266	0.40256
cg27071797	-0.604291	0.19423	-3.11122	0.00221849	0.520943	Enhancer;OpenButNoTF	NA	15	62516631	62516680	2.61939	3.30924	-0.416873
cg23213016	-0.641572	0.206257	-3.11054	0.0022233	0.520943	Promoter	RAP2B	3	152880098	152880147	-5.85274	-5.29851	-0.35558
cg26921657	-0.625628	0.201366	-3.10692	0.00224905	0.520943	Promoter	LINC00319	21	44868906	44868956	3.75251	4.32131	-0.355858
cg13454941	-0.451983	0.145497	-3.10647	0.0022523	0.520943	NA	NA	19	15832571	15832621	2.50768	3.52166	-0.458298
cg21988569	0.670978	0.215997	3.10642	0.0022526	0.520943	Promoter	DHX16	6	30640445	30640494	-5.52468	-4.88179	0.431363
cg17339505	-0.631532	0.203308	-3.10628	0.0022536	0.520943	Promoter	RET	10	43572621	43572670	-6.24137	-5.6958	-0.344546
cg17967973	-0.585427	0.188477	-3.10609	0.002255	0.520943	Promoter	SRPR;FOXRED1;FOXRED1	11	126138994	126139043	-5.86664	-5.26572	-0.351799
cg25900902	-0.375596	0.120937	-3.10573	0.00225758	0.520943	Promoter;GeneBody	KCTD11;ACAP1	17	7253340	7253390	2.20703	3.46352	-0.471931
cg01579206	-0.601899	0.193876	-3.10455	0.00226609	0.520943	Promoter	CSNK1A1;CSNK1A1	5	148931078	148931127	-6.69945	-6.12623	-0.345025
cg03292544	0.534184	0.172101	3.1039	0.00227076	0.520943	Enhancer;OpenTF	NA	17	27335299	27335349	0.744915	1.56506	0.438107
cg03248151	0.511525	0.164841	3.10314	0.00227625	0.520943	NA	NA	9	98109802	98109852	3.92512	4.48093	0.284311
cg19263433	-0.31122	0.100299	-3.10291	0.00227789	0.520943	Enhancer;OpenButNoTF	NA	2	118618151	118618201	1.13212	2.4987	-0.425305
cg06187750	-0.571011	0.184035	-3.10273	0.0022792	0.520943	Enhancer;OpenButNoTF	NA	20	61758410	61758460	2.24234	2.92809	-0.39157
cg14769786	0.412868	0.133077	3.10247	0.00228112	0.520943	GeneBody	RTN4RL1	17	1881333	1881382	-3.1574	-2.21393	0.389528
cg03881738	-0.373317	0.120527	-3.09737	0.00231839	0.520943	NA	NA	6	170547103	170547153	1.35086	2.57891	-0.458452
cg02550691	-0.39309	0.126944	-3.09656	0.00232432	0.520943	GeneBody	KCTD11	17	7255687	7255737	-2.67033	-1.84385	-0.324881
cg19927257	-0.368553	0.119021	-3.09653	0.00232456	0.520943	Promoter;GeneBody	RUSC1-AS1;RUSC1;RUSC1;RUSC1	1	155294894	155294943	-4.93629	-3.77428	-0.428264
cg21831183	-0.596405	0.19272	-3.09467	0.00233835	0.520943	Enhancer;ChromatinTF	NA	14	94873879	94873929	3.45764	4.15676	-0.416955
cg09806262	-0.501672	0.162145	-3.09397	0.0023435	0.520943	GeneBody	ALOX5	10	45914900	45914950	-3.56853	-2.66998	-0.45078
cg05886546	-0.366228	0.118432	-3.0923	0.00235593	0.520943	GeneBody	WNK4	17	40936498	40936547	-3.09838	-1.98721	-0.406939
cg25191716	-0.60314	0.195071	-3.0919	0.00235894	0.520943	Promoter	CBFA2T2	20	32077753	32077803	-6.12214	-5.50881	-0.369929
cg07336099	0.535132	0.173095	3.09155	0.00236159	0.520943	NA	NA	2	140029642	140029692	0.886719	1.66757	0.417857
cg06508738	-0.391849	0.126783	-3.09071	0.00236783	0.520943	Promoter	PRR23C	3	138763803	138763853	0.978929	2.14935	-0.458627
cg21813470	0.601558	0.19464	3.09062	0.00236851	0.520943	Enhancer;OpenTF	NA	12	59797238	59797288	-4.84849	-4.14102	0.425582
cg17386777	-0.535681	0.173349	-3.09018	0.00237187	0.520943	Enhancer;OpenTF	NA	9	36166828	36166878	-5.47193	-4.68842	-0.419712
cg06544198	-0.577584	0.186956	-3.08942	0.00237758	0.520943	GeneBody	TMEM14C	6	10723653	10723703	-6.12197	-5.32502	-0.460308
cg12346467	-0.366907	0.118766	-3.08932	0.00237829	0.520943	Promoter	RIOK2	5	96519010	96519060	-5.09014	-3.90306	-0.435547
cg11068289	-0.601373	0.194706	-3.08862	0.00238362	0.520943	Enhancer;ChromatinTF	NA	17	78955884	78955933	1.76351	2.36676	-0.362778
cg20161645	-0.557031	0.180366	-3.08833	0.0023858	0.520943	Promoter	MRPL44	2	224822574	224822624	-6.58695	-5.87783	-0.394999
cg20195820	-0.557426	0.180502	-3.0882	0.00238675	0.520943	GeneBody	ASPA;ASPA	17	3391629	3391679	2.19806	2.94251	-0.414978
cg09540111	-0.503577	0.163099	-3.08756	0.00239163	0.520943	GeneBody	ST6GAL1	3	186649601	186649651	-5.85194	-4.92081	-0.468897
cg15355859	-0.247648	0.0802091	-3.08753	0.00239183	0.520943	GeneBody	TENM4	11	79149303	79149353	-5.05644	-2.55038	-0.62062
cg06223162	-0.142759	0.0462428	-3.08717	0.00239456	0.520943	Promoter	GPR88	1	101003688	101003738	-1.87884	0.549165	-0.34662
cg07784212	-0.496802	0.160953	-3.08663	0.00239869	0.520943	GeneBody	ELP6	3	47554384	47554434	-5.54146	-4.92119	-0.308152
cg20624451	-0.275147	0.0891467	-3.08645	0.00240002	0.520943	Promoter	LOC401242	6	28832133	28832183	-5.77926	-4.11823	-0.457028
cg02729352	-0.508066	0.164615	-3.0864	0.00240045	0.520943	Promoter	ZNF432	19	52552443	52552493	-5.47074	-4.60342	-0.440657
cg06483239	-0.486206	0.15755	-3.08605	0.00240309	0.520943	Promoter	SRP14;LOC100131089	15	40331817	40331867	-5.24389	-4.29514	-0.461285
cg15501526	-0.269969	0.087495	-3.08554	0.00240696	0.520943	Enhancer;OpenButNoTF	NA	10	2543763	2543812	0.628024	2.20033	-0.424475
cg08208917	-0.423648	0.137332	-3.08484	0.00241233	0.520943	Promoter	TMEM87A;GANC	15	42565872	42565922	-5.70789	-4.67149	-0.439071
cg08558974	-0.30968	0.100392	-3.08472	0.00241325	0.520943	NA	NA	2	242949532	242949582	1.08289	2.7932	-0.529648
cg10421984	-0.590405	0.191461	-3.08368	0.00242118	0.520943	Promoter	ASXL1	20	30945843	30945892	-5.57698	-4.98691	-0.348379
cg18441733	-0.647427	0.209978	-3.0833	0.00242408	0.520943	GeneBody	MRVI1;MRVI1;MRVI1	11	10669987	10670037	3.90967	4.46638	-0.360431
cg23343264	0.652279	0.211657	3.08177	0.00243587	0.520943	Promoter	RFC5	12	118454084	118454134	-1.66865	-1.05745	0.398671
cg16948053	-0.597519	0.193891	-3.08172	0.00243621	0.520943	Enhancer;ChromatinTF	NA	3	169386642	169386692	-4.5748	-3.83376	-0.442786
cg00124695	-0.39449	0.128036	-3.08109	0.00244106	0.520943	Promoter	SALL1;SALL1	16	51184991	51185040	-5.175	-4.40361	-0.304305
cg12575136	0.61318	0.19904	3.08069	0.00244416	0.520943	Promoter	ZNF397	18	32820939	32820988	-2.19344	-1.30707	0.543505
cg23445461	-0.498479	0.161822	-3.08042	0.00244627	0.520943	Promoter;GeneBody	PCDHGC4;PCDHGA1;PCDHGA2;PCDHGA3;PCDHGB1;PCDHGA4;PCDHGB2;PCDHGA5;PCDHGB3;PCDHGA6;PCDHGA7;PCDHGB4;PCDHGA8;PCDHGB5;PCDHGA9;PCDHGB6;PCDHGA10;PCDHGB7;PCDHGA11;PCDHGA12;PCDHGC3	5	140864685	140864734	-4.50913	-3.69947	-0.403598
cg16366607	-0.374383	0.121566	-3.07968	0.00245202	0.520943	Promoter	CBX8	17	77770824	77770874	-6.65194	-5.64621	-0.37653
cg26752884	-0.520707	0.169084	-3.07957	0.00245284	0.520943	Promoter	CCDC82;JRKL	11	96123169	96123218	-5.78216	-5.01493	-0.399504
cg12283482	0.459138	0.149111	3.07916	0.00245604	0.520943	Promoter	AASDH	4	57254705	57254755	-0.36024	0.463598	0.378255
cg21605566	-0.262162	0.085154	-3.07868	0.00245979	0.520943	Promoter;GeneBody	PRDM2;PRDM2;PRDM2;PRDM2	1	14075500	14075550	-6.80676	-5.71605	-0.285941
cg02467735	-0.496698	0.161337	-3.07864	0.00246004	0.520943	Promoter	CYP11B2	8	143999729	143999779	4.97974	5.59266	-0.304438
cg06706398	-0.62019	0.20149	-3.07801	0.00246494	0.520943	GeneBody	HERC1	15	64053504	64053553	0.358127	0.708202	-0.217113
cg19278809	-0.580913	0.188764	-3.07746	0.00246928	0.520943	GeneBody	KIAA0232	4	6785032	6785081	-5.86346	-5.27145	-0.343909
cg00463171	-0.703621	0.228733	-3.07617	0.00247937	0.520943	Promoter	PCCA	13	100741316	100741365	-4.28515	-3.66366	-0.4373
cg02690797	-0.582745	0.189506	-3.07507	0.002488	0.520943	GeneBody	UNC13A	19	17759636	17759686	1.50132	2.29197	-0.460747
cg08316775	-0.411577	0.133907	-3.07361	0.00249945	0.520943	Promoter	TPRKB	2	73964643	73964692	-4.37771	-2.92069	-0.599675
cg13486170	-0.61646	0.200579	-3.07341	0.00250107	0.520943	Enhancer;OpenTF	NA	9	110227782	110227832	-5.12771	-4.41534	-0.439144
cg01592108	-0.665674	0.216704	-3.07181	0.00251374	0.520943	GeneBody	CHN1;CHN1	2	175830473	175830523	4.72159	5.36741	-0.429904
cg02135523	-0.538084	0.175267	-3.07008	0.00252745	0.520943	Promoter	WBP11;C12orf60	12	14956701	14956751	-6.06952	-5.23396	-0.4496
cg14795281	-0.565205	0.1843	-3.06676	0.00255404	0.520943	Enhancer;OpenTF	NA	19	13953361	13953410	-4.98844	-4.3087	-0.384192
cg16070444	0.437864	0.142788	3.06653	0.00255594	0.520943	Promoter;GeneBody	TMEM184B;TMEM184B	22	38668323	38668373	-7.13338	-6.16466	0.42417
cg16598420	-0.53941	0.175908	-3.06643	0.00255668	0.520943	Promoter	LOC100507384	11	45743722	45743772	2.58013	3.2737	-0.374118
cg11510871	0.582032	0.189813	3.06634	0.0025574	0.520943	Promoter	HSD17B1	17	40703470	40703520	4.50091	5.08097	0.337619
cg03809021	-0.49059	0.160043	-3.06536	0.00256538	0.520943	GeneBody	FANCA	16	89831123	89831173	-1.21828	-0.255959	-0.472107
cg17465304	0.491765	0.160431	3.06528	0.00256601	0.520943	Promoter	KIF12	9	116861442	116861492	2.41277	3.25848	0.415889
cg06876892	-0.471121	0.153698	-3.06524	0.00256628	0.520943	Enhancer;OpenTF	NA	16	833183	833232	2.85268	3.78837	-0.440822
cg05095230	-0.55201	0.180098	-3.06506	0.00256778	0.520943	Promoter	KPNA3	13	50367060	50367110	-4.3835	-3.75454	-0.347191
cg16538674	-0.582362	0.190019	-3.06476	0.0025702	0.520943	GeneBody	C6orf10	6	32335060	32335110	1.73252	2.57599	-0.491207
cg00141929	-0.587199	0.19165	-3.06392	0.002577	0.520943	GeneBody	POLR3B;POLR3B	12	106886940	106886990	3.57845	4.3261	-0.439019
cg18387839	-0.426344	0.139198	-3.06285	0.00258569	0.520943	Enhancer;OpenButNoTF	NA	13	112904312	112904361	3.66016	4.41566	-0.322106
cg19736604	-0.851857	0.278153	-3.06255	0.00258819	0.520943	GeneBody	TNXB	6	32052240	32052290	3.40069	3.85801	-0.389574
cg11374256	-0.680431	0.222192	-3.06236	0.0025897	0.520943	GeneBody	SCRIB	8	144888396	144888446	3.09334	3.70481	-0.416062
cg20557801	-0.492755	0.160979	-3.061	0.0026008	0.520943	GeneBody	SKOR1	15	68121128	68121178	-3.24182	-2.19526	-0.515697
cg04442520	-0.378142	0.12356	-3.06039	0.00260579	0.520943	Promoter	CNOT4	7	135194951	135195001	-6.67858	-5.66069	-0.384908
cg17689206	-0.515236	0.16839	-3.05977	0.00261086	0.520943	Promoter	ZRANB3;R3HDM1	2	136288768	136288818	-6.72877	-5.84255	-0.456613
cg22125814	-0.551594	0.180283	-3.0596	0.00261228	0.520943	Enhancer;ChromatinTF	NA	12	83041928	83041978	3.09238	3.82152	-0.402192
cg11666857	-0.57301	0.187289	-3.0595	0.00261308	0.520943	GeneBody	SLC6A19	5	1207415	1207465	3.3048	4.06636	-0.436385
cg24423251	-0.634588	0.207536	-3.05772	0.00262781	0.520943	Promoter;GeneBody	LINC00652;LOC100270804;LINC00652	20	18774632	18774682	-5.23576	-4.57023	-0.422336
cg11136654	0.553648	0.181079	3.0575	0.00262962	0.520943	Enhancer;OpenTF	NA	2	235286867	235286917	0.976083	1.69703	0.399152
cg05019396	-0.558788	0.182766	-3.0574	0.00263046	0.520943	GeneBody	UBR3	2	170870146	170870196	4.31296	5.02	-0.395085
cg10596692	-0.476903	0.15611	-3.05492	0.00265101	0.520943	NA	NA	6	10633457	10633507	3.02975	3.8638	-0.397758
cg02225599	0.614657	0.201223	3.0546	0.00265364	0.520943	Promoter	HOXA2	7	27143252	27143301	-0.526487	0.137453	0.408095
cg26616378	-0.448947	0.146991	-3.05424	0.00265667	0.520943	Promoter	SH3GLB1	1	87169973	87170023	-5.16995	-4.14859	-0.458538
cg19504782	-0.640367	0.209668	-3.05419	0.0026571	0.520943	Enhancer;OpenButNoTF	NA	11	2886232	2886282	3.40722	4.11768	-0.454954
cg07449758	-0.492623	0.1613	-3.05408	0.002658	0.520943	GeneBody	C6orf25	6	31692300	31692350	3.92829	4.67866	-0.369647
cg12097325	-0.652147	0.21356	-3.05369	0.00266126	0.520943	GeneBody	LOC254099	1	1076383	1076432	0.444818	1.0153	-0.372039
cg01719095	-0.623054	0.204051	-3.05342	0.00266351	0.520943	Promoter	LOC100131564;DR1	1	93811314	93811363	-6.10228	-5.53162	-0.355553
cg23846443	-0.661509	0.216669	-3.05308	0.00266639	0.520943	Promoter	NOX3	6	155777949	155777999	3.90945	4.50225	-0.392143
cg07603991	-0.646796	0.21188	-3.05266	0.00266992	0.520943	GeneBody	SHISA6	17	11461054	11461104	4.31423	4.82268	-0.328865
cg02430347	-0.585718	0.192021	-3.05029	0.00268987	0.520943	Promoter;GeneBody	PCDHGC3;PCDHGA1;PCDHGA2;PCDHGA3;PCDHGB1;PCDHGA4;PCDHGB2;PCDHGA5;PCDHGB3;PCDHGA6;PCDHGA7;PCDHGB4;PCDHGA8;PCDHGB5;PCDHGA9;PCDHGB6;PCDHGA10;PCDHGB7;PCDHGA11;PCDHGA12	5	140855547	140855596	-6.32009	-5.73534	-0.3425
cg09767076	0.662313	0.217201	3.04931	0.00269814	0.520943	GeneBody	ATP6V0A2	12	124199914	124199964	-4.14987	-3.45216	0.462102
cg16866321	0.591023	0.193872	3.04852	0.00270484	0.520943	NA	NA	7	62153241	62153291	-0.240241	0.353879	0.351139
cg02635592	-0.312585	0.102572	-3.04748	0.00271366	0.520943	Enhancer;OpenTF	NA	3	98376525	98376575	-3.46421	-2.11427	-0.421972
cg23361901	-0.614133	0.201546	-3.04712	0.00271676	0.520943	Enhancer;ChromatinTF;lincRNAPromoterEnhancer	NA	6	4019100	4019150	-5.11476	-4.3878	-0.446446
cg10910666	-0.623301	0.204573	-3.04684	0.0027191	0.520943	NA	NA	3	122917625	122917675	5.27612	5.92027	-0.401499
cg23350812	-0.60326	0.198006	-3.04668	0.00272052	0.520943	GeneBody	AGAP1;AGAP1	2	236415685	236415735	3.20084	3.87079	-0.404151
cg06639267	-0.519195	0.17047	-3.04566	0.00272918	0.520943	GeneBody	FBXL16	16	743289	743339	1.82696	2.6773	-0.441488
cg20901874	-0.502175	0.164956	-3.04429	0.00274092	0.520943	Promoter	FOS	14	75745470	75745520	-6.50873	-5.65504	-0.428704
cg19056573	-0.608363	0.199846	-3.04415	0.00274212	0.520943	GeneBody	GALNT9	12	132899065	132899115	2.73009	3.30515	-0.349847
cg24077588	0.611853	0.201032	3.04356	0.00274722	0.520943	GeneBody	MAD1L1	7	2169152	2169202	5.59285	6.21075	0.37806
cg25756867	0.60127	0.197571	3.04331	0.00274934	0.520943	NA	NA	3	180042726	180042776	2.93885	3.51263	0.344999
cg17025459	-0.649616	0.213641	-3.04069	0.00277207	0.520943	NA	NA	18	51754366	51754416	5.38704	6.06163	-0.438224
cg18506020	-0.703344	0.23142	-3.03925	0.00278454	0.520943	NA	NA	14	71758942	71758992	2.26156	2.88043	-0.435277
cg14525402	0.403753	0.132856	3.03903	0.00278644	0.520943	GeneBody	INSL4	9	5233806	5233856	3.2242	4.27057	0.422476
cg05541125	-0.453629	0.149276	-3.03887	0.00278788	0.520943	Promoter	ATP5O	21	35288359	35288409	-4.5706	-3.77291	-0.361855
cg04855141	-0.569225	0.187328	-3.03865	0.00278976	0.520943	Promoter	COPG1	3	128968585	128968635	-4.70924	-4.0863	-0.354595
cg15813011	-0.488055	0.160628	-3.03843	0.00279175	0.520943	Enhancer;OpenButNoTF	NA	12	131872114	131872164	3.36112	4.1201	-0.370423
cg09126279	0.534582	0.175956	3.03816	0.00279412	0.520943	Enhancer;OpenTF	NA	4	40675171	40675221	-4.24929	-3.50623	0.397227
cg05237543	0.444575	0.146376	3.03722	0.00280234	0.520943	Promoter	MTDH	8	98656054	98656104	-6.0659	-5.21132	0.379923
cg04251368	-0.464237	0.15289	-3.03641	0.00280942	0.520943	Promoter	KCNQ1DN	11	2890539	2890588	-3.04772	-2.28418	-0.354464
cg23237097	0.368335	0.121327	3.03588	0.00281409	0.520943	GeneBody	COPA	1	160278129	160278179	3.78515	4.42727	0.236516
cg15928538	-0.574845	0.189356	-3.03579	0.00281483	0.520943	Promoter	TMEM178B	7	140773530	140773579	-5.00509	-4.2845	-0.414223
cg05825950	-0.364853	0.120201	-3.03536	0.00281862	0.520943	Promoter	CR1	1	207669527	207669577	-6.54993	-5.13745	-0.515348
cg15252215	-0.520955	0.171728	-3.0336	0.00283422	0.520943	Promoter	FAM24B-CUZD1;FAM24B;LOC399815	10	124639110	124639159	-2.33746	-1.54075	-0.415051
cg10034578	0.511076	0.16849	3.03328	0.00283707	0.520943	NA	NA	16	34445736	34445786	1.87775	2.66542	0.402563
cg02157626	0.17082	0.0563226	3.03289	0.00284055	0.520943	NA	NA	6	29648687	29648737	1.24827	4.0002	0.470086
cg17420585	0.563526	0.185989	3.02989	0.00286729	0.520943	Promoter	GXYLT1	12	42539342	42539392	2.18774	2.94208	0.42509
cg13862524	-0.616502	0.203482	-3.02977	0.00286834	0.520943	Promoter	TDRD12	19	33210498	33210548	3.73677	4.4349	-0.4304
cg24372325	-0.654338	0.216103	-3.02791	0.00288508	0.520943	Promoter	UBA52	19	18682436	18682485	-6.62359	-6.08703	-0.351096
cg04395431	-0.587466	0.194067	-3.02712	0.00289214	0.520943	GeneBody	FANCM	14	45619710	45619760	3.83505	4.46361	-0.369257
cg15233961	-0.457293	0.151073	-3.02696	0.0028936	0.520943	Enhancer;OpenTF;lincRNAPromoterEnhancer	NA	10	96990494	96990544	-0.484209	0.174906	-0.301409
cg07256493	-0.652354	0.215527	-3.02679	0.00289514	0.520943	GeneBody	GALNT9	12	132897322	132897372	1.2772	1.92785	-0.424458
cg21433105	-0.607304	0.200653	-3.02664	0.00289651	0.520943	Promoter	PRRC2A	6	31587805	31587855	-4.47768	-3.81368	-0.403248
cg13614383	-0.518961	0.171549	-3.02516	0.00290994	0.520943	GeneBody	SHC3	9	91762327	91762377	1.67971	2.51405	-0.432988
cg16701124	-0.652867	0.215855	-3.02456	0.00291539	0.520943	NA	NA	4	115406921	115406971	3.10767	3.83599	-0.475498
cg09859896	-0.573275	0.189586	-3.02383	0.002922	0.520943	Enhancer;OpenButNoTF	NA	15	31734213	31734263	5.38046	6.0458	-0.381424
cg07837262	-0.599484	0.198289	-3.02329	0.00292696	0.520943	Promoter;GeneBody	SLC39A14;SLC39A14;SLC39A14	8	22225395	22225445	-6.70786	-6.07316	-0.380492
cg00511731	0.497168	0.164448	3.02326	0.00292718	0.520943	Promoter	BMF;BMF	15	40400858	40400907	-6.55871	-5.81554	0.369481
cg17891977	-0.422531	0.139773	-3.02298	0.0029298	0.520943	Enhancer;OpenButNoTF	NA	10	133449715	133449765	2.84639	3.75757	-0.384999
cg11778840	-0.621311	0.205683	-3.02073	0.00295041	0.520943	Promoter;GeneBody	SH3BGR;SH3BGR	21	40823673	40823723	4.37012	4.96638	-0.370461
cg25740602	-0.596569	0.197515	-3.02038	0.00295359	0.520943	GeneBody	TNFRSF11A	18	60052464	60052514	2.50852	3.11539	-0.362043
cg08066140	0.569395	0.188556	3.01976	0.0029593	0.520943	Promoter	SMC1B;RIBC2	22	45809347	45809397	-1.95448	-1.29914	0.373142
cg07749724	-0.44346	0.146903	-3.01872	0.00296892	0.520943	GeneBody	NCAM1;NCAM1	11	112832431	112832481	-7.02264	-6.12851	-0.396508
cg22905968	-0.572552	0.189667	-3.01872	0.00296894	0.520943	GeneBody	SERTAD1	19	40931213	40931263	-6.48444	-5.85117	-0.362584
cg04570208	-0.498831	0.165259	-3.01847	0.0029712	0.520943	GeneBody	INPP5A	10	134460343	134460393	4.40988	4.88382	-0.236415
cg15249106	-0.607686	0.201349	-3.01808	0.00297485	0.520943	GeneBody	PHF12;PHF12	17	27277813	27277862	-4.99858	-4.46637	-0.323415
cg16110940	-0.541206	0.179349	-3.01762	0.00297913	0.520943	Promoter	P2RX6P;LOC400891	22	21400110	21400159	-5.09886	-4.51223	-0.317489
cg05414074	-0.57749	0.191377	-3.01755	0.00297971	0.520943	GeneBody	USP37	2	219316048	219316098	4.35511	5.09365	-0.4265
cg22373676	-0.577542	0.191423	-3.0171	0.00298395	0.520943	GeneBody	UBL3	13	30374236	30374286	4.0142	4.57435	-0.323505
cg21566086	-0.554146	0.183763	-3.01555	0.00299835	0.520943	GeneBody	APOBR	16	28509265	28509315	3.52889	4.32641	-0.44194
cg14242042	-0.494897	0.164147	-3.01496	0.00300385	0.520943	Promoter	SOX5	12	24715201	24715251	-5.93073	-5.10314	-0.409572
cg12989463	-0.422094	0.140006	-3.01483	0.00300509	0.520943	Promoter	GAB1	4	144257940	144257990	-6.26498	-5.59309	-0.2836
cg07417683	-0.499654	0.165737	-3.01473	0.00300599	0.520943	Enhancer;OpenButNoTF	NA	1	159440218	159440268	0.586907	1.43134	-0.421924
cg04249742	-0.513619	0.170379	-3.01457	0.00300755	0.520943	Enhancer;OpenButNoTF	NA	10	101285390	101285440	3.55296	4.32553	-0.396811
cg12046602	-0.275289	0.0913347	-3.01407	0.00301225	0.520943	Enhancer;OpenTF	NA	6	157041114	157041163	-2.94549	-1.34655	-0.440169
cg27492418	-0.537044	0.178238	-3.01307	0.0030216	0.520943	Promoter	VPS41	7	38948804	38948854	-5.7572	-4.94505	-0.436158
cg24598330	-0.513188	0.170324	-3.01301	0.00302213	0.520943	Promoter	NR2C1	12	95467301	95467351	-6.33564	-5.64065	-0.356661
cg18146799	0.494082	0.163995	3.01279	0.00302425	0.520943	Enhancer;OpenTF	NA	19	56826256	56826306	-5.99525	-5.18993	0.397895
cg14538502	-0.625463	0.207681	-3.01165	0.00303499	0.520943	GeneBody	CSRP2	12	77269813	77269863	2.90089	3.56555	-0.415719
cg27463515	-0.58954	0.195763	-3.0115	0.00303634	0.520943	Promoter;GeneBody	DNAAF1;HSDL1	16	84178126	84178176	-5.50199	-4.82568	-0.398711
cg18887296	-0.58531	0.194437	-3.01028	0.00304791	0.520943	GeneBody	PPFIA3	19	49639628	49639678	5.1346	5.81723	-0.399554
cg16549043	-0.755545	0.250993	-3.01023	0.00304843	0.520943	GeneBody	MEX3A	1	156050077	156050127	3.49932	4.04551	-0.412671
cg16975599	-0.379767	0.126169	-3.01	0.00305059	0.520943	GeneBody	IQCJ;IQCJ;IQCJ-SCHIP1	3	158962761	158962811	2.30913	3.60872	-0.493543
cg01718711	-0.625274	0.207791	-3.00914	0.00305874	0.520943	Promoter	ERI1	8	8860218	8860267	-6.25816	-5.66698	-0.36965
cg09721204	-0.56555	0.187952	-3.00901	0.00305994	0.520943	Promoter	CNPY1	7	155326664	155326714	-4.59878	-3.9178	-0.385127
cg05075067	-0.646307	0.214806	-3.0088	0.00306202	0.520943	Promoter	RBKS;BRE	2	28113413	28113462	-6.24958	-5.70786	-0.350121
cg06422757	0.551881	0.183479	3.00788	0.00307078	0.520943	Promoter;GeneBody	KCTD20;PXT1	6	36409495	36409545	-4.12385	-3.4905	0.349536
cg06776953	-0.442844	0.147279	-3.00683	0.00308081	0.520943	Promoter	HIST2H2BE;HIST2H2AB	1	149859055	149859105	-6.37068	-5.37407	-0.441342
cg03550384	-0.521806	0.173551	-3.00665	0.0030825	0.520943	Promoter	NECAB1	8	91803357	91803407	0.707213	1.3371	-0.328679
cg04580344	-0.246716	0.0820668	-3.00628	0.00308605	0.520943	GeneBody	SOGA3	6	127796973	127797023	0.841078	2.61452	-0.437537
cg16805884	-0.471914	0.157038	-3.00509	0.00309743	0.520943	NA	NA	8	131469536	131469586	1.58164	2.47999	-0.423946
cg14745871	-0.597641	0.198907	-3.00462	0.00310199	0.520943	Promoter	PTPRG	3	61547211	61547261	-4.88669	-4.2143	-0.401846
cg11361110	0.508714	0.169338	3.00414	0.0031066	0.520943	Promoter	HIST1H1E	6	26156234	26156284	-5.97476	-5.22051	0.383696
cg14298780	-0.518611	0.172634	-3.00411	0.00310685	0.520943	Promoter	ZNF230	19	44506815	44506865	-5.81272	-5.18054	-0.327856
cg07154537	-0.538341	0.179241	-3.00346	0.00311319	0.520943	Promoter	UFSP2	4	186347206	186347256	-4.47941	-3.7704	-0.381692
cg26635824	-0.593683	0.197788	-3.00161	0.00313105	0.520943	Promoter	OGFR	20	61435959	61436008	-5.83657	-5.33418	-0.298257
cg06094323	-0.495432	0.165097	-3.00085	0.00313851	0.520943	Enhancer;OpenTF	NA	2	128145662	128145711	-5.21662	-4.20674	-0.500325
cg25409734	-0.441094	0.147029	-3.00005	0.00314627	0.520943	Promoter	PFDN1	5	139682782	139682832	-5.82034	-5.02783	-0.34957
cg09790137	-0.428201	0.142733	-3.00002	0.00314655	0.520943	Enhancer;OpenTF	NA	14	21439440	21439490	-6.07794	-5.08414	-0.425544
cg26971330	-0.55116	0.183732	-2.99981	0.00314858	0.520943	Promoter	ATP5G2;ATP5G2	12	54070180	54070230	-5.40637	-4.58286	-0.453886
cg00033155	0.572386	0.190809	2.99979	0.00314882	0.520943	GeneBody	NPHP1	2	110925418	110925468	2.1645	2.79004	0.358051
cg18144707	-0.625571	0.208561	-2.99946	0.00315199	0.520943	Promoter	RXRB;SLC39A7	6	33168237	33168286	-5.51118	-4.8092	-0.43914
cg11685843	-0.335799	0.111974	-2.99889	0.00315761	0.520943	NA	NA	4	176349123	176349172	1.9035	3.0978	-0.401044
cg15216636	-0.322466	0.107545	-2.99843	0.00316208	0.520943	Promoter	TRIP10	19	6739838	6739887	-3.56254	-1.91847	-0.530157
cg20577572	0.4162	0.138807	2.9984	0.00316241	0.520943	GeneBody	LINC00617	14	96361892	96361942	3.25622	4.28018	0.426172
cg01547622	-0.432552	0.144319	-2.99719	0.00317432	0.520943	Promoter;GeneBody	PARP8;PARP8	5	49962954	49963004	-5.39207	-4.0229	-0.592238
cg27606567	-0.572011	0.190865	-2.99694	0.00317671	0.520943	Enhancer;OpenTF	NA	3	44040763	44040812	-4.61538	-3.96164	-0.373947
cg05529236	-0.461691	0.154055	-2.99692	0.00317694	0.520943	Promoter	EEF1G	11	62341449	62341498	-5.12987	-4.16028	-0.447648
cg07207599	0.654662	0.21851	2.99603	0.00318567	0.520943	Promoter	USO1	4	76649833	76649882	-5.15651	-4.6063	0.360207
cg03348901	-0.420897	0.140497	-2.99578	0.00318822	0.520943	Promoter	AGPAT6	8	41436110	41436159	-4.77199	-4.06675	-0.296834
cg04924555	-0.604769	0.201891	-2.99552	0.0031907	0.520943	GeneBody	ARID1B	6	157505996	157506046	5.41993	6.09896	-0.410656
cg03324123	0.5995	0.200138	2.99544	0.00319157	0.520943	Promoter;GeneBody	C1orf198;C1orf198	1	231004380	231004429	-4.42589	-3.8419	0.350104
cg13391638	-0.580117	0.193674	-2.99533	0.00319259	0.520943	Promoter	TMEM168	7	112430772	112430822	-5.14904	-4.3707	-0.451529
cg02318516	-0.465776	0.155546	-2.99446	0.00320126	0.520943	Promoter	LOC400657	18	72264960	72265010	-7.3571	-6.50763	-0.395661
cg24121906	-0.626329	0.209355	-2.99171	0.00322859	0.520943	GeneBody	SLC35F1	6	118587755	118587805	3.91696	4.52604	-0.381481
cg13669465	-0.405335	0.135487	-2.99169	0.00322879	0.520943	Promoter	EXOSC1;ZDHHC16;ZDHHC16	10	99205343	99205393	-5.38302	-4.13175	-0.507183
cg02630790	-0.41986	0.140343	-2.99167	0.00322901	0.520943	Enhancer;OpenTF	NA	17	46570198	46570248	-3.68935	-2.48498	-0.505664
cg04743510	-0.281033	0.0939527	-2.99122	0.00323349	0.520943	GeneBody	KRT42P	17	39793142	39793192	1.03667	1.34429	-0.0864533
cg19232748	-0.568453	0.190093	-2.9904	0.00324176	0.520943	Enhancer;OpenTF	NA	6	351312	351362	3.86307	4.46799	-0.343871
cg23576842	-0.488396	0.163328	-2.99027	0.00324301	0.520943	Promoter	SETBP1;SETBP1	18	42259928	42259978	-3.7583	-3.06543	-0.338393
cg02665317	-0.602517	0.201508	-2.99004	0.00324533	0.520943	Enhancer;OpenTF	NA	15	42783376	42783426	-5.53723	-4.93978	-0.359972
cg19782271	0.545994	0.182632	2.98958	0.00324997	0.520943	Promoter	STK10	5	171616253	171616303	1.31253	1.98602	0.367717
cg04223844	-0.471866	0.157877	-2.98882	0.00325764	0.520943	Promoter	IKBKB	8	42128868	42128918	-6.17705	-5.17698	-0.471897
cg22510970	-0.577132	0.193136	-2.98821	0.00326373	0.520943	GeneBody	SNX9	6	158327096	158327146	3.95715	4.62814	-0.387248
cg03365985	-0.490892	0.164287	-2.98801	0.00326574	0.520943	Promoter	SHISA3	4	42399435	42399485	-5.44495	-4.4998	-0.463968
cg00716604	-0.519932	0.174082	-2.98671	0.00327887	0.520943	Promoter	TBC1D15	12	72233504	72233553	-6.62472	-5.77063	-0.44407
cg04940109	-0.490224	0.16428	-2.98408	0.00330567	0.520943	Promoter	BMPR2	2	203240383	203240433	-5.11748	-4.22241	-0.438785
cg07125017	0.502567	0.168423	2.98397	0.00330682	0.520943	GeneBody	JPH4	14	24046693	24046743	-3.87268	-3.37069	0.252284
cg01228603	-0.531393	0.178105	-2.98359	0.00331069	0.520943	Promoter	PRKAB1	12	120106022	120106072	-4.3906	-3.66731	-0.384351
cg05574272	-0.606371	0.20331	-2.98249	0.00332188	0.520943	GeneBody	RXFP3	5	33938213	33938262	-1.2701	-0.445644	-0.499926
cg08924469	-0.450905	0.151188	-2.98241	0.0033227	0.520943	GeneBody	TMEM151A	11	66062710	66062759	2.22583	3.2212	-0.448819
cg22048546	-0.574111	0.192502	-2.98237	0.0033232	0.520943	Promoter	CD55	1	207494716	207494765	-5.03919	-4.36556	-0.386737
cg00531978	-0.661453	0.2218	-2.98221	0.00332483	0.520943	Promoter	HP07349	5	108063468	108063518	-4.64022	-4.04523	-0.393553
cg15911328	0.537355	0.1802	2.98199	0.00332707	0.520943	Promoter	PCDHB8	5	140556839	140556889	-0.890067	-0.228113	0.355704
cg01532694	-0.491142	0.164716	-2.98176	0.00332947	0.520943	Enhancer;OpenTF	NA	8	8243527	8243577	-5.18627	-4.29436	-0.438057
cg05942558	0.709625	0.238044	2.98106	0.00333658	0.520943	NA	NA	14	85689636	85689686	2.52957	3.02614	0.352382
cg25148336	-0.38002	0.127479	-2.98104	0.00333686	0.520943	Promoter	METTL6;EAF1	3	15468722	15468772	-5.62262	-4.2788	-0.510682
cg13982318	-0.25411	0.0852428	-2.98101	0.00333715	0.520943	GeneBody	APBA1	9	72131607	72131656	3.12275	4.9505	-0.464449
cg02365078	0.485074	0.162754	2.98042	0.00334326	0.520943	GeneBody	TBC1D15	12	72233983	72234033	-5.18264	-4.3567	0.400645
cg23010414	-0.236937	0.079519	-2.97963	0.00335141	0.520943	Promoter	SLFN5	17	33569923	33569973	-5.40933	-3.03805	-0.561843
cg09044785	-0.560705	0.188195	-2.97939	0.00335386	0.520943	Promoter	DUSP15;DUSP15;DUSP15;TTLL9	20	30458634	30458684	-4.78015	-4.15938	-0.348068
cg24757937	0.630155	0.211546	2.97881	0.00335984	0.520943	GeneBody	SIX1	14	61111509	61111559	0.0279595	0.501254	0.298249
cg09752779	-0.585965	0.196742	-2.97834	0.00336478	0.520943	Enhancer;OpenButNoTF	NA	1	1963970	1964020	2.79455	3.47181	-0.39685
cg05295685	-0.543485	0.182492	-2.97813	0.00336695	0.520943	Promoter	PAIP2;PAIP2	5	138677892	138677942	-5.74191	-5.00532	-0.400326
cg03742273	-0.57978	0.194709	-2.97768	0.00337163	0.520943	Enhancer;OpenButNoTF	NA	1	2772664	2772714	3.8662	4.47452	-0.352691
cg26105150	-0.504519	0.1695	-2.97652	0.00338368	0.520943	Promoter	FSTL5	4	163085354	163085404	-4.54274	-3.6606	-0.445056
cg04221355	0.491554	0.165162	2.9762	0.00338702	0.520943	Promoter;GeneBody	RBKS;BRE-AS1;BRE	2	28114067	28114117	-4.28159	-3.55682	0.356265
cg22889514	-0.594522	0.199786	-2.97579	0.00339125	0.520943	GeneBody	STK33	11	8497684	8497734	3.75317	4.35419	-0.357319
cg06765035	-0.559055	0.187898	-2.97531	0.00339633	0.520943	GeneBody	MKX	10	28032718	28032768	-7.08483	-6.43212	-0.364901
cg12571928	-0.547241	0.183959	-2.9748	0.00340164	0.520943	Promoter;GeneBody	BOK-AS1;BOK	2	242499273	242499323	-1.58353	-0.982681	-0.328807
cg14483209	-0.499946	0.168069	-2.97465	0.00340326	0.520943	Promoter	PNLDC1;PNLDC1	6	160221212	160221262	3.87267	4.60224	-0.364744
cg12832988	-0.581306	0.195422	-2.97463	0.00340348	0.520943	Promoter;GeneBody	CDNF;HSPA14	10	14880889	14880939	-5.08849	-4.43813	-0.378061
cg00931874	-0.271115	0.091151	-2.97435	0.00340635	0.520943	Enhancer;OpenButNoTF	NA	13	113274486	113274536	2.5456	4.25745	-0.464108
cg03039172	-0.35598	0.119685	-2.97432	0.0034067	0.520943	Promoter;GeneBody	SIX5;DMPK;DMPK	19	46273104	46273154	-4.98772	-3.77486	-0.431753
cg19692584	-0.424472	0.142721	-2.97413	0.00340871	0.520943	Promoter	TBC1D12	10	96161889	96161939	4.0188	4.72561	-0.300022
cg24856699	-0.623578	0.209839	-2.97169	0.00343436	0.520943	GeneBody	BDP1	5	70755348	70755398	5.15738	5.79658	-0.398586
cg17392909	-0.430619	0.144988	-2.97002	0.00345205	0.520943	Promoter	ECHS1;MIR3944	10	135187035	135187084	-2.37474	-1.92327	-0.19441
cg00876704	-0.631156	0.212523	-2.96983	0.00345413	0.520943	GeneBody	PKN1	19	14544636	14544685	-6.64451	-6.03641	-0.383809
cg19692996	0.366211	0.123323	2.96954	0.00345725	0.520943	Promoter	PSMB1;TBP	6	170862576	170862626	-5.1348	-4.07092	0.389606
cg00293303	-0.509166	0.171536	-2.96828	0.00347061	0.520943	GeneBody	ERC1	12	1553476	1553526	4.23272	4.94713	-0.363754
cg04776990	-0.604962	0.203827	-2.96801	0.00347348	0.520943	GeneBody	ADAM11	17	42852953	42853003	-5.51858	-4.89896	-0.374845
cg22671938	-0.557649	0.187959	-2.96686	0.00348582	0.520943	GeneBody	SOX4	6	21596462	21596512	-5.09323	-4.45828	-0.354077
cg17617805	-0.540313	0.182123	-2.96674	0.00348708	0.520943	Promoter	MTMR4	17	56595405	56595455	-5.09067	-4.36187	-0.393779
cg18844176	-0.597806	0.20152	-2.96648	0.00348986	0.520943	Promoter	MTHFD1	14	64854581	64854630	-5.66548	-5.01772	-0.387235
cg03917623	-0.526382	0.177454	-2.9663	0.00349179	0.520943	Promoter	RAB6A;RAB6A	11	73472452	73472501	-5.74782	-5.1977	-0.289571
cg09129067	-0.523645	0.176559	-2.96584	0.00349675	0.520943	Enhancer;OpenTF	NA	8	103750856	103750905	-2.2282	-1.39462	-0.436499
cg12962191	-0.448506	0.151231	-2.96571	0.00349815	0.520943	Promoter;GeneBody	PCDHA7;PCDHA1;PCDHA2;PCDHA3;PCDHA4;PCDHA5;PCDHA6	5	140213924	140213974	-2.7488	-1.9477	-0.3593
cg25725258	0.460074	0.155131	2.96571	0.00349818	0.520943	GeneBody	PIK3R3;PIK3R3	1	46597318	46597368	-3.90256	-3.19329	0.326317
cg10867349	-0.355606	0.119927	-2.96518	0.00350383	0.520943	Promoter	KCNK10	14	88793692	88793742	1.55825	2.78064	-0.434691
cg00354124	-0.619037	0.208799	-2.96475	0.00350847	0.520943	NA	NA	16	16458738	16458788	2.85583	3.42395	-0.351686
cg11862731	-0.522554	0.176273	-2.96445	0.0035117	0.520943	GeneBody	FAM43A	3	194408467	194408517	-6.39912	-5.76483	-0.331455
cg15089111	-0.519195	0.175141	-2.96444	0.00351189	0.520943	GeneBody	NPAS3	14	34270113	34270163	-0.0168252	0.607787	-0.324295
cg21663539	-0.31614	0.106666	-2.96384	0.00351833	0.520943	Promoter	CEP192	18	12991013	12991063	-6.64862	-5.36721	-0.405107
cg11852218	-0.55372	0.186858	-2.96333	0.00352387	0.520943	Enhancer;OpenButNoTF;lincRNAPromoterEnhancer	NA	2	105859083	105859133	3.38047	4.11751	-0.408114
cg10920230	-0.645877	0.218049	-2.96207	0.00353746	0.520943	GeneBody	SLC4A2;SLC4A2	7	150757210	150757260	-2.54171	-1.92808	-0.396327
cg16900796	-0.560971	0.189428	-2.96139	0.00354489	0.520943	GeneBody	SLC44A2;SLC44A2	19	10755136	10755185	-2.76517	-2.12672	-0.35815
cg26162932	-0.426767	0.144165	-2.96027	0.00355711	0.520943	Promoter	PRDM8	4	81106342	81106392	-6.52023	-5.64076	-0.37533
cg03650154	-0.516654	0.174553	-2.95986	0.00356155	0.520943	Promoter	ZNF480	19	52800709	52800758	-5.01274	-3.98553	-0.530712
cg07362537	0.607202	0.205157	2.95969	0.00356345	0.520943	Promoter;GeneBody	VPS52;RPS18	6	33240771	33240821	-2.28136	-1.58376	0.423582
cg04098176	-0.587474	0.198524	-2.95921	0.00356872	0.520943	Promoter;GeneBody	TSPYL6;ACYP2	2	54483498	54483548	3.97932	4.51296	-0.313496
cg26456274	-0.583676	0.19726	-2.95891	0.003572	0.520943	GeneBody	SERPINB3	18	61322767	61322817	3.83276	4.57884	-0.435469
cg07881032	-0.551188	0.186298	-2.95864	0.00357495	0.520943	Enhancer;OpenTF	NA	9	102059002	102059052	0.693951	1.30717	-0.337997
cg19777824	0.263873	0.0892026	2.95813	0.00358056	0.520943	Promoter	SMCO4	11	93276752	93276801	-6.0255	-5.05133	0.257057
cg24833819	-0.41729	0.141078	-2.95786	0.0035835	0.520943	Enhancer;OpenButNoTF	NA	5	42924504	42924553	1.24156	2.14552	-0.377215
cg15334096	-0.708478	0.239544	-2.95761	0.00358625	0.520943	GeneBody	PTPRN2	7	157730147	157730197	4.43337	4.87925	-0.315897
cg04939016	-0.510066	0.172462	-2.95755	0.0035869	0.520943	Promoter;GeneBody	LOC100129620;LPPR5	1	99467920	99467970	5.27318	5.86961	-0.304217
cg17557357	-0.48628	0.164442	-2.95715	0.00359137	0.520943	Promoter;GeneBody	PCDHGB1;PCDHGA1;PCDHGA2;PCDHGA3	5	140729559	140729609	-4.22531	-3.57781	-0.314868
cg02913037	-0.555068	0.187796	-2.9557	0.00360732	0.520943	Promoter	PKN1	19	14544320	14544369	-6.64809	-5.84974	-0.443142
cg12976581	-0.412982	0.139792	-2.95427	0.00362321	0.520943	GeneBody	ZNRD1-AS1;HLA-J	6	29974983	29975033	-4.35296	-3.36266	-0.408977
cg09170127	-0.413334	0.139919	-2.95409	0.00362523	0.520943	Promoter	ZMAT2	5	140080196	140080246	-5.902	-5.03686	-0.357594
cg24968786	0.551968	0.186921	2.95295	0.00363787	0.520943	Promoter	CCDC87;CCS	11	66360751	66360801	-6.0858	-5.48822	0.329845
cg14103123	-0.579032	0.196102	-2.9527	0.00364066	0.520943	Promoter;GeneBody	RALGDS;RALGDS;RALGDS	9	136004772	136004822	2.42408	3.09273	-0.387166
cg08829195	-0.562649	0.19056	-2.95261	0.00364173	0.520943	GeneBody	CACNA1H	16	1227293	1227343	0.973313	1.80464	-0.467745
cg12204166	0.593986	0.201182	2.95248	0.00364315	0.520943	GeneBody	SIK3	11	116831787	116831837	5.10878	5.75596	0.384413
cg05535113	0.494619	0.167546	2.95214	0.00364693	0.520943	Promoter	CHST4;CHST4	16	71559530	71559580	-0.44271	0.259728	0.34744
cg15681626	-0.510715	0.17302	-2.95177	0.00365109	0.520943	Enhancer;OpenTF	NA	11	64739253	64739302	-3.31834	-2.63635	-0.348306
cg09109996	-0.551423	0.18683	-2.95147	0.00365444	0.520943	Promoter	VWA5A	11	123986045	123986095	-5.43493	-4.71022	-0.399622
cg16309876	0.4982	0.168823	2.95103	0.0036594	0.520943	GeneBody	PAX1	20	21690510	21690560	-2.61264	-1.89847	0.355796
cg17399352	-0.636975	0.215915	-2.95012	0.00366954	0.520943	Promoter	SPHK1;SPHK1	17	74379779	74379829	-5.26586	-4.59531	-0.427118
cg21596862	-0.573137	0.19428	-2.95005	0.00367033	0.520943	GeneBody	ATP2A2	12	110780050	110780100	2.10422	2.74597	-0.367814
cg01016521	-0.584757	0.19822	-2.95005	0.00367036	0.520943	Promoter;GeneBody	FAM63A;FAM63A;PRUNE;FAM63A	1	150979025	150979075	-5.16621	-4.51237	-0.382339
cg25745343	-0.555062	0.188219	-2.94902	0.00368195	0.520943	Promoter	PLEKHB2	2	131862633	131862683	-6.62925	-5.99614	-0.351412
cg01797160	-0.65709	0.222885	-2.94811	0.00369219	0.520943	GeneBody	ARHGEF18;ARHGEF18	19	7531966	7532016	5.35363	5.89145	-0.353397
cg04417028	-0.313691	0.106426	-2.94751	0.00369905	0.520943	Promoter	ARHGAP20;ARHGAP20;ARHGAP20	11	110583882	110583932	-5.88409	-4.13518	-0.548615
cg11360366	-0.430405	0.14603	-2.94738	0.00370045	0.520943	Promoter	ZNF234	19	44645666	44645716	-6.82735	-6.1075	-0.309825
cg10504632	-0.52031	0.176536	-2.94733	0.00370104	0.520943	GeneBody	C7orf10	7	40591561	40591611	-5.15797	-4.46154	-0.362358
cg20549080	-0.414402	0.140635	-2.94664	0.00370888	0.520943	Promoter	PPRC1	10	103892614	103892663	-5.78335	-4.56226	-0.50602
cg09461395	-0.465017	0.157847	-2.94599	0.00371618	0.520943	Promoter	USH1G;OTOP2	17	72920598	72920648	-5.73704	-4.68675	-0.488401
cg07935886	0.54863	0.186233	2.94593	0.00371695	0.520943	Promoter	SFRP1	8	41168001	41168051	-1.09547	-0.515126	0.318396
cg23378992	-0.583094	0.19794	-2.94582	0.00371819	0.520943	Promoter	TCTN1;TCTN1	12	111051465	111051515	-5.47286	-4.83437	-0.372302
cg04553364	-0.531951	0.180581	-2.94578	0.00371859	0.520943	NA	NA	5	179806817	179806866	3.94436	4.51234	-0.302141
cg25067197	0.440397	0.149539	2.94504	0.0037271	0.520943	Promoter	SLC39A11	17	71088707	71088757	-3.0942	-2.31786	0.341899
cg25493545	-0.641916	0.218009	-2.94445	0.0037338	0.520943	Promoter	QTRT1	19	10812419	10812468	-4.96427	-4.29343	-0.430619
cg14689324	0.397075	0.134872	2.94408	0.00373798	0.520943	GeneBody	CCDC9	19	47760652	47760702	-4.72736	-3.78436	0.374442
cg02546618	-0.39274	0.133408	-2.94389	0.00374018	0.520943	Promoter	SUGP1;MAU2	19	19431330	19431380	-5.13233	-4.31779	-0.319905
cg27164797	-0.377081	0.128115	-2.94329	0.003747	0.520943	GeneBody	BAG2	6	57038231	57038280	-2.80642	-1.58747	-0.459646
cg06166490	0.570127	0.19373	2.94289	0.00375163	0.520943	Promoter	HOXA2	7	27143334	27143384	0.896989	1.60005	0.400834
cg07508394	-0.585794	0.199097	-2.94225	0.00375895	0.520943	GeneBody	LPIN1;LPIN1;LPIN1;LPIN1	2	11919427	11919476	-5.44328	-4.84105	-0.352785
cg21498620	-0.522349	0.177589	-2.94133	0.00376959	0.520943	GeneBody	UNC79	14	94158129	94158179	5.03978	5.73603	-0.363685
cg06625258	-0.487506	0.165776	-2.94076	0.00377615	0.520943	Promoter	CCDC51;TMA7	3	48481367	48481416	-5.58588	-4.58454	-0.488163
cg09970175	0.633761	0.215557	2.94011	0.00378365	0.520943	GeneBody	SEMA6D;SEMA6D;SEMA6D	15	48011394	48011444	-2.23093	-1.63008	0.380794
cg24106686	-0.518573	0.176395	-2.93984	0.00378673	0.520943	Promoter	TBKBP1	17	45771521	45771571	-5.08362	-4.3743	-0.367836
cg24360197	0.458366	0.15594	2.93937	0.00379224	0.520943	Enhancer;OpenTF	NA	15	66662726	66662776	-5.90072	-5.20412	0.319297
cg24465448	-0.592983	0.201835	-2.93796	0.00380859	0.520943	Promoter	ASAH1;ASAH1	8	17942444	17942493	-6.25615	-5.59668	-0.391051
cg27598761	-0.396312	0.134952	-2.93668	0.00382351	0.520943	GeneBody	DIP2C	10	537079	537129	2.38752	3.56337	-0.466006
cg02045845	0.56165	0.191266	2.93649	0.00382573	0.520943	Promoter	LOC254100;SSSCA1;FAM89B	11	65338336	65338385	-4.65799	-4.02134	0.357573
cg02410867	-0.648668	0.220916	-2.93626	0.00382834	0.520943	GeneBody	TPM4;TPM4	19	16198794	16198844	4.87746	5.48554	-0.394439
cg10232140	-0.47971	0.163381	-2.93614	0.00382983	0.520943	Promoter	ERCC6;CSB-PGBD3;CSB-PGBD3	10	50747603	50747653	-5.56722	-4.72784	-0.402657
cg06527438	-0.611559	0.208296	-2.93602	0.00383123	0.520943	NA	NA	6	170546487	170546537	3.37846	4.03112	-0.399138
cg02111951	-0.503264	0.171422	-2.93582	0.00383351	0.520943	GeneBody	MYRF;MYRF	11	61544854	61544904	-0.946151	-0.306882	-0.321721
cg08495198	-0.70223	0.239205	-2.93568	0.0038351	0.520943	Promoter	MSS51	10	75194349	75194399	4.75382	5.29355	-0.37902
cg20449379	-0.439795	0.149817	-2.93555	0.00383662	0.520943	GeneBody	ERICH1-AS1;ERICH1-AS1	8	968934	968984	3.59992	4.39195	-0.348331
cg21263196	-0.577686	0.196805	-2.93532	0.00383933	0.520943	Promoter	BCAM	19	45311948	45311998	-4.79566	-4.09783	-0.403122
cg21408813	-0.527966	0.179923	-2.9344	0.00385018	0.520943	Enhancer;OpenTF	NA	13	52736749	52736799	1.28397	1.9154	-0.333373
cg11143438	0.596532	0.203418	2.93254	0.00387204	0.520943	NA	NA	10	59863342	59863392	2.93272	3.56999	0.380153
cg17749443	-0.580234	0.19787	-2.9324	0.0038737	0.520943	Promoter	ZFP37	9	115819190	115819240	-3.31021	-2.61995	-0.400507
cg25828427	-0.617725	0.210666	-2.93225	0.00387547	0.520943	Enhancer;ChromatinTF	NA	12	77871942	77871992	3.984	4.57201	-0.363223
cg07562135	-0.673228	0.229615	-2.93199	0.00387854	0.520943	Promoter;GeneBody	HNRNPL;HNRNPL	19	39340654	39340703	-3.03373	-2.46481	-0.383014
cg18469506	-0.573348	0.195562	-2.9318	0.00388083	0.520943	GeneBody	LOC642852	21	46710180	46710230	3.21738	3.93334	-0.410497
cg23492779	0.409913	0.139816	2.93179	0.0038809	0.520943	GeneBody	PI16;PI16	6	36928572	36928622	0.585162	1.79839	0.497316
cg01731811	-0.515886	0.176014	-2.93094	0.00389095	0.520943	GeneBody	PTPRN2	7	157890122	157890172	3.43588	4.1977	-0.393014
cg09404256	-0.637709	0.217645	-2.93005	0.00390158	0.520943	Promoter	USF2	19	35759233	35759282	-4.17062	-3.47038	-0.446544
cg26604232	-0.432616	0.147657	-2.92987	0.00390374	0.520943	GeneBody	NBPF8	1	147760460	147760510	2.05194	2.96558	-0.395256
cg22962425	0.511256	0.174504	2.92977	0.00390493	0.520943	GeneBody	TIMM9	14	58891595	58891645	2.88256	3.46204	0.296262
cg00447817	-0.50309	0.171732	-2.92951	0.00390804	0.520943	GeneBody	SHANK2;SHANK2	11	70484442	70484491	2.23576	3.01422	-0.391635
cg19726179	-0.653225	0.222983	-2.92949	0.00390823	0.520943	GeneBody	H2AFY2	10	71813305	71813354	-5.36159	-4.739	-0.406693
cg06829788	0.505186	0.172456	2.92936	0.00390972	0.520943	GeneBody	TRIM11	1	228581405	228581455	1.63176	2.43833	0.407468
cg12942681	-0.571548	0.195119	-2.92922	0.0039114	0.520943	Enhancer;OpenButNoTF	NA	3	127109653	127109703	2.61286	3.22718	-0.351114
cg07871313	-0.584182	0.199503	-2.92819	0.00392377	0.520943	Enhancer;ChromatinTF;lincRNAPromoterEnhancer	NA	6	21664167	21664217	5.15921	5.88863	-0.426114
cg11798132	-0.570407	0.19483	-2.92772	0.00392933	0.520943	GeneBody	FBXO28	1	224302585	224302635	-6.18592	-5.47719	-0.404265
cg16967880	-0.430119	0.146936	-2.92725	0.00393491	0.520943	Promoter;GeneBody	HOXA10;HOXA10-HOXA9;HOXA10	7	27213922	27213972	-4.98672	-4.06424	-0.396774
cg20609274	-0.552719	0.18885	-2.92676	0.00394084	0.520943	GeneBody	PPP2R2C;PPP2R2C;PPP2R2C;PPP2R2C	4	6347453	6347503	4.67986	5.34138	-0.365637
cg22603037	0.604696	0.206619	2.92662	0.00394256	0.520943	GeneBody	TCHH	1	152087267	152087317	2.50133	3.0709	0.344416
cg27296119	-0.403999	0.138045	-2.92656	0.00394321	0.520943	Enhancer;OpenTF	NA	16	86766828	86766878	-2.23356	-1.07841	-0.466678
cg02778609	0.437418	0.149523	2.92542	0.00395697	0.522035	Promoter	EARS2;UBFD1	16	23568302	23568352	0.141596	0.983163	0.368116
cg14445783	-0.44297	0.15149	-2.92409	0.00397306	0.522269	NA	NA	8	33580853	33580903	4.26688	4.8918	-0.276822
cg06513958	-0.552683	0.189065	-2.92324	0.00398332	0.522269	GeneBody	BTNL2	6	32365442	32365492	3.16119	3.87438	-0.394167
cg24662666	0.575318	0.196831	2.9229	0.00398741	0.522269	Enhancer;OpenTF	NA	10	112628888	112628937	-3.76326	-3.14014	0.358492
cg13808147	-0.594365	0.203424	-2.92181	0.00400068	0.522269	Promoter	CMTM7	3	32433006	32433056	-5.14764	-4.49718	-0.386614
cg13789775	-0.57171	0.195688	-2.92154	0.0040039	0.522269	Promoter	HOXB4	17	46655675	46655725	-5.64194	-5.05386	-0.336208
cg16943529	-0.561959	0.192366	-2.9213	0.00400686	0.522269	GeneBody	EOMES	3	27762757	27762806	-5.89473	-5.13697	-0.425826
cg22790934	-0.376131	0.128767	-2.92101	0.00401037	0.522269	GeneBody	GCH1	14	55368442	55368492	-5.71401	-4.51545	-0.450817
cg14608180	-0.550626	0.188509	-2.92096	0.00401105	0.522269	GeneBody	PTGDS	9	139872791	139872840	-4.87321	-4.2971	-0.317225
cg10218546	-0.460272	0.157639	-2.91979	0.00402526	0.522269	GeneBody	HLA-DQB2	6	32729823	32729872	1.74718	2.7101	-0.443203
cg13311832	-0.489626	0.167709	-2.9195	0.00402877	0.522269	Promoter	SNORD32B	6	29549147	29549197	1.38555	2.21552	-0.406373
cg19939660	-0.556548	0.190639	-2.91939	0.00403023	0.522269	Promoter	MOB3A;IZUMO4	19	2097047	2097097	-6.21679	-5.50219	-0.397705
cg10774155	-0.536959	0.183932	-2.91934	0.00403082	0.522269	Promoter	VKORC1L1	7	65338379	65338428	-6.56492	-5.85816	-0.379501
cg17644870	-0.57773	0.197911	-2.91914	0.00403324	0.522269	Promoter;GeneBody	KIAA0895;KIAA0895;KIAA0895;KIAA0895;KIAA0895	7	36407243	36407293	-5.22205	-4.64052	-0.335969
cg16007628	-0.494734	0.169491	-2.91894	0.00403572	0.522269	Promoter	MIR632;ZNF207	17	30677051	30677101	-5.11173	-4.42003	-0.34221
cg10768108	0.578481	0.198259	2.91781	0.00404957	0.522783	GeneBody	SOX2-OT;SOX2-OT;SOX2-OT	3	181433507	181433557	-4.83731	-4.31427	0.302567
cg15684962	-0.430339	0.147497	-2.91761	0.00405202	0.522783	Enhancer;OpenTF	NA	6	99273266	99273316	-4.31967	-3.32081	-0.429847
cg24197935	-0.555572	0.190442	-2.91727	0.0040562	0.522783	Enhancer;OpenButNoTF	NA	10	133315183	133315232	1.34218	2.01571	-0.37419
cg10811232	-0.626092	0.214677	-2.91644	0.00406646	0.523395	Promoter	CATSPER3	5	134302485	134302535	2.79132	3.41556	-0.390834
cg07964178	-0.562862	0.193036	-2.91585	0.00407376	0.523625	Promoter	EGR3;EGR3;EGR3	8	22550957	22551007	-5.6533	-4.95374	-0.393761
cg14454338	-0.654639	0.224607	-2.9146	0.00408919	0.524898	NA	NA	14	35102384	35102434	4.39557	4.97594	-0.379932
cg27370344	-0.349037	0.119806	-2.91335	0.00410472	0.525427	Promoter	CUL2;CUL2	10	35379631	35379681	-7.2103	-6.16908	-0.363426
cg13179983	-0.600272	0.206109	-2.9124	0.00411659	0.525427	Promoter	PIK3R2	19	18264114	18264163	-5.80329	-5.38882	-0.248795
cg09222579	-0.5814	0.199636	-2.9123	0.0041179	0.525427	NA	NA	4	13852818	13852868	4.68101	5.17493	-0.287168
cg16139006	-0.351023	0.120539	-2.91212	0.00412006	0.525427	NA	NA	1	113393322	113393372	2.82912	4.16368	-0.46846
cg21872129	-0.646802	0.222112	-2.91205	0.00412097	0.525427	Promoter	PTP4A1	6	64281996	64282046	-5.97939	-5.36756	-0.395735
cg06935199	-0.510905	0.175498	-2.91117	0.00413194	0.52555	Promoter	TBC1D24	16	2524534	2524584	-6.07806	-5.38836	-0.352371
cg06693277	-0.490513	0.168506	-2.91095	0.0041347	0.52555	Promoter;GeneBody	VARS2;VARS2;GTF2H4	6	30881803	30881852	-4.8684	-4.10302	-0.375427
cg00148862	-0.489943	0.168386	-2.90964	0.00415119	0.52555	GeneBody	SNTG2	2	1286345	1286395	1.23519	1.95849	-0.354373
cg18058949	-0.368448	0.126632	-2.9096	0.00415176	0.52555	Promoter	NUP133	1	229644400	229644450	-5.42776	-4.32647	-0.405768
cg11459648	-0.280349	0.0963564	-2.90951	0.00415289	0.52555	GeneBody	SLC23A1	5	138714289	138714338	2.4464	4.20541	-0.493136
cg27658416	0.539422	0.185429	2.90905	0.00415858	0.52555	Enhancer;OpenTF	NA	6	28603033	28603082	-4.55806	-3.86875	0.37183
cg00435526	-0.55595	0.191138	-2.90863	0.00416391	0.52555	Promoter;GeneBody	SNORA57;C11orf48	11	62433308	62433358	-4.98994	-4.35778	-0.35145
cg18196087	-0.570923	0.196358	-2.90756	0.0041775	0.52555	GeneBody	ERICH1-AS1;ERICH1-AS1	8	736345	736395	3.65154	4.2261	-0.328029
cg03446203	0.514901	0.177099	2.90742	0.00417921	0.52555	Promoter	C6orf48;SNORD48	6	31802125	31802174	-3.73018	-3.00968	0.370987
cg06022439	-0.50841	0.174872	-2.90732	0.00418049	0.52555	GeneBody	HCG17;HCG18	6	30291719	30291769	3.82334	4.50167	-0.344872
cg14085166	-0.419747	0.144385	-2.90714	0.00418279	0.52555	Promoter	KLF9	9	73029407	73029457	-6.03208	-5.03803	-0.41725
cg15116095	0.444309	0.152902	2.90585	0.00419913	0.526853	GeneBody	PCDHA1;PCDHA1	5	140166540	140166590	0.504203	1.40124	0.398561
cg14508890	0.436602	0.150318	2.90452	0.00421608	0.526853	Promoter	BHLHE40	3	5020742	5020792	-7.21493	-6.56986	0.281638
cg06727233	-0.543552	0.187211	-2.90342	0.00423018	0.526853	Enhancer;OpenTF	NA	13	114926640	114926690	4.97624	5.67063	-0.377435
cg25134647	-0.0859386	0.0296006	-2.90327	0.00423209	0.526853	Enhancer;OpenTF	NA	12	25454941	25454991	-4.64769	0.935265	-0.479792
cg24121211	-0.605025	0.208404	-2.90314	0.00423379	0.526853	Promoter;GeneBody	MFSD8;C4orf29	4	128887195	128887245	-6.02951	-5.29949	-0.441678
cg13577389	-0.641545	0.221116	-2.9014	0.00425611	0.526853	GeneBody	BAI1	8	143584522	143584572	2.99388	3.6008	-0.389369
cg17738503	0.54999	0.189572	2.90121	0.00425847	0.526853	Promoter;GeneBody	NME2;NME2;NME1-NME2;NME2;NME2	17	49244158	49244207	-4.02837	-3.31965	0.389792
cg12689832	0.363508	0.125303	2.90103	0.00426084	0.526853	Enhancer;ChromatinTF	NA	11	131116473	131116523	-4.01063	-2.8986	0.404232
cg00538642	-0.535125	0.184471	-2.90086	0.00426308	0.526853	Promoter	MOB3A;IZUMO4	19	2096855	2096904	-5.92355	-5.36018	-0.301477
cg07928086	0.527777	0.18194	2.90083	0.00426339	0.526853	Enhancer;OpenTF	NA	1	5907397	5907447	-2.86051	-2.1083	0.396998
cg06583921	0.469846	0.16197	2.90083	0.00426345	0.526853	Enhancer;ChromatinTF	NA	3	193495302	193495352	0.5446	1.28567	0.348187
cg22576629	-0.607075	0.209286	-2.9007	0.00426511	0.526853	GeneBody	POLR3B;POLR3B	12	106845849	106845899	4.32705	4.94064	-0.372499
cg01363170	0.386259	0.133207	2.89969	0.00427811	0.526853	GeneBody	HOXA13	7	27236674	27236724	-2.45065	-1.60405	0.327007
cg00123072	-0.549882	0.189659	-2.89931	0.00428301	0.526853	Promoter	THBS4	5	79330259	79330309	4.10064	4.73725	-0.350059
cg02020650	-0.514644	0.177563	-2.89838	0.00429515	0.526853	Promoter	RPIA	2	88991531	88991580	-5.56826	-4.88468	-0.3518
cg12389025	-0.619247	0.213719	-2.89749	0.00430672	0.526853	Promoter	ZNRD1-AS1;ZNRD1	6	30028738	30028787	-5.41779	-4.82755	-0.365502
cg15043720	-0.386488	0.133423	-2.8967	0.00431693	0.526853	Promoter	TLE2	19	3047355	3047405	-6.32611	-5.37936	-0.365908
cg04145065	-0.6081	0.210008	-2.8956	0.00433129	0.526853	Promoter;GeneBody	N4BP2;LOC344967	4	40057510	40057560	-5.62685	-4.9604	-0.405267
cg01157952	0.609389	0.210493	2.89505	0.00433852	0.526853	Enhancer;OpenTF	NA	16	66981800	66981849	-4.66123	-4.33641	0.197937
cg09700630	-0.509766	0.176092	-2.89489	0.00434067	0.526853	Promoter	CNIH2	11	66045446	66045495	-6.02155	-5.39086	-0.321504
cg16335762	0.560356	0.193568	2.89489	0.0043407	0.526853	Promoter	CMTM3;CMTM3;CMTM3;CMTM3	16	66637870	66637920	-4.27638	-3.67152	0.338935
cg21864996	-0.444489	0.153559	-2.89458	0.00434471	0.526853	GeneBody	FCRLB	1	161695961	161696011	-4.76385	-3.56022	-0.534997
cg12838303	-0.596347	0.206023	-2.89457	0.00434489	0.526853	Promoter;GeneBody	OPRM1;OPRM1;OPRM1	6	154360670	154360720	-3.37649	-2.70677	-0.399385
cg10013969	-0.499958	0.17275	-2.8941	0.00435095	0.526853	Promoter	PRRT4	7	128003601	128003651	2.62634	3.43656	-0.405076
cg00680551	0.543983	0.187978	2.89386	0.00435417	0.526853	GeneBody	NCALD;NCALD	8	103135595	103135645	-4.84861	-4.10472	0.404661
cg06794355	-0.301581	0.104227	-2.8935	0.00435887	0.526853	NA	NA	1	17014750	17014800	2.86535	3.81085	-0.285146
cg09689279	-0.58058	0.200672	-2.89318	0.00436317	0.526853	Promoter;GeneBody	EID1;SHC4	15	49169965	49170015	-4.91079	-4.25944	-0.378159
cg20033071	-0.560481	0.193767	-2.89255	0.0043714	0.526853	GeneBody	KIAA1551	12	32112939	32112989	-5.7522	-5.04693	-0.395288
cg00890054	-0.54819	0.189528	-2.89239	0.00437349	0.526853	GeneBody	SPSB1	1	9405774	9405824	2.88882	3.54044	-0.357213
cg08951903	-0.600105	0.207483	-2.89231	0.00437456	0.526853	Promoter	ZNF239;ZNF239	10	44070125	44070174	-4.09328	-3.49911	-0.356562
cg06462964	0.520324	0.179982	2.89098	0.00439215	0.526853	Enhancer;OpenTF	NA	6	28641757	28641807	-4.71187	-4.02291	0.358485
cg17838734	-0.232288	0.0803658	-2.89039	0.00440005	0.526853	Promoter;GeneBody	TPBG;TPBG	6	83073875	83073925	-4.64586	-2.33446	-0.536912
cg23483562	-0.569961	0.197312	-2.88863	0.00442337	0.526853	Promoter	MIR320D1	13	41302006	41302056	3.54143	4.16982	-0.358161
cg17920936	0.289687	0.100306	2.88804	0.00443124	0.526853	GeneBody	ROR2	9	94710504	94710554	1.76254	3.52787	0.511392
cg19829856	-0.532284	0.184308	-2.88801	0.0044317	0.526853	Promoter	LOXHD1	18	44237610	44237659	5.31028	5.84673	-0.285544
cg05328547	-0.623857	0.216123	-2.88659	0.00445075	0.526853	Promoter	FERD3L	7	19185090	19185140	-4.04494	-3.42717	-0.3854
cg01465824	-0.60125	0.208405	-2.88501	0.0044719	0.526853	GeneBody	GMDS;GMDS	6	1930397	1930447	5.4859	6.18306	-0.419167
cg18394519	-0.59717	0.207021	-2.88459	0.00447762	0.526853	Promoter	FAM76B;CEP57	11	95523485	95523534	-6.24438	-5.61863	-0.373677
cg25697357	-0.603552	0.209273	-2.88404	0.00448498	0.526853	GeneBody	MACROD2	20	13979879	13979929	3.18999	3.8301	-0.386337
cg11896246	0.422897	0.14667	2.88333	0.00449465	0.526853	Promoter	CDH18	5	19988629	19988679	0.0823051	0.988984	0.383431
cg00421612	0.523485	0.181559	2.88328	0.00449526	0.526853	Enhancer;ChromatinTF	NA	7	1251338	1251388	1.027	1.79571	0.402407
cg25287247	-0.513303	0.178091	-2.88225	0.00450925	0.526853	Promoter;GeneBody	RMND5A;RNF103-CHMP3	2	86946909	86946959	-4.88489	-3.90458	-0.503197
cg03654618	-0.603398	0.209422	-2.88126	0.00452277	0.526853	GeneBody	HTT	4	3208354	3208404	5.48354	6.044	-0.338177
cg06636246	-0.357232	0.12399	-2.88114	0.00452432	0.526853	GeneBody	LCOR;LCOR	10	98593198	98593248	-4.8359	-3.62971	-0.430891
cg14534277	-0.480578	0.166813	-2.88094	0.00452702	0.526853	Promoter	DSC3	18	28623825	28623875	0.916571	1.81609	-0.43229
cg23287902	0.511788	0.177649	2.8809	0.00452766	0.526853	Promoter	LMAN2L	2	97405364	97405414	-4.69493	-3.88793	0.413015
cg02204637	0.436021	0.151353	2.88082	0.00452875	0.526853	GeneBody	DPYSL3	5	146888396	146888446	4.74559	5.58933	0.367887
cg23421896	-0.363647	0.126261	-2.88012	0.0045383	0.526853	GeneBody	NRXN3	14	78757993	78758043	4.25164	4.82429	-0.208243
cg05740609	-0.547742	0.190188	-2.88001	0.00453978	0.526853	Promoter	SIX3	2	45168872	45168922	-5.44695	-4.7677	-0.372054
cg19887502	-0.600046	0.208362	-2.87983	0.00454228	0.526853	Enhancer;OpenTF	NA	2	219761804	219761854	-3.34757	-2.75511	-0.355505
cg03986934	0.549471	0.190812	2.87965	0.00454473	0.526853	GeneBody	CACNA1H	16	1248980	1249030	3.68071	4.30509	0.343078
cg01344452	0.529946	0.184033	2.87962	0.00454505	0.526853	Promoter;GeneBody	C17orf67;DGKE	17	54912094	54912144	-6.88805	-6.21849	0.35483
cg11723280	-1.08079	0.375335	-2.87954	0.00454614	0.526853	GeneBody	GPR4	19	46094809	46094859	1.77913	2.09377	-0.340066
cg05733457	-0.525554	0.18254	-2.87912	0.00455195	0.526853	Promoter	TOB2	22	41843157	41843207	-5.50585	-4.79152	-0.375423
cg01652244	-0.286315	0.0994488	-2.87902	0.00455328	0.526853	Promoter	DPPA5	6	74063982	74064031	2.80507	4.48008	-0.479583
cg17083504	-0.484404	0.168287	-2.87843	0.00456132	0.526853	GeneBody	WNT10B	12	49365074	49365124	-4.49616	-3.74494	-0.363891
cg00697057	-0.384095	0.133448	-2.87824	0.00456403	0.526853	GeneBody	SLC23A1	5	138713897	138713947	4.33517	5.30895	-0.374023
cg22757019	-0.44831	0.15576	-2.87821	0.00456438	0.526853	Enhancer;OpenButNoTF	NA	7	91808756	91808806	-4.224	-3.44566	-0.348937
cg13944037	-0.461769	0.160443	-2.87809	0.00456608	0.526853	Promoter	GUCA1B	6	42162741	42162791	3.91399	4.57677	-0.306052
cg06477797	-0.57058	0.19825	-2.87808	0.00456611	0.526853	GeneBody	SEPT9;SEPT9;SEPT9;SEPT9;SEPT9	17	75398526	75398576	5.16914	5.84332	-0.38467
cg14346565	-0.404142	0.140431	-2.87786	0.00456916	0.526853	Promoter;GeneBody	RBM18;MRRF	9	125027682	125027732	-6.44595	-5.69087	-0.305157
cg14414162	-0.570416	0.198278	-2.87685	0.00458307	0.526853	Promoter	RPL18A	19	17970573	17970623	-5.55523	-4.89898	-0.374332
cg27417922	-0.598149	0.207925	-2.87675	0.0045845	0.526853	Promoter	YWHAG	7	75988359	75988408	-6.83774	-6.26954	-0.339871
cg07600721	-0.517989	0.180064	-2.87669	0.00458532	0.526853	Enhancer;ChromatinTF	NA	11	74129169	74129219	5.18194	5.68074	-0.258374
cg07087232	-0.449231	0.156166	-2.87662	0.00458627	0.526853	GeneBody	SMOC2	6	168918167	168918217	3.23249	4.0159	-0.351932
cg00712044	-0.516135	0.179434	-2.87647	0.00458839	0.526853	Promoter	MSANTD4	11	105892951	105893001	-6.07317	-5.34198	-0.377392
cg21421098	-0.246006	0.0855237	-2.87646	0.00458841	0.526853	GeneBody	ANKRD34A	1	145473178	145473228	-6.41452	-4.38113	-0.500226
cg24722070	-0.619186	0.21529	-2.87606	0.00459393	0.526853	NA	NA	1	222227490	222227540	3.88472	4.45545	-0.353387
cg15963326	-0.402109	0.139857	-2.87514	0.00460667	0.526853	GeneBody	RCN3	19	50037036	50037086	-2.84267	-1.70399	-0.457874
cg06437222	-0.233379	0.0811768	-2.87495	0.00460936	0.526853	Promoter	PNISR	6	99873180	99873229	-5.92618	-3.9606	-0.458726
cg01204964	0.537359	0.186925	2.87474	0.00461231	0.526853	Promoter	CRYZL1;ITSN1	21	35014044	35014093	-4.92793	-4.35626	0.307194
cg16320208	-0.60377	0.210047	-2.87446	0.00461618	0.526853	GeneBody	DPYD	1	98036695	98036745	4.86982	5.44566	-0.347675
cg13365209	-0.595108	0.207041	-2.87435	0.00461765	0.526853	Promoter	GDF9;UQCRQ	5	132202303	132202352	-6.49449	-5.94688	-0.325884
cg15911948	-0.576378	0.20053	-2.87427	0.00461869	0.526853	GeneBody	INPP5A	10	134540334	134540384	5.44188	6.09861	-0.378524
cg08872579	-0.624485	0.217272	-2.87421	0.00461958	0.526853	GeneBody	TTC22;TTC22	1	55265830	55265880	1.46008	2.12517	-0.415339
cg26776327	-0.592544	0.206192	-2.87374	0.0046261	0.526853	NA	NA	8	603360	603410	3.23954	3.96884	-0.432144
cg07590839	-0.474964	0.165285	-2.8736	0.00462806	0.526853	Promoter	TIGD1;MIR5001;EIF4E2	2	233415401	233415450	-6.6902	-6.01324	-0.32153
cg10091662	-0.561225	0.195311	-2.87349	0.00462965	0.526853	Promoter;GeneBody	BMI1;COMMD3-BMI1	10	22609897	22609946	-5.81591	-5.20808	-0.341125
cg09119043	-0.514791	0.17919	-2.87288	0.00463809	0.526853	GeneBody	SLC35F3	1	234367394	234367444	0.469542	1.19562	-0.373777
cg10698964	-0.459966	0.16012	-2.87264	0.00464149	0.526853	Promoter;GeneBody	GABPB1;FLJ10038;GABPB1-AS1	15	50647124	50647174	-5.27976	-4.30248	-0.449515
cg22730675	0.558933	0.194576	2.87257	0.00464244	0.526853	NA	NA	13	24122636	24122686	4.26778	4.93785	0.374526
cg01611223	0.621005	0.216259	2.87157	0.00465629	0.527175	GeneBody	PPM1G	2	27630501	27630551	2.73179	3.2622	0.329386
cg18162371	-0.38722	0.134846	-2.87157	0.00465637	0.527175	Enhancer;OpenButNoTF	NA	10	134621876	134621926	4.27165	5.02325	-0.291035
cg26559315	-0.558164	0.194478	-2.87006	0.00467752	0.528905	Promoter;GeneBody	LYNX1;LYNX1;LYNX1;LYNX1	8	143858636	143858685	-5.3987	-4.75002	-0.362073
cg04952599	-0.529479	0.18451	-2.86964	0.00468337	0.528905	Promoter	CCNF	16	2479332	2479382	-5.70859	-5.03	-0.3593
cg02657823	0.566195	0.197329	2.86929	0.00468835	0.528905	GeneBody	MAST4;MAST4	5	66284024	66284074	-3.29783	-2.65918	0.361603
cg27308166	-0.453232	0.157985	-2.86882	0.00469491	0.529017	Promoter	NDUFS7	19	1383291	1383341	-6.01767	-5.30533	-0.322853
cg26745222	-0.390348	0.136115	-2.86777	0.00470968	0.530052	Promoter	TOX2;TOX2	20	42543878	42543928	-3.61508	-2.81425	-0.312603
cg01238502	0.430633	0.150204	2.86699	0.00472072	0.530666	Promoter;GeneBody	LOC100506668;DYNLL1	12	120934790	120934840	-4.6193	-3.8166	0.345668
cg03483900	-0.553811	0.193209	-2.86638	0.00472941	0.530715	GeneBody	SBSPON	8	73977141	73977191	3.22703	3.89522	-0.370051
cg15199408	-0.535142	0.186755	-2.86548	0.00474214	0.530715	Promoter	USO1	4	76649707	76649757	-4.68569	-4.01951	-0.3565
cg18743287	0.569593	0.198797	2.8652	0.00474623	0.530715	Promoter;GeneBody	RDH13;RDH13	19	55575837	55575887	1.16087	1.83692	0.385074
cg10616306	-0.426379	0.148832	-2.86484	0.00475124	0.530715	Promoter	TMEM161B;TMEM161B-AS1;TMEM161B-AS1	5	87564718	87564767	-6.98838	-6.3725	-0.262598
cg16098064	0.451684	0.15767	2.86474	0.00475276	0.530715	Promoter	THADA;THADA	2	43823287	43823336	-5.04817	-4.22021	0.373978
cg26588688	-0.464895	0.16235	-2.86354	0.00476988	0.530715	NA	NA	4	3630603	3630653	1.84858	2.74086	-0.414814
cg01641455	0.511648	0.178705	2.86309	0.00477625	0.530715	Promoter	SHISA7	19	55954924	55954974	-4.26097	-3.6157	0.330151
cg23082862	-0.482891	0.168709	-2.86227	0.004788	0.530715	GeneBody	DOCK1;FAM196A	10	128993115	128993165	-2.32249	-1.57425	-0.361315
cg14555264	-0.6472	0.226124	-2.86214	0.00478981	0.530715	NA	NA	9	122135486	122135536	3.58539	4.20195	-0.399038
cg10926047	0.509491	0.178021	2.86197	0.00479231	0.530715	Promoter	GFM1	3	158362309	158362358	-5.5845	-4.86102	0.368611
cg23075506	0.386532	0.13509	2.86129	0.00480207	0.530715	Enhancer;OpenTF	NA	1	212688997	212689047	4.14564	4.93221	0.304037
cg04158046	-0.4244	0.148333	-2.86113	0.00480444	0.530715	GeneBody	ALG6	1	63833953	63834003	-3.97066	-3.19133	-0.330749
cg11557492	-0.305262	0.106696	-2.86105	0.00480556	0.530715	GeneBody	SSC5D;SSC5D	19	56002192	56002241	4.12602	5.37435	-0.381067
cg07943849	-0.537995	0.188069	-2.86062	0.00481165	0.530715	GeneBody	RHEB	7	151201868	151201918	2.71311	3.40317	-0.371249
cg26376168	-0.437622	0.153006	-2.86017	0.00481821	0.530715	Promoter	FLOT1;IER3	6	30712439	30712489	-4.78026	-3.67657	-0.483
cg15920202	-0.219434	0.0767287	-2.85986	0.00482262	0.530715	Promoter;GeneBody	RMND5A;RNF103-CHMP3	2	86946868	86946918	-6.97955	-4.9327	-0.449147
cg04319742	-0.544814	0.190522	-2.85959	0.00482662	0.530715	Promoter	KRTAP4-1	17	39342381	39342431	3.86696	4.54128	-0.36738
cg19715471	0.649508	0.227151	2.85937	0.0048298	0.530715	Enhancer;OpenTF	NA	10	13344246	13344295	-3.88592	-3.33628	0.356992
cg22133495	-0.469132	0.16407	-2.85935	0.00483005	0.530715	GeneBody	CDK12	17	37618498	37618548	-6.14569	-5.41704	-0.341832
cg18008675	-0.548365	0.191793	-2.85915	0.0048329	0.530715	GeneBody	RAPGEF4;RAPGEF4	2	173832936	173832986	3.66397	4.26128	-0.327542
cg20439252	-0.346727	0.121315	-2.85806	0.00484866	0.531715	Promoter	TIMM8B;SDHD	11	111956974	111957024	-5.26757	-4.20314	-0.369065
cg01244043	-0.522237	0.182769	-2.85737	0.0048588	0.531715	Promoter	NSFL1C	20	1448389	1448438	-3.29764	-2.5691	-0.380474
cg12063241	0.650901	0.227797	2.85737	0.00485881	0.531715	GeneBody	GPA33	1	167028563	167028613	-6.72241	-6.1529	0.370695
cg21197435	-0.52635	0.184247	-2.85676	0.00486763	0.531837	Promoter	HNRNPR	1	23671362	23671412	-5.90009	-5.28675	-0.322833
cg15645491	-0.533063	0.18663	-2.85625	0.00487502	0.531837	Promoter;GeneBody	SDCBP2;SDCBP2;SDCBP2;FKBP1A-SDCBP2	20	1294311	1294361	-5.57763	-4.91304	-0.354269
cg06736000	-0.548211	0.191975	-2.85563	0.00488408	0.531837	Enhancer;OpenTF	NA	2	242875854	242875904	3.76214	4.29447	-0.291826
cg17370195	-0.549063	0.192323	-2.8549	0.00489478	0.531837	GeneBody	ERICH1-AS1;ERICH1-AS1	8	843894	843944	0.400021	1.00161	-0.330312
cg09180926	-0.620772	0.217452	-2.85476	0.00489683	0.531837	Promoter	PRC1	15	91537654	91537704	-6.19285	-5.58879	-0.374986
cg18877525	-0.472933	0.165708	-2.85402	0.00490764	0.531837	NA	NA	1	244303244	244303293	3.94392	4.51315	-0.269207
cg21789181	-0.412243	0.144444	-2.854	0.00490799	0.531837	Enhancer;OpenTF	NA	3	98376379	98376428	-1.52762	-0.768171	-0.313076
cg09124703	0.380571	0.133396	2.85295	0.00492334	0.531837	Promoter	SH3RF2	5	145316014	145316064	-4.05832	-3.2323	0.31436
cg25859998	0.522966	0.183341	2.85242	0.00493122	0.531837	Enhancer;OpenTF	NA	6	10424320	10424370	-3.35861	-2.73494	0.326161
cg20276156	0.644011	0.225785	2.85232	0.0049327	0.531837	Promoter	CALCR	7	93204690	93204740	-2.76871	-2.18803	0.373966
cg25418852	-0.481292	0.168738	-2.85231	0.00493281	0.531837	Promoter	SCGB1B2P	19	35068173	35068222	2.70533	3.45473	-0.36068
cg17321668	-0.445856	0.156318	-2.85224	0.00493383	0.531837	Promoter	MPLKIP;C7orf10	7	40174330	40174380	-4.69862	-3.66814	-0.459443
cg18768283	-0.547622	0.192002	-2.85218	0.00493475	0.531837	Promoter	NUTM1	15	34638462	34638512	2.87866	3.64155	-0.417771
cg27355527	-0.380543	0.133433	-2.85194	0.0049383	0.531837	Promoter	DCTPP1	16	30441498	30441547	-6.63997	-5.51697	-0.427349
cg15770702	0.410793	0.144079	2.85116	0.00494982	0.53225	GeneBody	MAP3K14	17	43384796	43384846	-4.53489	-3.71962	0.334906
cg10958362	0.611101	0.214353	2.85092	0.00495335	0.53225	GeneBody	C5orf38	5	2754016	2754066	-3.85201	-3.31117	0.330508
cg12867068	-0.42503	0.149119	-2.85028	0.00496273	0.532656	Promoter	CDKL1	14	50863192	50863242	-7.19108	-6.22919	-0.408831
cg15362363	-0.531614	0.186541	-2.84985	0.00496909	0.532736	Promoter	THOC1	18	268207	268257	-5.88638	-5.15359	-0.389562
cg24741713	-0.520186	0.182617	-2.84851	0.00498906	0.533066	Promoter;GeneBody	PDE4D;PDE4D;PDE4D	5	59064340	59064390	-5.25388	-4.6348	-0.322038
cg08243778	-0.621325	0.218141	-2.84827	0.00499259	0.533066	Promoter	PPP2R5A	1	212458726	212458775	-4.78701	-4.26876	-0.322002
cg14777873	-0.48544	0.170493	-2.84727	0.00500758	0.533066	Promoter	ISY1-RAB43;ISY1	3	128879893	128879943	-5.33563	-4.58783	-0.36301
cg13874425	-0.225862	0.0793277	-2.8472	0.00500853	0.533066	NA	NA	9	115835568	115835617	-0.656303	0.573887	-0.277853
cg22944122	-0.542736	0.190638	-2.84695	0.0050124	0.533066	Promoter;GeneBody	ORC4;ORC4;ORC4;ORC4;ORC4;ORC4;MBD5	2	148779286	148779336	-5.04425	-4.46843	-0.31252
cg16566353	-0.635104	0.223108	-2.84662	0.00501732	0.533066	GeneBody	ITGA9	3	37860954	37861004	3.01202	3.61201	-0.381056
cg16895254	-0.560797	0.197064	-2.84576	0.00503019	0.533066	Promoter;GeneBody	RBPJ;RBPJ	4	26322328	26322377	-5.98258	-5.33461	-0.363381
cg11217676	-0.59273	0.208321	-2.84527	0.00503746	0.533066	GeneBody	RIMBP3	22	20456657	20456707	3.27891	3.92373	-0.382204
cg21610111	-0.569698	0.200255	-2.84486	0.0050437	0.533066	Enhancer;OpenTF;lincRNAPromoterEnhancer	NA	6	28864559	28864609	-5.54778	-4.88601	-0.377007
cg22400548	-0.6332	0.222631	-2.84418	0.00505396	0.533066	Enhancer;OpenButNoTF	NA	1	11367663	11367713	4.19315	4.76078	-0.359427
cg11542224	-0.557816	0.196127	-2.84415	0.00505437	0.533066	Promoter	TOX	8	60031438	60031488	-6.09595	-5.43639	-0.367917
cg23525514	-0.433489	0.152414	-2.84415	0.00505438	0.533066	Promoter	SMG9	19	44259100	44259149	-5.31583	-4.55234	-0.330965
cg15277535	-0.654476	0.230154	-2.84365	0.00506188	0.533066	NA	NA	7	30585040	30585090	6.09088	6.67898	-0.384892
cg19226866	-0.503654	0.177132	-2.84339	0.00506584	0.533066	Promoter	TRPT1;TRPT1;NUDT22;NUDT22	11	63993826	63993876	-4.72619	-4.01334	-0.359028
cg18354954	-0.514485	0.180962	-2.84306	0.00507078	0.533066	NA	NA	14	97491564	97491614	2.37929	3.05656	-0.348449
cg26330738	0.485847	0.170906	2.84277	0.00507524	0.533066	GeneBody	PTK2B;PTK2B;PTK2B;PTK2B	8	27277455	27277505	5.08324	5.64563	0.273237
cg05637903	-0.222065	0.0781306	-2.84223	0.00508339	0.533066	Promoter	HIST1H2BJ;HIST1H2AG	6	27100593	27100643	-7.06737	-4.77601	-0.50883
cg13638257	0.358562	0.126157	2.84218	0.00508406	0.533066	GeneBody	TAPBP;TAPBP	6	33280436	33280485	-3.54705	-2.50416	0.373943
cg17759806	-0.565198	0.198936	-2.8411	0.00510046	0.533066	Enhancer;ChromatinTF	NA	1	248855188	248855238	4.5136	5.22898	-0.404333
cg05768362	-0.310383	0.109258	-2.84082	0.00510472	0.533066	Promoter	PIAS3	1	145575570	145575620	-5.61283	-3.97465	-0.508463
cg18062333	-0.537483	0.18921	-2.84067	0.00510709	0.533066	NA	NA	3	110446172	110446222	3.20607	3.92058	-0.38404
cg24857560	-0.565917	0.199226	-2.84058	0.00510843	0.533066	Promoter	CYP2C19	10	96521103	96521153	2.76629	3.47287	-0.399861
cg04074353	-0.617408	0.217375	-2.84029	0.00511275	0.533066	GeneBody	GADL1	3	30933702	30933752	3.65709	4.25381	-0.368416
cg00527489	0.518412	0.182547	2.83989	0.00511895	0.533066	Enhancer;OpenTF	NA	1	214360954	214361004	-2.43966	-1.71296	0.37673
cg12669541	0.655326	0.230807	2.83928	0.00512818	0.533066	Enhancer;OpenTF	NA	6	27655943	27655993	-5.26109	-4.69674	0.369832
cg26428748	-0.546477	0.192475	-2.83922	0.00512918	0.533066	Promoter;GeneBody	TPD52;TPD52	8	80993726	80993776	3.17026	3.85763	-0.375633
cg05429769	-0.244055	0.0859633	-2.83906	0.00513156	0.533066	NA	NA	2	242951549	242951599	1.51023	3.49975	-0.485553
cg01204985	-0.654396	0.230525	-2.83872	0.00513669	0.533066	GeneBody	LILRA4	19	54849689	54849739	4.52481	5.09029	-0.370048
cg10522358	-0.580251	0.204419	-2.83854	0.00513946	0.533066	Enhancer;OpenButNoTF	NA	13	55587437	55587487	2.27289	2.94042	-0.387333
cg15511114	-0.587597	0.207012	-2.83847	0.00514052	0.533066	GeneBody	ZNF292	6	87865801	87865851	-4.77562	-4.04292	-0.430528
cg14630692	0.474381	0.167277	2.83591	0.0051799	0.534294	GeneBody	URM1	9	131145355	131145405	2.55425	3.18667	0.300011
cg19200140	0.412812	0.145582	2.83561	0.00518453	0.534294	Enhancer;OpenButNoTF	NA	20	44800668	44800718	3.0419	3.80817	0.316328
cg21254171	-0.230396	0.0812569	-2.83541	0.00518765	0.534294	Promoter	MRPL1	4	78783928	78783978	-6.69755	-4.69581	-0.461192
cg18264687	-0.423077	0.149221	-2.83523	0.00519035	0.534294	Promoter	MLLT3	9	20622308	20622358	-2.73909	-1.85852	-0.372549
cg04080448	-0.596612	0.210434	-2.83515	0.00519164	0.534294	GeneBody	RMST	12	97924358	97924408	0.581238	1.1718	-0.352339
cg07639697	-0.395455	0.139484	-2.83512	0.00519202	0.534294	Promoter	ZNF823	19	11850005	11850055	-5.38517	-4.12131	-0.499802
cg25928521	-0.565434	0.199452	-2.83494	0.00519481	0.534294	GeneBody	PDE3B	11	14893290	14893340	2.91249	3.64464	-0.413982
cg20629455	-0.575598	0.203066	-2.83453	0.00520118	0.534294	NA	NA	2	37927108	37927158	3.00241	3.6397	-0.366819
cg05299486	0.636357	0.224511	2.83441	0.00520298	0.534294	Promoter	ATP6V0A1	17	40609331	40609381	-4.45893	-3.91371	0.34695
cg07862768	-0.439184	0.154976	-2.83389	0.00521105	0.534544	Enhancer;OpenTF	NA	8	105379411	105379461	2.66502	3.59684	-0.40924
cg02092589	-0.556124	0.196276	-2.83338	0.00521904	0.534787	GeneBody	IGF2R	6	160498334	160498384	3.34589	4.00383	-0.365897
cg18044720	-0.566149	0.199904	-2.8321	0.00523886	0.535671	Promoter;GeneBody	LOC100506746;AFF1	4	87856982	87857032	-4.54966	-3.95045	-0.339239
cg19985030	-0.436075	0.153981	-2.832	0.00524041	0.535671	GeneBody	USH1G	17	72917940	72917990	3.58834	4.09818	-0.222328
cg09319194	-0.605734	0.213909	-2.83173	0.00524459	0.535671	Promoter	SERINC1;PKIB	6	122793137	122793186	-5.21674	-4.5504	-0.403622
cg17830810	-0.580861	0.205171	-2.8311	0.0052544	0.536097	NA	NA	5	7363958	7364008	3.99663	4.63666	-0.371768
cg09761230	0.539366	0.190625	2.82946	0.00528016	0.537997	Enhancer;OpenTF	NA	7	65667332	65667382	-4.10433	-3.46221	0.346339
cg04486778	0.556667	0.196759	2.82917	0.00528459	0.537997	Enhancer;OpenTF	NA	21	47394431	47394480	-4.16059	-3.52612	0.353185
cg10690887	-0.513846	0.181647	-2.82881	0.0052903	0.537997	Promoter	ABHD3	18	19285051	19285101	-3.01463	-2.20699	-0.415001
cg13219301	-0.524654	0.185508	-2.8282	0.00529991	0.537997	GeneBody	MIR548G;CMSS1;FILIP1L;FILIP1L	3	99671022	99671072	4.03005	4.59022	-0.293895
cg14913111	-0.444734	0.157323	-2.82688	0.00532077	0.537997	Promoter	HPDL	1	45792733	45792783	-6.04495	-5.36278	-0.303383
cg03684893	-0.469142	0.165966	-2.82673	0.00532304	0.537997	GeneBody	DIP2C	10	554663	554712	2.19975	3.21502	-0.476308
cg21531444	-0.480383	0.169949	-2.82664	0.00532452	0.537997	GeneBody	KCNMB3;KCNMB3;KCNMB3;KCNMB3;KCNMB3;KCNMB3	3	178961390	178961440	2.13363	3.08097	-0.455086
cg00088428	-0.594051	0.210225	-2.82579	0.00533801	0.537997	Promoter	RFPL4B	6	112668473	112668523	3.39737	4.08559	-0.408835
cg12799086	-0.583469	0.206496	-2.82558	0.00534133	0.537997	Enhancer;OpenTF	NA	7	99724835	99724885	-4.65984	-3.95336	-0.41221
cg11511443	0.497531	0.176101	2.82526	0.00534629	0.537997	Promoter	LMO3;LMO3;LMO3;LMO3	12	16761406	16761456	0.00814736	0.642438	0.315579
cg21028292	0.732622	0.259382	2.82449	0.00535851	0.537997	Promoter	MBD4;IFT122	3	129158721	129158770	-4.47095	-4.02272	0.328381
cg03554394	-0.564888	0.200127	-2.82265	0.00538783	0.537997	NA	NA	4	145111000	145111050	3.20315	3.93148	-0.411427
cg04307795	-0.517695	0.183409	-2.82263	0.00538823	0.537997	NA	NA	10	130281534	130281584	4.3449	4.90698	-0.290985
cg08391415	-0.504934	0.178889	-2.82262	0.00538842	0.537997	Promoter;GeneBody	PAX6;PAX6	11	31835529	31835578	-4.9624	-4.03231	-0.469633
cg12659009	-0.448921	0.159064	-2.82226	0.00539409	0.537997	GeneBody	FBXL21	5	135268802	135268852	4.89451	5.61387	-0.322934
cg04102600	-0.368542	0.130593	-2.82207	0.00539711	0.537997	GeneBody	B3GNT2	2	62424528	62424578	-6.01389	-5.28193	-0.269756
cg12968598	0.481131	0.170503	2.82184	0.00540084	0.537997	Promoter	CD2AP	6	47444699	47444749	0.716482	1.50915	0.381378
cg18501142	0.38319	0.135851	2.82067	0.00541962	0.537997	GeneBody	MALAT1	11	65266512	65266562	-3.8784	-2.99305	0.33926
cg07254821	0.628201	0.22273	2.82046	0.00542292	0.537997	GeneBody	SNX14	6	86302926	86302976	-6.98669	-6.36182	0.392544
cg02565647	-0.562274	0.199381	-2.8201	0.00542872	0.537997	GeneBody	FLJ16171	5	174350186	174350236	6.48116	7.16039	-0.381911
cg18239851	-0.474295	0.168185	-2.82007	0.00542915	0.537997	Promoter	LRRC40;SRSF11	1	70671762	70671812	-5.98224	-5.34567	-0.301921
cg16262614	0.514076	0.182311	2.81977	0.00543406	0.537997	Promoter	TF	3	133464971	133465020	-1.79605	-1.04435	0.386435
cg27168131	-0.553137	0.196223	-2.81891	0.00544783	0.537997	GeneBody	PDE9A	21	44088774	44088824	4.99187	5.68352	-0.382574
cg25478600	-0.45061	0.159887	-2.8183	0.00545772	0.537997	Promoter	KCNQ1DN	11	2890557	2890606	-3.22899	-2.32127	-0.409027
cg20618750	-0.506968	0.179919	-2.81776	0.00546641	0.537997	Promoter;GeneBody	TIGD6;HMGXB3;TIGD6	5	149380010	149380060	-6.32717	-5.75419	-0.290482
cg03669282	-0.60143	0.213472	-2.81737	0.00547273	0.537997	Enhancer;ChromatinTF	NA	1	228566669	228566719	-5.82559	-5.13073	-0.41791
cg04448933	-0.59293	0.210468	-2.8172	0.00547552	0.537997	GeneBody	CASKIN1	16	2232475	2232525	3.55771	4.17178	-0.364097
cg24924563	0.569269	0.202071	2.81717	0.00547601	0.537997	Promoter	TGOLN2	2	85555614	85555663	-3.57205	-2.93411	0.36316
cg00647403	-0.376056	0.133494	-2.81703	0.00547835	0.537997	Promoter	GGA2	16	23521932	23521982	-5.48197	-4.70139	-0.293544
cg06794612	0.519828	0.184539	2.8169	0.00548035	0.537997	Enhancer;OpenTF	NA	11	65695725	65695775	-2.57645	-1.80255	0.402293
cg10589745	-0.857959	0.304602	-2.81665	0.0054844	0.537997	GeneBody	APLP2;APLP2	11	130013839	130013888	2.89372	3.29605	-0.34519
cg00465476	-0.362059	0.128556	-2.81636	0.00548921	0.537997	Promoter	DUOX2;DUOXA2	15	45406486	45406535	-5.53604	-4.83193	-0.254927
cg13496359	0.566468	0.201142	2.81626	0.00549085	0.537997	GeneBody	ZNF462;MIR548Q	9	109686439	109686489	3.53433	4.11925	0.331339
cg06170300	-0.421693	0.149736	-2.81624	0.00549114	0.537997	GeneBody	SLITRK3	3	164913779	164913829	-3.40323	-2.35339	-0.442707
cg07262244	0.600303	0.213259	2.8149	0.00551285	0.537997	Promoter;GeneBody	LIMS2;LIMS2	2	128433489	128433539	-2.15602	-1.52734	0.377399
cg01288067	-0.404896	0.143884	-2.81404	0.00552689	0.537997	Promoter	MELK	9	36572596	36572646	-5.35185	-4.13019	-0.494645
cg07045803	-0.567135	0.201547	-2.81391	0.00552912	0.537997	Enhancer;OpenButNoTF	NA	4	160125618	160125668	3.23939	3.92791	-0.39048
cg10322361	-0.595845	0.21178	-2.81351	0.00553559	0.537997	GeneBody	PLCH1;PLCH1	3	155314068	155314118	4.57112	5.16604	-0.354478
cg01730374	-0.593185	0.210853	-2.81326	0.00553967	0.537997	GeneBody	THEGL	4	57415019	57415069	2.94182	3.50129	-0.331865
cg19642408	-0.533353	0.189619	-2.81276	0.00554796	0.537997	Enhancer;OpenTF	NA	2	9894335	9894385	1.78859	2.46642	-0.361525
cg06983483	-0.506604	0.180143	-2.81223	0.00555657	0.537997	Promoter	DIAPH1	5	140998629	140998678	-5.82105	-5.09101	-0.369839
cg12090740	-0.40298	0.143305	-2.81204	0.00555974	0.537997	Promoter	BCL2	18	60988009	60988059	-4.38834	-3.43935	-0.382425
cg01440070	-0.478197	0.17009	-2.81143	0.00556972	0.537997	GeneBody	SLC6A10P	16	32895343	32895393	2.53855	3.22824	-0.32981
cg20631820	-0.43917	0.156228	-2.81108	0.00557557	0.537997	Enhancer;OpenTF	NA	13	95086158	95086207	2.33976	3.24231	-0.396375
cg01834010	-0.513566	0.182703	-2.81093	0.00557797	0.537997	Promoter;GeneBody	ING1;ING1;ING1	13	111365522	111365571	-5.20482	-4.57376	-0.32409
cg27405732	-0.554884	0.19741	-2.81082	0.00557986	0.537997	Enhancer;OpenTF	NA	16	10346175	10346224	2.40226	2.97656	-0.318666
cg13401911	-0.625498	0.222545	-2.81066	0.00558247	0.537997	Promoter	CAMK2N1	1	20812287	20812336	-4.27667	-3.68339	-0.371092
cg20225275	-0.355173	0.126396	-2.81001	0.00559322	0.537997	Promoter	ATP6V0E1	5	172410926	172410976	-6.55797	-5.65897	-0.319298
cg16511994	-0.474213	0.168786	-2.80955	0.00560073	0.537997	Enhancer;OpenTF	NA	7	127807572	127807622	-5.21972	-4.41239	-0.382846
cg15251539	0.548454	0.195228	2.8093	0.00560501	0.537997	Enhancer;ChromatinTF	NA	12	6844904	6844954	2.2711	2.88208	0.335098
cg25664338	0.657966	0.234215	2.80923	0.00560602	0.537997	GeneBody	EFCC1	3	128721196	128721245	-3.11377	-2.50364	0.401444
cg13472470	-0.599339	0.213415	-2.80833	0.00562093	0.537997	Enhancer;OpenTF	NA	6	2761240	2761290	4.33198	4.98578	-0.391847
cg24331282	-0.482294	0.171783	-2.80758	0.00563355	0.537997	GeneBody	CHD5	1	6236088	6236138	3.21102	3.89727	-0.330976
cg14801290	0.709789	0.252834	2.80733	0.00563763	0.537997	Promoter	RAB18	10	27793068	27793117	-6.52092	-6.04542	0.337506
cg00031303	-0.416798	0.148473	-2.80724	0.00563916	0.537997	Enhancer;OpenTF;lincRNAPromoterEnhancer	NA	3	195681400	195681449	-5.60378	-4.98948	-0.25604
cg20295040	-0.321719	0.114663	-2.80577	0.00566358	0.537997	Promoter	RGS2	1	192778396	192778446	-5.70651	-4.19012	-0.487852
cg05729499	-0.342286	0.121998	-2.80567	0.00566529	0.537997	Promoter	HIST1H2AL	6	27832945	27832994	-3.39438	-2.33275	-0.363382
cg19187043	0.39037	0.139147	2.80544	0.00566912	0.537997	NA	NA	22	20432119	20432169	3.00562	3.98711	0.383145
cg11228473	-0.445832	0.158925	-2.8053	0.0056715	0.537997	Promoter	MED10	5	6378845	6378895	-5.83036	-5.04729	-0.349119
cg00187174	-0.536809	0.191376	-2.80499	0.00567662	0.537997	Promoter	ITPR2	12	26986130	26986180	-3.34508	-2.66219	-0.366581
cg18806707	-0.448362	0.159868	-2.80457	0.00568366	0.537997	NA	NA	7	37998367	37998417	-1.58234	-1.27039	-0.139868
cg09605317	-0.425782	0.151818	-2.80455	0.00568403	0.537997	Promoter;GeneBody	DNAH3;TMEM159	16	21170646	21170696	-4.51104	-3.52218	-0.421041
cg14011833	0.637316	0.227255	2.80441	0.00568636	0.537997	Promoter	OXLD1;CCDC137	17	79633739	79633788	-3.72352	-3.24742	0.303422
cg13380204	-0.565999	0.201825	-2.80441	0.00568649	0.537997	GeneBody	STAT5A	17	40441106	40441156	-5.85405	-5.25005	-0.34186
cg02733604	-0.561628	0.200311	-2.80378	0.00569699	0.537997	Enhancer;ChromatinTF	NA	7	569418	569468	3.89233	4.55768	-0.373676
cg08189989	-0.49389	0.176161	-2.80362	0.00569966	0.537997	GeneBody	LOC100506421	2	105459164	105459213	-4.78778	-4.10392	-0.337751
cg22112443	-0.517923	0.184789	-2.80278	0.00571383	0.537997	Promoter	MEIS2;MEIS2	15	37393989	37394038	-6.00757	-5.47651	-0.275046
cg02423044	0.42464	0.151516	2.80261	0.00571666	0.537997	Promoter	KLF14	7	130419883	130419933	-3.30219	-2.55165	0.318711
cg17543123	-0.316692	0.113007	-2.8024	0.00572024	0.537997	Promoter	PLEKHF1	19	30155945	30155995	-5.92611	-4.91121	-0.321412

## Sheet: HAI_linear_models_day28
# Log2 of continuous day 28 HAI was used as response. All models were adjusted by log2 of continuous day 0 HAI. Methylation M-values are taken from day0, day28, or the difference (each as their own "sheet"). The top 1000 results (by p-value) are included here. Coordinates given for GRCh37/hg19.
probe_id	Betahat	Std.Error	t-statistic	p-value	qvalue	Genomic Region	Gene	chr	min	max	Q1 (25th percentile)	Q3 (75th percentile)	∆HAI for ∆Mi Q3 to Q1
cg06364629	-0.858854	0.171147	-5.01822	1.41492e-06	0.13565	Promoter	EIF2B4;EIF2B4;SNX17	2	27592939	27592988	-5.79954	-5.04613	-0.647069
cg12625454	-0.637822	0.133806	-4.76677	4.27839e-06	0.136146	GeneBody	PTPRN2	7	157453955	157454005	3.24477	4.1317	-0.5657
cg10241347	-0.76084	0.164695	-4.61968	8.02954e-06	0.136146	Promoter	FAM24B-CUZD1;FAM24B;LOC399815	10	124639260	124639309	-4.39767	-3.47946	-0.698613
cg09087462	-0.909218	0.197135	-4.61216	8.28902e-06	0.136146	Promoter	GPRC5A	12	13043851	13043901	-5.70493	-5.04908	-0.596311
cg02101307	-0.861222	0.186877	-4.6085	8.41823e-06	0.136146	Promoter	RGR	10	86004424	86004474	4.02076	4.61306	-0.5101
cg10602367	-0.916448	0.198984	-4.60565	8.52058e-06	0.136146	Promoter	LOC338758	12	90102506	90102555	-6.50431	-5.84338	-0.605708
cg08636536	-0.514321	0.112595	-4.5679	9.98949e-06	0.136815	Promoter	TRA2A	7	23571816	23571866	-6.02432	-4.57828	-0.743733
cg20311261	-0.513933	0.113475	-4.52905	1.17553e-05	0.140874	Promoter	ALK	2	30144789	30144839	-5.73491	-4.36456	-0.704268
cg20295040	-0.537968	0.123213	-4.36616	2.30172e-05	0.239648	Promoter	RGS2	1	192778396	192778446	-5.84646	-4.48459	-0.732641
cg24717854	-0.717089	0.165005	-4.34587	2.4997e-05	0.239648	Promoter;GeneBody	ZBTB12;C2;C2	6	31869529	31869578	-6.18452	-5.50701	-0.485837
cg03607728	-0.552709	0.128982	-4.28517	3.19434e-05	0.267074	Promoter	RWDD2B	21	30391581	30391631	-4.11113	-3.40567	-0.389912
cg07278207	-0.655525	0.153813	-4.26184	3.50779e-05	0.267074	Promoter	DCDC1;DNAJC24	11	31391244	31391294	-6.8546	-6.09979	-0.494794
cg18001427	-0.436765	0.102919	-4.24378	3.77041e-05	0.267074	Promoter	RWDD2B	21	30391784	30391834	-4.41679	-3.0403	-0.601205
cg06117184	-0.819256	0.193451	-4.23496	3.90549e-05	0.267074	Promoter	CKAP2L	2	113522159	113522208	-4.89968	-4.0389	-0.705206
cg14911101	0.587756	0.140362	4.18744	4.71645e-05	0.267074	GeneBody	HDAC4	2	240046580	240046630	4.38318	5.25235	0.510864
cg11068289	-0.794565	0.190264	-4.17612	4.93228e-05	0.267074	Enhancer;ChromatinTF	NA	17	78955884	78955933	1.75055	2.34726	-0.474121
cg13581475	-0.640781	0.153846	-4.16509	5.15153e-05	0.267074	Promoter	MTHFD1	14	64854484	64854534	-6.36749	-5.63781	-0.467564
cg17926678	-0.470447	0.113127	-4.15858	5.28536e-05	0.267074	Promoter	ERH;SLC39A9;SLC39A9	14	69865058	69865108	-6.25635	-4.92391	-0.626839
cg07519049	-0.883857	0.212557	-4.15821	5.29296e-05	0.267074	GeneBody	CNKSR3	6	154830950	154830999	-3.57494	-2.83588	-0.653226
cg17019866	-0.817983	0.198554	-4.1197	6.15612e-05	0.275002	Promoter	MRPL13;MTBP	8	121457656	121457705	-4.72293	-3.86171	-0.704467
cg23860479	-0.79966	0.194567	-4.10995	6.39513e-05	0.275002	Promoter	HMGB2;HMGB2;HMGB2	4	174255592	174255642	-4.57846	-3.84902	-0.583299
cg06071147	0.79359	0.193309	4.10529	6.51231e-05	0.275002	Promoter;GeneBody	PTCD3;POLR1A	2	86332688	86332738	-5.60652	-4.84575	0.603735
cg07925542	-0.780374	0.190288	-4.10102	6.62163e-05	0.275002	Promoter	KIAA0430;NDE1;MIR484	16	15737176	15737226	-6.27658	-5.63564	-0.500173
cg14354676	-0.720055	0.176008	-4.09103	6.88429e-05	0.275002	GeneBody	NCKAP5	2	133670298	133670348	2.83913	3.56731	-0.524323
cg27375198	-0.613348	0.153363	-3.99932	9.8076e-05	0.331165	GeneBody	PYY	17	42061083	42061132	-5.33506	-4.5307	-0.493351
cg05468028	-0.366617	0.0917178	-3.99723	9.88619e-05	0.331165	Promoter	RWDD2B	21	30391335	30391384	-4.06668	-2.77716	-0.47276
cg08714996	-0.611925	0.153886	-3.97649	0.000107013	0.331165	Promoter;GeneBody	PCDHGB1;PCDHGA1;PCDHGA2;PCDHGA3	5	140729928	140729977	-2.60963	-1.80733	-0.490947
cg03446863	-0.473957	0.120292	-3.94006	0.000122897	0.331165	Promoter;GeneBody	TFEB;TFEB;TFEB;TFEB	6	41702377	41702427	-5.51905	-4.42228	-0.519825
cg14337085	-0.545833	0.138557	-3.93942	0.000123198	0.331165	Promoter	TBC1D15	12	72233275	72233325	-6.52996	-5.41638	-0.607828
cg12481283	-0.797353	0.202588	-3.93584	0.000124879	0.331165	Promoter	NAA20;NAA20	20	19997656	19997706	-4.54883	-3.6985	-0.678014
cg19428290	-0.761967	0.193704	-3.93367	0.000125904	0.331165	Enhancer;OpenTF	NA	1	48174922	48174972	-4.41372	-3.49873	-0.697197
cg06244906	-0.553403	0.141011	-3.92452	0.000130335	0.331165	GeneBody	ZIM2	19	57307032	57307082	1.11345	2.12561	-0.560133
cg26500454	0.697437	0.178487	3.90749	0.00013898	0.331165	GeneBody	TAF5	10	105128569	105128619	-5.35039	-4.64859	0.489463
cg17958423	-0.669468	0.17155	-3.90247	0.000141627	0.331165	Promoter	ZNF215	11	6947535	6947584	-4.09138	-3.34734	-0.49811
cg06553843	-0.758853	0.194458	-3.9024	0.000141668	0.331165	GeneBody	GSDMD;GSDMD	8	144642649	144642699	2.38998	3.11703	-0.551724
cg14392031	-0.484701	0.124217	-3.90205	0.000141852	0.331165	Promoter	NIPSNAP3B	9	107526154	107526203	-3.57823	-2.0322	-0.74936
cg18504511	0.736141	0.188791	3.89924	0.000143358	0.331165	NA	NA	3	75414644	75414694	1.87702	2.47895	0.443098
cg09970175	0.634317	0.163039	3.89059	0.000148092	0.331165	GeneBody	SEMA6D;SEMA6D;SEMA6D	15	48011394	48011444	-2.22016	-1.5369	0.433402
cg00881417	-0.484911	0.1252	-3.87309	0.000158126	0.331165	Promoter	PLEKHA1	10	124134324	124134373	-4.00978	-3.38753	-0.301736
cg26460378	-0.705622	0.182189	-3.87303	0.000158165	0.331165	Promoter	THAP8;WDR62	19	36545594	36545644	-6.33926	-5.52932	-0.571517
cg01020203	-0.743808	0.192245	-3.86907	0.000160526	0.331165	Enhancer;OpenButNoTF	NA	3	55367302	55367352	2.95402	3.48066	-0.391721
cg05231509	-0.646492	0.167154	-3.86764	0.000161383	0.331165	Promoter;GeneBody	NPAT;ATM	11	108094062	108094112	-5.53131	-4.7191	-0.525092
cg21028463	-0.304129	0.0786565	-3.86654	0.000162048	0.331165	Promoter;GeneBody	SRSF2;MIR636;MFSD11;MFSD11	17	74733682	74733732	-5.13832	-2.34256	-0.850271
cg04113920	-0.809313	0.209463	-3.86374	0.000163749	0.331165	Promoter	KIAA1586	6	56911492	56911541	-5.41262	-4.82148	-0.478411
cg03987890	-0.508211	0.131603	-3.86169	0.000165011	0.331165	Promoter	TERF2	16	69420050	69420100	-6.8669	-5.72065	-0.582534
cg18971529	-0.328202	0.0851932	-3.85244	0.000170801	0.331165	Promoter	RWDD2B	21	30391563	30391613	-6.12536	-4.92863	-0.392767
cg11439834	-0.478089	0.124117	-3.85191	0.000171139	0.331165	Promoter	PTGES3	12	57082444	57082494	-5.17893	-3.73582	-0.689935
cg01532694	-0.651934	0.169251	-3.85189	0.000171152	0.331165	Enhancer;OpenTF	NA	8	8243527	8243577	-5.35574	-4.32011	-0.675161
cg17848348	0.688932	0.17911	3.84642	0.000174673	0.331165	GeneBody	ILF3;ILF3	19	10766699	10766749	-3.7643	-3.07115	0.477531
cg21663539	-0.471561	0.122686	-3.84364	0.00017649	0.331165	Promoter	CEP192	18	12991013	12991063	-6.69474	-5.39794	-0.611522
cg02690797	-0.669751	0.174355	-3.84131	0.000178027	0.331165	GeneBody	UNC13A	19	17759636	17759686	1.48512	2.2249	-0.495463
cg14163232	-0.621042	0.161776	-3.83891	0.000179622	0.331165	Promoter;GeneBody	GOLGA7;GOLGA7	8	41348624	41348674	-4.34778	-3.1925	-0.717474
cg04459504	-0.39845	0.103974	-3.83221	0.000184145	0.333098	Promoter	FAT4	4	126237276	126237326	-5.95389	-4.47006	-0.59123
cg10211877	-0.673784	0.176483	-3.81784	0.000194222	0.344819	Promoter	PDRG1	20	30539733	30539782	-6.37888	-5.83221	-0.368337
cg14423072	-0.624668	0.164279	-3.80249	0.000205559	0.356354	Promoter;GeneBody	RCOR3;RCOR3;RCOR3	1	211433519	211433569	-5.95367	-5.13001	-0.514517
cg14519525	-0.713473	0.187801	-3.79909	0.000208153	0.356354	Promoter	GANAB	11	62414275	62414325	-5.70328	-4.95592	-0.533223
cg09953710	-0.657418	0.173559	-3.78786	0.000216948	0.357965	Enhancer;OpenButNoTF	NA	16	1199476	1199525	3.66066	4.34489	-0.449829
cg00478442	-0.636099	0.168007	-3.78615	0.000218316	0.357965	Promoter;GeneBody	RGL2;TAPBP	6	33267712	33267762	-5.5336	-4.80985	-0.460376
cg00123486	-0.351441	0.0928829	-3.7837	0.000220295	0.357965	Promoter	LOC100132356	5	43067144	43067194	-6.01621	-4.22879	-0.628174
cg26529556	-0.744256	0.197095	-3.77612	0.000226515	0.361937	Promoter	SNORD104;SNORA76	17	62223176	62223226	-4.40841	-3.61702	-0.588996
cg19333739	-0.491674	0.130755	-3.76027	0.000240075	0.362374	NA	NA	7	56886247	56886297	2.34689	3.456	-0.545321
cg02278165	-0.694762	0.185173	-3.75196	0.000247489	0.362374	Promoter	COX7A2L	2	42588569	42588619	-5.77134	-5.03743	-0.509886
cg21605986	-0.410619	0.109454	-3.75152	0.00024788	0.362374	Promoter	KIAA1191	5	175788725	175788775	-5.77463	-4.03079	-0.716053
cg09856241	-0.67366	0.179583	-3.75125	0.000248128	0.362374	Promoter	LETMD1;LETMD1	12	51442062	51442111	-5.04649	-4.08041	-0.650806
cg05896371	-0.639856	0.17081	-3.74602	0.000252914	0.362374	Promoter	DHCR7	11	71159218	71159268	-6.03553	-5.31753	-0.459418
cg05982271	-0.378005	0.100916	-3.74575	0.000253164	0.362374	Promoter	CDKL2	4	76555948	76555997	-2.92189	-0.773836	-0.811975
cg13694824	0.770928	0.205819	3.74566	0.000253247	0.362374	Promoter	TIMM8B;SDHD	11	111957265	111957314	-5.1543	-4.6467	0.391326
cg02224138	-0.669358	0.179153	-3.73624	0.000262101	0.364399	GeneBody	ADARB2	10	1231070	1231120	2.30406	2.98926	-0.458647
cg04474007	-0.575654	0.154329	-3.73005	0.000268073	0.364399	GeneBody	LINC00085	19	52207220	52207270	-5.22964	-4.55072	-0.390826
cg18063495	0.726379	0.194868	3.72755	0.000270529	0.364399	Enhancer;OpenTF	NA	5	50262796	50262846	-4.1272	-3.53207	0.432284
cg18883807	-0.331947	0.0890787	-3.72644	0.000271619	0.364399	NA	NA	14	96493950	96494000	-4.63528	-2.71417	-0.637707
cg05655987	-0.531409	0.142684	-3.72437	0.000273667	0.364399	Promoter;GeneBody	HNRNPL;HNRNPL	19	39341400	39341450	-5.20062	-4.12672	-0.57068
cg12888358	-0.440194	0.118449	-3.71632	0.000281791	0.367838	Promoter	KDM3A;KDM3A	2	86668232	86668282	-7.08841	-5.84241	-0.548481
cg20288129	-0.591893	0.159866	-3.70243	0.000296344	0.367838	GeneBody	SEMA5B;SEMA5B	3	122745583	122745633	-4.41288	-3.23896	-0.694833
cg02759489	-0.334734	0.0904967	-3.69886	0.000300201	0.367838	GeneBody	PDGFRA	4	55098434	55098484	-5.3619	-3.4644	-0.635158
cg17455297	0.612601	0.165753	3.69587	0.000303463	0.367838	NA	NA	1	2723217	2723267	2.81377	3.5711	0.463937
cg16805884	-0.571516	0.154681	-3.69482	0.000304623	0.367838	NA	NA	8	131469536	131469586	1.50445	2.4062	-0.515363
cg07885039	-0.542555	0.146993	-3.69104	0.000308808	0.367838	Promoter	C3orf58;C3orf58	3	143690446	143690496	-5.83098	-4.7852	-0.567395
cg24580146	-0.67881	0.184044	-3.6883	0.00031188	0.367838	GeneBody	DNAH2	17	7644192	7644242	1.98933	2.76369	-0.52564
cg09650414	-0.695146	0.188978	-3.67844	0.000323169	0.367838	Promoter	PRPF40A;ARL6IP6	2	153574281	153574330	-2.52148	-1.87208	-0.451427
cg17868994	-0.806972	0.219712	-3.67286	0.000329727	0.367838	Promoter	NIPSNAP3B	9	107526234	107526284	-4.52995	-3.78514	-0.601045
cg08794940	0.673831	0.183594	3.67022	0.000332877	0.367838	Promoter	FLOT1	6	30711073	30711123	-5.50679	-4.83947	0.449663
cg14110086	0.692287	0.188733	3.66808	0.000335446	0.367838	Promoter	PCTP;PCTP	17	53827579	53827629	2.83669	3.47486	0.441798
cg26452244	-0.510874	0.139401	-3.66478	0.000339444	0.367838	Promoter	C6orf52;C6orf52;PAK1IP1	6	10695050	10695100	-6.65265	-5.91972	-0.374433
cg19238058	-0.644038	0.1758	-3.66346	0.000341063	0.367838	Enhancer;OpenTF	NA	1	239551128	239551178	-5.04691	-4.36685	-0.437984
cg00065921	-0.826658	0.225911	-3.65922	0.000346293	0.367838	Promoter	CEBPZ;NDUFAF7	2	37458308	37458358	-6.48351	-5.92608	-0.460802
cg01480384	0.808454	0.221398	3.65158	0.000355917	0.367838	Promoter	ATF7;ATF7	12	54020711	54020761	-4.33712	-3.80363	0.431299
cg27396830	0.64424	0.176477	3.65056	0.000357224	0.367838	GeneBody	DRAXIN	1	11760660	11760710	5.3844	6.12427	0.476656
cg04292359	-0.614995	0.168561	-3.6485	0.000359862	0.367838	GeneBody	FAM89A	1	231175227	231175276	-6.53382	-5.68108	-0.524429
cg16818909	-0.679975	0.186372	-3.64848	0.000359887	0.367838	Enhancer;OpenTF	NA	1	47973814	47973863	-6.15918	-5.55114	-0.413446
cg21108767	-0.609399	0.167103	-3.64685	0.000361997	0.367838	Promoter	PMS2P1;PILRB	7	99933673	99933722	-4.43923	-3.47488	-0.587674
cg09122414	0.616006	0.169016	3.64467	0.000364834	0.367838	GeneBody	INPP5B	1	38391771	38391821	-3.72726	-2.84224	0.54518
cg25025968	-0.462761	0.127226	-3.63731	0.000374563	0.367838	Promoter	RRM1	11	4116056	4116106	-4.7143	-3.22989	-0.686928
cg10988336	-0.282809	0.0778042	-3.63488	0.000377824	0.367838	Promoter;GeneBody	PCSK1;PCSK1	5	95767768	95767818	-3.64468	-0.891976	-0.77849
cg22662362	-0.410177	0.113135	-3.62554	0.00039064	0.367838	Promoter	PNISR	6	99873435	99873485	-5.9805	-4.41573	-0.641832
cg00166750	-0.538031	0.148423	-3.62498	0.00039141	0.367838	Enhancer;OpenTF	NA	8	102138545	102138595	-5.43984	-4.5704	-0.467785
cg26260386	-0.724356	0.199856	-3.62438	0.000392254	0.367838	Promoter	SETD7	4	140477649	140477699	-4.92382	-4.15245	-0.558747
cg15208284	-0.698175	0.192641	-3.62423	0.000392464	0.367838	GeneBody	BBX	3	107242730	107242780	-3.46508	-2.54213	-0.644383
cg06841052	-0.441796	0.122042	-3.62002	0.000398393	0.367838	GeneBody	PARD3	10	34408482	34408531	3.29253	4.40236	-0.490318
cg11979959	-0.619678	0.171289	-3.61773	0.000401655	0.367838	Promoter	SULF2;SULF2	20	46414900	46414950	-4.58093	-3.59761	-0.609338
cg06277900	-0.566837	0.156743	-3.61635	0.000403631	0.367838	GeneBody	FBXL8;HSF4	16	67198029	67198078	-5.66546	-4.59854	-0.604766
cg16041611	-0.631663	0.17494	-3.61075	0.000411752	0.367838	GeneBody	SRF	6	43139680	43139729	-5.68358	-4.77201	-0.575809
cg20625967	-0.505367	0.139984	-3.61018	0.000412584	0.367838	GeneBody	PLA2G4E	15	42328607	42328656	4.01939	5.06424	-0.528032
cg05325390	-0.325612	0.0902335	-3.60855	0.000414981	0.367838	Promoter	COG7	16	23464666	23464716	-4.10629	-1.6962	-0.784755
cg00080123	-0.735497	0.203918	-3.60682	0.000417541	0.367838	Promoter	GRK6	5	176853397	176853447	-7.15276	-6.56914	-0.429246
cg15123824	-0.334764	0.0928217	-3.60653	0.000417973	0.367838	Promoter	RETSAT;ELMOD3	2	85581917	85581966	-5.68363	-3.61175	-0.69359
cg06787609	-0.662061	0.183579	-3.60641	0.00041815	0.367838	Enhancer;OpenTF	NA	11	71101880	71101930	2.24633	2.88776	-0.424668
cg01172183	-0.625583	0.173535	-3.60494	0.000420346	0.367838	GeneBody	STK3	8	99951982	99952032	-4.57346	-3.7588	-0.509636
cg04129905	-0.455726	0.126419	-3.60489	0.000420411	0.367838	Promoter	SCARNA2	1	109642622	109642672	-5.53085	-4.2416	-0.587544
cg07837262	-0.772171	0.214266	-3.6038	0.000422047	0.367838	Promoter;GeneBody	SLC39A14;SLC39A14;SLC39A14	8	22225395	22225445	-6.6793	-6.09758	-0.449189
cg17461735	-0.568055	0.157891	-3.59776	0.000431188	0.372419	Promoter	TLE4	9	82185498	82185548	-5.33621	-4.42431	-0.518007
cg06155356	-0.670442	0.186667	-3.59164	0.000440634	0.373109	Enhancer;OpenTF	NA	2	237075576	237075626	-5.40397	-4.76299	-0.429743
cg10661591	-0.418145	0.116515	-3.58878	0.000445117	0.373109	Promoter	TFG;TFG;TFG	3	100427984	100428034	-6.84249	-6.1999	-0.268694
cg04514020	-0.406155	0.113356	-3.58301	0.000454304	0.373109	GeneBody	AGA	4	178363105	178363155	-6.40691	-5.6583	-0.304054
cg12502403	-0.427843	0.119644	-3.57598	0.000465727	0.373109	GeneBody	MARK2	11	63607025	63607075	-4.94334	-3.74521	-0.512611
cg03595861	-0.75071	0.2101	-3.57311	0.000470466	0.373109	Enhancer;OpenTF	NA	6	26126282	26126332	-5.68164	-5.02559	-0.492503
cg23675485	0.465345	0.130255	3.57257	0.000471359	0.373109	GeneBody	SLC6A13	12	351213	351263	5.02394	5.89648	0.40603
cg05485062	0.435578	0.121997	3.5704	0.000474975	0.373109	Promoter	SERPINA12	14	94983814	94983864	4.43684	5.31611	0.382992
cg25033138	-0.611002	0.171206	-3.56881	0.000477642	0.373109	Promoter	CTNNBIP1	1	9970789	9970839	-6.59711	-5.86128	-0.449589
cg06233552	-0.641353	0.179855	-3.56594	0.000482498	0.373109	Promoter	NUP88;RPAIN	17	5322836	5322886	-6.28098	-5.42181	-0.551027
cg03072229	-0.645305	0.180972	-3.56577	0.000482798	0.373109	Promoter	METTL22	16	8715850	8715900	-5.89816	-5.2169	-0.439626
cg19853927	-0.439863	0.12339	-3.56482	0.000484414	0.373109	Promoter;GeneBody	ARHGEF26-AS1;ARHGEF26;ARHGEF26	3	153839694	153839744	-4.83362	-3.30079	-0.674233
cg07066932	-0.282404	0.0792264	-3.56451	0.000484929	0.373109	Promoter	PNRC2	1	24285896	24285946	-5.51596	-2.73765	-0.784606
cg12406460	-0.510564	0.143376	-3.561	0.000490958	0.373109	Promoter;GeneBody	ATP5L;LOC100131626	11	118271947	118271997	-6.27992	-5.33931	-0.480243
cg08309519	-0.666365	0.187226	-3.55915	0.000494168	0.373109	Promoter;GeneBody	METTL12;SNORA57;C11orf48	11	62432494	62432544	-5.6721	-5.03122	-0.42706
cg24738475	-0.737004	0.207916	-3.54471	0.000519874	0.373109	Promoter	PKN2	1	89149492	89149542	-6.20046	-5.62426	-0.424664
cg25901381	0.648631	0.183009	3.54425	0.000520714	0.373109	Promoter	HOXA11;HOXA11-AS	7	27225436	27225486	-4.22271	-3.6531	0.369467
cg06339248	-0.454131	0.128197	-3.54243	0.000524045	0.373109	Promoter	ZDHHC5	11	57435754	57435804	-4.75848	-3.42423	-0.605922
cg08872494	-0.456291	0.128865	-3.54086	0.000526947	0.373109	Promoter	AP4B1;AP4B1;DCLRE1B	1	114447794	114447843	-5.9998	-4.99299	-0.4594
cg05043349	-0.241916	0.0683493	-3.53941	0.000529626	0.373109	Promoter;GeneBody	LOC100130155;MIR124-2;LOC100130155	8	65290064	65290114	-4.09962	-1.02419	-0.743997
cg05535113	0.569992	0.161054	3.53914	0.000530122	0.373109	Promoter	CHST4;CHST4	16	71559530	71559580	-0.487967	0.304192	0.451524
cg13206174	-0.721849	0.204154	-3.53581	0.000536343	0.373109	TSS;Promoter	MESDC1;MESDC1	15	81293245	81293295	-6.25422	-5.66007	-0.428889
cg11811212	-0.566993	0.160417	-3.53449	0.000538831	0.373109	Enhancer;OpenTF	NA	2	173100242	173100292	-4.67177	-3.67224	-0.566724
cg19924714	-0.343211	0.0971412	-3.53312	0.000541419	0.373109	GeneBody	DAAM1	14	59656503	59656553	-6.1053	-4.42439	-0.576906
cg24186506	0.545056	0.154298	3.5325	0.0005426	0.373109	GeneBody	CHST15;CHST15;CHST15;CHST15	10	125780810	125780860	1.00939	1.83425	0.449592
cg02164516	-0.579315	0.164006	-3.53227	0.000543028	0.373109	Promoter	OIP5-AS1	15	41576051	41576101	-5.67696	-4.87144	-0.466648
cg18106800	-0.604931	0.171264	-3.53215	0.000543266	0.373109	Promoter	TTC37;ARSK	5	94890715	94890765	-5.05164	-3.92966	-0.678724
cg09739536	-0.562474	0.15925	-3.53201	0.000543529	0.373109	GeneBody	ZFP2	5	178339396	178339446	2.55452	3.47499	-0.517743
cg22126032	-0.45967	0.13019	-3.53075	0.000545926	0.373109	Promoter;GeneBody	CAV1;CAV1;CAV1;CAV1	7	116166480	116166530	-4.02801	-2.5911	-0.660506
cg09852199	-0.368542	0.104473	-3.52764	0.000551882	0.373109	Promoter	ZC3H11A;ZBED6	1	203764897	203764946	-4.75435	-3.16331	-0.586365
cg10785284	-0.684725	0.194169	-3.52645	0.000554198	0.373109	GeneBody	SLFN13	17	33775246	33775296	-5.69054	-5.00247	-0.471144
cg14968603	-0.615555	0.174606	-3.5254	0.00055623	0.373109	Promoter	BLOC1S2;BLOC1S2	10	102046094	102046144	-3.6485	-2.60146	-0.644513
cg04322111	-0.621411	0.176365	-3.52344	0.000560055	0.373109	GeneBody	HLA-DQB2	6	32729764	32729813	4.45378	5.11375	-0.410112
cg02510299	-0.161741	0.045916	-3.52253	0.00056182	0.373109	Promoter	MRPL13;MTBP	8	121457519	121457569	-7.3866	-2.87944	-0.728992
cg17591343	-0.710337	0.201728	-3.52127	0.000564309	0.373109	Promoter	TMED5;CCDC18	1	93645967	93646017	-5.2217	-4.54594	-0.480018
cg24478145	-0.510494	0.14519	-3.51603	0.000574714	0.373172	Promoter	SCFD1;SCFD1	14	31090880	31090930	-5.70309	-4.72971	-0.496904
cg18370272	-0.399694	0.11372	-3.51473	0.000577316	0.373172	Promoter	ZNF827	4	146859389	146859439	-5.73714	-4.52902	-0.482881
cg04956913	-0.517553	0.147299	-3.51363	0.000579533	0.373172	Promoter	FLOT1;IER3	6	30712436	30712486	-3.93998	-2.66196	-0.661445
cg00437258	-0.735672	0.209389	-3.51342	0.000579973	0.373172	GeneBody	DAGLB	7	6449017	6449067	2.06714	2.46869	-0.29541
cg07222113	-0.587677	0.167651	-3.50536	0.00059647	0.379221	Promoter;GeneBody	SLC25A32;DCAF13	8	104427719	104427769	-5.49428	-4.56263	-0.547509
cg24078828	-0.751011	0.21427	-3.50497	0.000597286	0.379221	Promoter;GeneBody	WWTR1;WWTR1;WWTR1-AS1;WWTR1	3	149375789	149375839	-5.16346	-4.58371	-0.435399
cg11983867	-0.47006	0.134318	-3.4996	0.000608534	0.383821	Promoter	STEAP1B	7	22539820	22539869	-4.60895	-3.84533	-0.358947
cg00417835	-0.498623	0.142596	-3.49675	0.000614588	0.385106	Promoter	ZBTB9	6	33422767	33422817	-4.19625	-2.96651	-0.613179
cg12959622	-0.691963	0.198038	-3.49408	0.000620298	0.38616	Promoter;GeneBody	ZNFX1;ZFAS1;SNORD12C;SNORD12B;SNORD12;ZFAS1	20	47895410	47895460	-4.47376	-3.92407	-0.380365
cg21630651	-0.737291	0.211234	-3.49041	0.000628263	0.386212	Promoter	C11orf48;C11orf83	11	62439053	62439102	-6.04678	-5.39659	-0.479377
cg02914652	0.4789	0.137305	3.48787	0.000633816	0.386212	Enhancer;OpenTF	NA	12	4417142	4417192	-0.492945	0.598492	0.522689
cg21222178	-0.663576	0.19029	-3.48718	0.000635338	0.386212	GeneBody	UNC13A	19	17759361	17759410	4.2834	4.89973	-0.408981
cg10952801	-0.447864	0.128513	-3.48496	0.00064024	0.386212	Promoter	PLEKHM1	17	43568305	43568354	-5.55103	-4.22377	-0.594431
cg01134061	-0.748991	0.215155	-3.48117	0.000648697	0.386212	Enhancer;OpenTF;lincRNAPromoterEnhancer	NA	6	28984903	28984953	-7.01713	-6.44125	-0.431325
cg04628413	-0.628624	0.180945	-3.47412	0.000664688	0.386212	Promoter	NFATC2IP	16	28962222	28962271	-5.54735	-4.65532	-0.560753
cg15509594	-0.615201	0.177294	-3.46996	0.000674328	0.386212	Promoter	FAM46A	6	82462697	82462747	-6.67479	-5.98762	-0.422744
cg03272292	-0.59664	0.172072	-3.46739	0.000680316	0.386212	Promoter	C12orf68	12	48577313	48577363	-4.31802	-3.29926	-0.607834
cg24410064	-0.42961	0.123919	-3.46686	0.000681582	0.386212	Promoter	C1GALT1	7	7222002	7222051	-4.60578	-2.98086	-0.698083
cg18036763	-0.287405	0.082939	-3.46525	0.000685363	0.386212	Promoter;GeneBody	PHF21B;PHF21B;PHF21B	22	45404862	45404911	-3.43233	-0.782832	-0.761478
cg15321244	-0.382842	0.110492	-3.4649	0.000686192	0.386212	GeneBody	HLA-DQB2	6	32729643	32729692	1.2357	2.89245	-0.634271
cg09454676	-0.600775	0.173456	-3.46355	0.000689397	0.386212	Promoter	ADAM23	2	207307732	207307782	-4.80493	-4.21256	-0.355878
cg13781149	-0.284485	0.0822142	-3.46029	0.000697182	0.386212	Promoter	HIST1H2BK;HIST1H2AH;MIR3143	6	27114655	27114705	-7.04021	-5.27417	-0.502414
cg26376168	-0.534339	0.154437	-3.45992	0.000698067	0.386212	Promoter	FLOT1;IER3	6	30712439	30712489	-4.87269	-3.80096	-0.572667
cg08800530	-0.370765	0.107209	-3.45835	0.000701868	0.386212	Promoter	KIAA1191	5	175788722	175788772	-5.34567	-3.5005	-0.684126
cg04875977	0.560794	0.162173	3.458	0.000702715	0.386212	GeneBody	HCN2	19	615643	615693	0.215988	1.02438	0.453341
cg03198010	-0.359523	0.104107	-3.45341	0.000713908	0.386212	Enhancer;OpenButNoTF	NA	13	113274482	113274532	2.03482	3.53569	-0.539595
cg15622989	0.594115	0.172399	3.44617	0.000731885	0.386212	GeneBody	SENP2	3	185304649	185304699	-3.84737	-3.09278	0.44831
cg07935886	0.617215	0.179146	3.44531	0.000734047	0.386212	Promoter	SFRP1	8	41168001	41168051	-1.10192	-0.487072	0.379495
cg03506502	-0.630952	0.183285	-3.44246	0.000741279	0.386212	Enhancer;OpenTF	NA	4	174443567	174443616	-2.45317	-1.46935	-0.620748
cg21167167	-0.502472	0.146079	-3.43973	0.000748244	0.386212	GeneBody	NBPF8	1	147736141	147736191	-6.02277	-5.25815	-0.384196
cg06746274	-0.56725	0.164931	-3.43932	0.000749296	0.386212	GeneBody	MS4A13	11	60296549	60296599	-6.15231	-5.50574	-0.366769
cg06824297	-0.362661	0.105487	-3.43797	0.000752781	0.386212	Promoter	RWDD2B	21	30391747	30391796	-5.69448	-4.83309	-0.312394
cg14182420	-0.67402	0.196087	-3.43736	0.000754365	0.386212	Promoter	NUP205	7	135242397	135242447	-5.01894	-4.30943	-0.478219
cg01286959	-0.562689	0.163762	-3.43601	0.000757853	0.386212	Promoter	SRSF6	20	42086381	42086430	-5.49634	-4.82913	-0.375434
cg05414383	-0.411003	0.119664	-3.43464	0.000761429	0.386212	Promoter	KAT6A	8	41909789	41909838	-4.67909	-3.22603	-0.597213
cg27072387	-0.674272	0.196679	-3.42829	0.000778149	0.386212	Promoter	LTBP1	2	33171699	33171749	-5.50051	-4.79193	-0.477775
cg05300158	-0.334961	0.0977122	-3.42804	0.000778828	0.386212	Promoter	SETD7	4	140477679	140477728	-6.07071	-4.06484	-0.671889
cg06094323	-0.538906	0.15723	-3.4275	0.00078025	0.386212	Enhancer;OpenTF	NA	2	128145662	128145711	-5.23489	-4.19535	-0.560214
cg23162310	-0.606292	0.176931	-3.42672	0.000782347	0.386212	Promoter	DUSP1	5	172199206	172199256	-5.95346	-5.09646	-0.519594
cg11673391	-0.659832	0.192586	-3.42616	0.000783835	0.386212	Promoter	PGD	1	10459003	10459053	-5.42025	-4.62233	-0.526498
cg11930400	0.595232	0.173776	3.42529	0.000786189	0.386212	Enhancer;ChromatinTF	NA	4	111533883	111533933	-3.37292	-2.65603	0.426717
cg05664317	-0.606122	0.177152	-3.42149	0.000796463	0.386212	NA	NA	4	3650425	3650475	3.25587	3.98486	-0.441853
cg02773889	-0.315961	0.0923475	-3.42144	0.0007966	0.386212	GeneBody	DGKH	13	42615649	42615699	-4.52181	-2.42136	-0.663659
cg18451256	-0.55916	0.163461	-3.42076	0.000798452	0.386212	Promoter	IWS1	2	128284158	128284208	-4.90516	-3.88586	-0.569951
cg00123652	-0.376472	0.110167	-3.41728	0.000808009	0.386212	GeneBody	TNRC18	7	5427598	5427648	2.49682	2.91325	-0.156775
cg06223162	-0.154413	0.0452148	-3.4151	0.000814027	0.386212	Promoter	GPR88	1	101003688	101003738	-1.95992	0.662923	-0.405002
cg18387839	-0.478354	0.140129	-3.41368	0.000817995	0.386212	Enhancer;OpenButNoTF	NA	13	112904312	112904361	3.58488	4.50297	-0.439173
cg05817443	-0.688248	0.201619	-3.4136	0.000818209	0.386212	Enhancer;OpenButNoTF	NA	13	112076796	112076846	3.4243	3.93776	-0.353385
cg16175124	0.609501	0.178606	3.41254	0.000821164	0.386212	GeneBody	LYST	1	235872271	235872321	3.93011	4.44237	0.312222
cg26035817	0.674972	0.197794	3.4125	0.000821296	0.386212	Promoter;GeneBody	PTPN22;AP4B1-AS1	1	114414753	114414803	0.808099	1.54844	0.499711
cg00759058	-0.599634	0.17575	-3.41185	0.000823103	0.386212	GeneBody	PTPRN2	7	158032071	158032121	3.19074	3.8766	-0.411266
cg00427086	-0.444996	0.130438	-3.41154	0.000823966	0.386212	Promoter	ARPP19	15	52861396	52861446	-5.12963	-4.05396	-0.478667
cg24692872	-0.640465	0.187736	-3.41152	0.000824036	0.386212	GeneBody	TAS1R2	1	19181102	19181151	3.80213	4.48678	-0.438497
cg00011994	-0.774141	0.227014	-3.41011	0.000828011	0.386212	Promoter	FLOT1;IER3	6	30711856	30711905	-4.69631	-4.17588	-0.402886
cg15057717	-0.696423	0.204251	-3.40964	0.000829327	0.386212	Promoter	ZNF845	19	53837131	53837181	-4.95598	-4.1978	-0.528018
cg15137232	-0.567406	0.166447	-3.40894	0.00083132	0.386212	Promoter	KLHL28;FAM179B	14	45430818	45430868	-5.62366	-4.94238	-0.386566
cg13690407	-0.64056	0.188072	-3.40593	0.000839866	0.386212	Enhancer;OpenTF	NA	1	33473178	33473228	5.15554	5.83936	-0.438029
cg27006914	0.622513	0.182824	3.40498	0.000842606	0.386212	GeneBody	RNF216;RNF216-IT1	7	5717968	5718018	2.84793	3.57487	0.452532
cg04985097	-0.68078	0.199985	-3.40415	0.000844992	0.386212	Promoter	COL4A3BP;COL4A3BP;POLK	5	74807641	74807690	-5.84784	-5.32846	-0.353579
cg24000189	-0.587846	0.172689	-3.40407	0.000845228	0.386212	Promoter	FLOT1	6	30710425	30710474	-5.52968	-5.06251	-0.274623
cg26594331	-0.364078	0.106968	-3.40361	0.000846536	0.386212	GeneBody	CLK4	5	178053244	178053294	-5.28182	-3.73072	-0.564722
cg13523576	0.672503	0.197631	3.40282	0.000848806	0.386212	Promoter	EPB49	8	21909636	21909686	1.43819	2.05698	0.416133
cg21254171	-0.258001	0.0758344	-3.40216	0.000850728	0.386212	Promoter	MRPL1	4	78783928	78783978	-6.98155	-4.85485	-0.548689
cg21869055	-0.411097	0.120856	-3.40155	0.000852488	0.386212	Promoter;GeneBody	KLK10;KLK10;KLK10	19	51522405	51522455	-4.39898	-3.00886	-0.571473
cg01466615	-0.573594	0.168702	-3.40004	0.000856881	0.386212	GeneBody	KIF1A	2	241756174	241756224	4.39937	5.04248	-0.368883
cg13445608	0.624001	0.183535	3.39991	0.000857271	0.386212	Promoter	BAHCC1	17	79371580	79371630	-3.82877	-3.28811	0.337374
cg21851142	-0.771885	0.227205	-3.39731	0.000864872	0.386212	Promoter	ENPP1	6	132128959	132129009	-5.59837	-5.04313	-0.428582
cg00483503	-0.444048	0.13071	-3.3972	0.000865204	0.386212	GeneBody	NAGS	17	42084563	42084613	-4.90778	-3.77818	-0.501598
cg13489958	-0.686881	0.2022	-3.39703	0.000865691	0.386212	Promoter	GAS5;SNORD77;SNORD76;SNORD75;SNORD74;ZBTB37	1	173837143	173837192	-5.96626	-5.30432	-0.454674
cg10724425	0.62998	0.185564	3.39495	0.000871831	0.386212	Promoter;GeneBody	LIN54;LIN54	4	83932168	83932217	-5.08545	-4.3796	0.444673
cg25707994	-0.735326	0.216695	-3.39336	0.000876555	0.386212	Promoter	DNAJB6;DNAJB6	7	157129685	157129734	-3.95457	-3.14942	-0.592045
cg05838627	0.622488	0.183608	3.39031	0.000885698	0.386212	GeneBody	RPS24;RPS24	10	79800041	79800091	3.29276	3.87845	0.364581
cg08501054	-0.364276	0.107498	-3.38866	0.000890646	0.386212	Promoter	TNKS	8	9413133	9413183	-5.67427	-4.08217	-0.579964
cg26473844	-0.67118	0.198333	-3.3841	0.000904537	0.386212	GeneBody	GDNF;GDNF;GDNF	5	37834860	37834910	-4.21445	-3.33234	-0.592055
cg15199754	-0.696253	0.205856	-3.38223	0.000910289	0.386212	Promoter	LOC388796;LOC388796;SNORA71D	20	37063958	37064007	-6.01393	-5.42264	-0.411691
cg12204423	0.538379	0.159191	3.38198	0.000911073	0.386212	GeneBody	PHF17;PHF17	4	129732519	129732569	-4.6664	-3.71832	0.510428
cg11078040	-0.587185	0.173682	-3.3808	0.000914715	0.386212	Promoter	WSCD1	17	5972001	5972051	4.90818	5.42862	-0.305597
cg19921170	-0.57747	0.170811	-3.38076	0.000914843	0.386212	Promoter	BCAS2	1	115124303	115124353	-6.04285	-5.42622	-0.356082
cg14311481	-0.559669	0.165686	-3.3779	0.000923743	0.386212	GeneBody	SART3	12	108920534	108920584	3.12585	3.85193	-0.406364
cg25230151	-0.458143	0.135662	-3.3771	0.000926238	0.386212	Promoter;GeneBody	SLC1A2;SLC1A2	11	35441059	35441108	-6.04035	-4.79446	-0.570796
cg11422045	-0.321866	0.0953308	-3.3763	0.000928735	0.386212	Promoter	HSD17B12	11	43701936	43701986	-4.72434	-2.61064	-0.680325
cg23273250	-0.508577	0.15068	-3.3752	0.000932205	0.386212	Promoter	DPM3;DPM3	1	155112837	155112887	-5.79705	-5.03232	-0.388924
cg03547958	0.523218	0.15508	3.37386	0.00093644	0.386212	Promoter	KLKP1	19	51400949	51400999	2.98047	3.92766	0.495583
cg04041942	-0.356667	0.105728	-3.37343	0.000937811	0.386212	Promoter	INTS9;INTS9;HMBOX1;HMBOX1	8	28747565	28747614	-2.53259	-0.360418	-0.774744
cg10912697	-0.657757	0.195063	-3.37203	0.000942266	0.386212	NA	NA	4	8262893	8262943	2.5211	3.20867	-0.452256
cg24875000	-0.494608	0.146686	-3.37188	0.000942735	0.386212	GeneBody	PAX7;PAX7	1	19041507	19041557	2.93303	3.84267	-0.449917
cg25750259	-0.661479	0.196298	-3.36977	0.000949491	0.386212	Promoter	TTPAL	20	43104913	43104963	-5.03429	-4.33047	-0.465562
cg15684962	-0.492339	0.146129	-3.3692	0.000951297	0.386212	Enhancer;OpenTF	NA	6	99273266	99273316	-4.44083	-3.32601	-0.54887
cg18534836	-0.721591	0.214181	-3.36907	0.000951724	0.386212	NA	NA	7	1347342	1347392	4.90259	5.51204	-0.439772
cg08680764	-0.721749	0.21437	-3.36684	0.000958915	0.386212	Promoter	ZNF565;ZNF565;ZNF146	19	36705713	36705763	-6.33135	-5.67295	-0.475202
cg00770685	-1.53155	0.454955	-3.36638	0.000960411	0.386212	GeneBody	HDAC4	2	240298187	240298236	4.35654	4.65607	-0.458749
cg08651134	-0.562701	0.167159	-3.36627	0.000960759	0.386212	Promoter;GeneBody	MATR3;MATR3;MATR3	5	138629142	138629192	-6.24009	-5.56179	-0.381677
cg23639922	-0.5398	0.160455	-3.36418	0.000967569	0.386212	Promoter	PPRC1	10	103892611	103892661	-5.87618	-4.77708	-0.593298
cg10266394	-0.664617	0.197562	-3.3641	0.000967837	0.386212	GeneBody	DPF3	14	73359185	73359235	-4.61296	-3.77482	-0.55704
cg20291674	-0.606297	0.180526	-3.35849	0.000986312	0.386212	Promoter	EZR;EZR	6	159240028	159240078	-5.06742	-4.08106	-0.598027
cg03330710	-0.499469	0.148752	-3.35774	0.000988818	0.386212	GeneBody	NKX2-6	8	23563572	23563622	-2.45125	-0.996821	-0.726445
cg08861825	0.734012	0.218643	3.35713	0.000990864	0.386212	GeneBody	MAP4K3	2	39596979	39597029	4.86202	5.39377	0.390311
cg06480496	0.368732	0.109864	3.35626	0.000993775	0.386212	Promoter	HCP5	6	31430626	31430676	-2.5444	-1.44845	0.404113
cg15806518	-0.235976	0.0703261	-3.35545	0.000996473	0.386212	Promoter	PSMB7	9	127177817	127177867	-6.5481	-3.87751	-0.630194
cg16267202	0.591701	0.176395	3.35441	0.000999986	0.386212	Enhancer;OpenTF	NA	12	16266066	16266116	-0.268015	0.422686	0.408689
cg21802726	-0.4116	0.122732	-3.35364	0.00100256	0.386212	Promoter	EDEM2	20	33735257	33735307	-7.06294	-5.89017	-0.482712
cg25785281	-0.402228	0.119952	-3.35325	0.00100388	0.386212	Promoter	ZBTB41;CRB1	1	197169800	197169850	-5.10923	-3.87684	-0.4957
cg15883451	-0.643422	0.191904	-3.35283	0.00100532	0.386212	Promoter	KANSL2	12	49075826	49075876	-5.53418	-4.80974	-0.466119
cg06027057	-0.439046	0.130959	-3.35254	0.0010063	0.386212	Enhancer;ChromatinTF	NA	14	90849910	90849960	-4.5753	-3.09582	-0.649558
cg24552697	0.491907	0.146815	3.35052	0.00101314	0.386212	GeneBody	ARHGAP29	1	94699756	94699806	3.52779	4.1208	0.291706
cg18078821	-0.597775	0.178429	-3.35021	0.0010142	0.386212	Promoter	MGEA5;LOC100289509	10	103578534	103578584	-6.73347	-6.05287	-0.406846
cg11758132	-0.691537	0.206605	-3.34714	0.00102473	0.386212	Enhancer;OpenTF	NA	20	40322095	40322145	-5.73974	-5.01733	-0.499577
cg06496484	0.537033	0.160462	3.3468	0.00102591	0.386212	GeneBody	EVX2	2	176946509	176946559	-2.59344	-1.83595	0.406798
cg17386466	-0.515959	0.154195	-3.34614	0.00102817	0.386212	Promoter	CD8A	2	87035572	87035621	-3.82417	-2.65615	-0.602651
cg13529288	-0.74767	0.223446	-3.34609	0.00102837	0.386212	Promoter	MOSPD3;MOSPD3;MOSPD3	7	100209831	100209881	-5.23943	-4.647	-0.442947
cg05164926	-0.354014	0.105826	-3.34524	0.00103128	0.386212	Promoter	KCTD11	17	7255624	7255673	-1.95326	-1.08834	-0.306192
cg18463820	-0.686273	0.205269	-3.34328	0.00103811	0.387076	Promoter	C14orf37	14	58619219	58619269	-6.96543	-6.31703	-0.44498
cg04517722	-0.322453	0.0965431	-3.34	0.00104962	0.387076	Promoter	B3GNT3	19	17905541	17905590	-2.34465	-0.533087	-0.584143
cg00755130	-0.417944	0.125351	-3.33419	0.00107026	0.387076	GeneBody	HLA-DQB2	6	32729587	32729636	1.11409	2.16738	-0.440217
cg10662179	0.639977	0.191965	3.33382	0.00107161	0.387076	Enhancer;OpenTF	NA	12	4417170	4417220	-1.26489	-0.44929	0.521966
cg10932242	-0.592966	0.177876	-3.33359	0.00107243	0.387076	Enhancer;ChromatinTF	NA	14	100659592	100659642	-5.50589	-4.81631	-0.408895
cg13672200	0.560954	0.168296	3.33314	0.00107406	0.387076	Enhancer;ChromatinTF	NA	12	54387481	54387531	-0.220137	0.416112	0.356906
cg17648103	0.610511	0.183568	3.32581	0.00110075	0.387076	Promoter	FBXO3	11	33796228	33796277	-6.20067	-5.60432	0.364079
cg10640093	-0.695066	0.209083	-3.32436	0.00110608	0.387076	Promoter	MTFR2	6	136571596	136571646	-6.87468	-6.37964	-0.344086
cg22260952	-0.714053	0.214951	-3.32194	0.00111509	0.387076	GeneBody	CHST11	12	104852446	104852495	-5.98312	-5.34253	-0.457413
cg07571117	-0.391684	0.117919	-3.32163	0.00111622	0.387076	Promoter	FAM98A	2	33824267	33824317	-5.32604	-3.87749	-0.567372
cg00498438	-0.671083	0.20209	-3.32072	0.00111964	0.387076	Promoter	SBDS;TYW1	7	66460628	66460677	-5.62554	-4.9166	-0.475753
cg14326416	0.334946	0.10091	3.31925	0.00112514	0.387076	Enhancer;OpenButNoTF	NA	4	25892893	25892943	0.752951	1.10179	0.116844
cg14580567	-0.627928	0.18923	-3.31834	0.00112859	0.387076	Promoter	HHIP-AS1;HHIP	4	145567271	145567321	-3.84891	-2.92928	-0.577457
cg19263433	-0.338837	0.102116	-3.31815	0.00112928	0.387076	Enhancer;OpenButNoTF	NA	2	118618151	118618201	1.05262	2.37725	-0.448836
cg02550691	-0.416532	0.125571	-3.31711	0.0011332	0.387076	GeneBody	KCTD11	17	7255687	7255737	-2.68507	-1.84556	-0.349683
cg22829908	-0.262928	0.0792871	-3.31615	0.00113686	0.387076	Promoter	SKIDA1	10	21814466	21814516	-5.23877	-2.78755	-0.644493
cg02456791	-0.681153	0.205411	-3.31605	0.00113722	0.387076	Promoter	RAD21;MIR3610	8	117887305	117887355	-5.52766	-4.82941	-0.475616
cg13677800	-0.388791	0.117332	-3.3136	0.00114656	0.387076	GeneBody	GPR26	10	125426549	125426599	3.06542	4.20276	-0.442188
cg11553868	-0.583466	0.176114	-3.313	0.00114887	0.387076	GeneBody	CD38	4	15784659	15784709	6.42844	7.1465	-0.418963
cg26931528	-0.677571	0.204714	-3.30984	0.00116106	0.387076	Promoter	ERH;SLC39A9;SLC39A9	14	69865061	69865111	-4.86842	-4.32007	-0.371548
cg14275842	-0.487032	0.147147	-3.30983	0.00116108	0.387076	Promoter;GeneBody	C17orf107;CHRNE	17	4802813	4802862	-6.3302	-5.34463	-0.480003
cg09125723	-0.658266	0.198957	-3.30858	0.00116593	0.387076	GeneBody	CLASP1	2	122096057	122096107	4.06306	4.54117	-0.314724
cg17143565	-0.374861	0.113317	-3.30807	0.00116792	0.387076	Promoter	SLFN5	17	33569942	33569991	-5.68244	-4.4224	-0.472342
cg11268935	-0.58589	0.177351	-3.30356	0.00118558	0.387076	Promoter	UIMC1;UIMC1;UIMC1	5	176434005	176434055	-5.56986	-4.85305	-0.419975
cg15323253	-0.644659	0.195222	-3.30218	0.00119105	0.387076	Enhancer;OpenTF	NA	6	3766613	3766663	4.7273	5.18273	-0.293597
cg01421963	-0.293297	0.0888273	-3.30188	0.00119223	0.387076	Promoter	ZNF441	19	11877695	11877744	-4.8483	-2.62497	-0.652097
cg05000824	-0.315736	0.0956299	-3.30165	0.00119316	0.387076	GeneBody	SOBP	6	107812094	107812144	-6.28736	-4.31822	-0.621727
cg02550592	-0.326297	0.0988746	-3.30011	0.0011993	0.387076	Promoter	LINC00115;LOC643837;LOC643837	1	762867	762916	-6.33934	-4.52991	-0.59041
cg23012527	-0.506414	0.153533	-3.29841	0.00120608	0.387076	Enhancer;OpenTF	NA	1	201508712	201508762	-5.70318	-4.73111	-0.49227
cg21392435	-0.94794	0.287404	-3.29829	0.00120659	0.387076	Enhancer;OpenButNoTF	NA	8	126508947	126508997	5.06665	5.52422	-0.433755
cg20618076	0.664286	0.201422	3.29798	0.0012078	0.387076	Promoter	ST13P4	13	50746089	50746139	3.5462	4.14947	0.400746
cg02758964	-0.47227	0.143298	-3.29571	0.00121696	0.387076	Enhancer;OpenButNoTF	NA	12	131403050	131403100	3.56984	4.37373	-0.379654
cg15263723	0.676367	0.205234	3.29559	0.00121744	0.387076	GeneBody	RNF213	17	78305484	78305534	4.94468	5.63666	0.468037
cg06148375	-0.405484	0.123058	-3.29506	0.00121959	0.387076	Promoter	SNX29	16	12070864	12070914	-3.66598	-2.82012	-0.342983
cg05514418	-0.562842	0.170881	-3.29376	0.00122487	0.387076	Promoter	CALCB	11	15093744	15093793	3.08199	3.65808	-0.324248
cg27312727	-0.52945	0.160749	-3.29364	0.00122535	0.387076	Promoter	AP3B1	5	77590867	77590916	-4.62778	-3.56077	-0.564933
cg16051543	0.67885	0.206113	3.29358	0.0012256	0.387076	NA	NA	4	126012462	126012512	4.27127	4.91959	0.440106
cg04372675	-0.534817	0.162514	-3.2909	0.00123656	0.387076	GeneBody	OXR1	8	107283146	107283196	-3.54321	-2.457	-0.580923
cg17082856	0.352984	0.107316	3.28922	0.00124349	0.387076	GeneBody	CEP68	2	65303661	65303711	3.90109	4.99915	0.387601
cg27196102	-0.265881	0.0808515	-3.28851	0.0012464	0.387076	Promoter	COG7	16	23464664	23464714	-5.10573	-2.52955	-0.684957
cg04119805	-0.614299	0.186905	-3.28669	0.00125398	0.387076	Promoter	ZKSCAN5;ZKSCAN5	7	99102391	99102441	-4.7811	-3.84436	-0.575435
cg02609470	-0.563838	0.171572	-3.2863	0.00125561	0.387076	Enhancer;OpenTF	NA	3	155461845	155461895	-6.90128	-6.13035	-0.434678
cg06678468	-0.649401	0.197643	-3.28572	0.001258	0.387076	NA	NA	6	114551190	114551240	2.93318	3.48392	-0.357648
cg01607530	-0.670906	0.204326	-3.28351	0.00126724	0.387076	GeneBody	MOB2	11	1660943	1660993	2.41397	3.01273	-0.401712
cg03667819	0.43671	0.133007	3.28336	0.00126789	0.387076	NA	NA	7	28892157	28892207	4.57512	5.30332	0.318013
cg13010990	-0.576839	0.175749	-3.28218	0.00127287	0.387076	Promoter	CCDC58;FAM162A	3	122103261	122103311	-6.45315	-5.65236	-0.461925
cg17118775	0.235114	0.071639	3.28192	0.00127394	0.387076	Enhancer;OpenTF	NA	8	74282812	74282862	-1.54224	0.530394	0.487304
cg11316940	-0.258424	0.0787617	-3.28109	0.00127747	0.387076	Enhancer;OpenTF	NA	10	69524027	69524077	-6.18416	-3.59952	-0.667931
cg25228755	-0.417495	0.127257	-3.28073	0.00127899	0.387076	Promoter	PLS1	3	142315566	142315616	-6.28001	-5.4341	-0.353162
cg19607320	-0.581866	0.177427	-3.27947	0.00128434	0.387076	GeneBody	IL4I1;NUP62;NUP62;NUP62;NUP62	19	50412768	50412817	2.31628	3.10034	-0.456221
cg17662034	-0.295586	0.0901388	-3.27923	0.00128536	0.387076	Promoter;GeneBody	RPL7;RDH10	8	74207518	74207567	-6.58006	-4.50066	-0.614641
cg22254104	-0.627024	0.191298	-3.27773	0.00129174	0.387076	Promoter	LHX6;LHX6;LHX6	9	124991432	124991482	-4.66118	-3.93485	-0.455426
cg09026481	-0.589079	0.179748	-3.27724	0.00129385	0.387076	Promoter	HMGCR	5	74632974	74633023	-6.35729	-5.64537	-0.419377
cg21160472	-0.548494	0.167442	-3.27572	0.00130037	0.387076	Promoter;GeneBody	ATF3;ATF3	1	212782064	212782113	-4.71353	-3.66427	-0.575512
cg16309876	0.531536	0.162359	3.27382	0.00130856	0.387076	GeneBody	PAX1	20	21690510	21690560	-2.69505	-1.90294	0.421033
cg12274113	-0.620806	0.189757	-3.27159	0.00131826	0.387076	GeneBody	KIF26B	1	245753635	245753685	4.9981	5.65903	-0.410314
cg13436055	-0.640178	0.195683	-3.27151	0.0013186	0.387076	Promoter	F2R	5	76011379	76011429	-6.08058	-5.36978	-0.455045
cg05994672	-0.553199	0.169145	-3.27056	0.00132274	0.387076	GeneBody	NDRG1	8	134309039	134309088	-5.43509	-4.57298	-0.476915
cg03315484	-0.605175	0.185079	-3.26982	0.00132599	0.387076	Promoter	KDM3B	5	137688385	137688434	-5.17906	-4.55069	-0.380276
cg03881738	-0.397944	0.12172	-3.26933	0.00132815	0.387076	NA	NA	6	170547103	170547153	1.32808	2.50422	-0.468038
cg09700630	-0.737956	0.225767	-3.26867	0.00133104	0.387076	Promoter	CNIH2	11	66045446	66045495	-6.0406	-5.47983	-0.413824
cg25340675	-0.301839	0.0923465	-3.26855	0.00133159	0.387076	Promoter	GOLGB1	3	121468671	121468721	-5.28826	-3.08452	-0.665176
cg26910488	-0.697666	0.213481	-3.26804	0.00133381	0.387076	Promoter	AMZ2	17	66243541	66243591	-4.44057	-3.63094	-0.564851
cg18467110	-0.554543	0.169689	-3.26799	0.00133402	0.387076	GeneBody	SLC25A36	3	140661601	140661651	-4.52911	-3.4794	-0.58211
cg07587796	-0.610162	0.186735	-3.26753	0.00133604	0.387076	Promoter	ENPEP	4	111397352	111397402	-0.871229	-0.175842	-0.424299
cg11653078	-0.558855	0.171161	-3.26509	0.00134689	0.387076	Promoter	SCARNA2	1	109642615	109642665	-5.3664	-4.48798	-0.490913
cg17132465	-0.670959	0.205641	-3.26276	0.00135725	0.387076	Promoter	DSCC1	8	120868129	120868178	-6.56943	-6.00167	-0.38095
cg11781847	-0.415822	0.12749	-3.2616	0.00136246	0.387076	Promoter	SNHG6	8	67837435	67837484	-5.73561	-4.59445	-0.474518
cg04406873	-0.346834	0.106349	-3.26129	0.00136389	0.387076	Enhancer;OpenButNoTF	NA	7	65509572	65509622	-5.12399	-3.16267	-0.680254
cg08728825	-0.197214	0.060481	-3.26076	0.00136624	0.387076	Promoter	PUS7L;PUS7L;PUS7L;IRAK4	12	44152210	44152260	-5.08138	-1.65537	-0.675657
cg14534277	-0.569544	0.17468	-3.26049	0.00136748	0.387076	Promoter	DSC3	18	28623825	28623875	0.93373	1.77076	-0.476723
cg01193690	-0.491267	0.150678	-3.26037	0.00136799	0.387076	Enhancer;OpenTF	NA	13	28491615	28491665	-5.8658	-5.21847	-0.318015
cg23923934	-0.579042	0.177669	-3.2591	0.00137376	0.387076	GeneBody	HLA-B	6	31322914	31322964	1.1867	1.96641	-0.451482
cg04394902	-0.5669	0.173948	-3.25902	0.00137409	0.387076	GeneBody	APPBP2	17	58602988	58603038	-6.23881	-5.45247	-0.445776
cg22396798	-0.561166	0.172209	-3.25863	0.00137587	0.387076	GeneBody	CCNDBP1	15	43478022	43478072	-5.97607	-5.05189	-0.518615
cg05075545	-0.634019	0.194639	-3.25741	0.00138142	0.387076	Promoter	SIRT6;ANKRD24	19	4183401	4183451	2.31569	2.93723	-0.394066
cg19060382	-0.63103	0.193794	-3.25619	0.00138701	0.387076	Promoter;GeneBody	GNN;HSP90B1	12	104324997	104325047	-5.69608	-5.09174	-0.381357
cg02063458	-0.372789	0.11451	-3.2555	0.00139012	0.387076	Enhancer;OpenTF	NA	16	48190724	48190774	-5.04053	-3.44343	-0.595381
cg25846022	-0.544659	0.167313	-3.25534	0.00139087	0.387076	Promoter	FUBP1	1	78444909	78444959	-4.21886	-3.25144	-0.526915
cg15127227	0.68168	0.209425	3.25501	0.00139238	0.387076	Promoter	PODXL	7	131242829	131242879	-5.38661	-4.80316	0.397731
cg00080118	-0.401868	0.123465	-3.25492	0.0013928	0.387076	Promoter	CCHCR1;CCHCR1;TCF19	6	31126173	31126223	-5.44272	-3.78338	-0.666835
cg19568834	-0.632333	0.194313	-3.25419	0.00139615	0.387076	Promoter	CPNE1;CPNE1;RBM12	20	34252926	34252976	-5.08873	-4.25013	-0.530271
cg09322003	-0.491374	0.151048	-3.25309	0.00140121	0.387076	Enhancer;ChromatinTF	NA	7	155584248	155584297	2.92442	3.7848	-0.422769
cg07303496	-0.574423	0.176578	-3.25308	0.00140126	0.387076	Promoter	PDE6D	2	232646135	232646185	-5.58202	-4.84045	-0.425977
cg17238325	0.664084	0.204144	3.25303	0.00140151	0.387076	Enhancer;OpenButNoTF	NA	7	27292505	27292555	-4.98072	-4.35332	0.416648
cg09860717	-0.637743	0.196095	-3.25221	0.00140529	0.387076	Enhancer;OpenTF	NA	1	25566434	25566484	-5.39427	-4.76422	-0.401811
cg05915142	0.703362	0.216314	3.25159	0.00140818	0.387076	GeneBody	ZFPM1	16	88557566	88557616	4.87221	5.475	0.423986
cg15794034	0.543646	0.167234	3.25082	0.00141174	0.387076	Promoter	AMICA1	11	118095726	118095776	-5.12234	-4.28568	0.454844
cg27259271	-0.400329	0.123168	-3.25026	0.00141432	0.387076	GeneBody	SDCCAG8	1	243646346	243646396	-5.46383	-4.011	-0.581609
cg10690887	-0.568232	0.174863	-3.24958	0.00141748	0.387076	Promoter	ABHD3	18	19285051	19285101	-2.96974	-2.19262	-0.441586
cg10217449	-0.527121	0.162256	-3.24869	0.00142163	0.387076	GeneBody	GNPDA2	4	44727881	44727931	-5.3214	-4.51896	-0.422983
cg16224902	-0.527125	0.162269	-3.24846	0.00142275	0.387076	Promoter;GeneBody	PFKM;PFKM	12	48513167	48513217	-4.35841	-3.33498	-0.539477
cg22167839	-0.59443	0.183012	-3.24804	0.00142471	0.387076	Promoter	2016-09-07	7	35840084	35840134	-5.13197	-4.20169	-0.552988
cg08830055	-0.368361	0.113434	-3.24736	0.0014279	0.387076	Promoter	GRK6	5	176853285	176853335	-6.26395	-5.14352	-0.412723
cg20403644	-0.607757	0.187166	-3.24715	0.00142888	0.387076	GeneBody	NXN;NXN	17	707093	707142	0.250379	0.971326	-0.43816
cg00668890	0.648713	0.199787	3.24703	0.00142946	0.387076	GeneBody	TNFRSF1A	12	6449941	6449991	-5.99908	-5.38631	0.397513
cg19066078	0.671297	0.206782	3.2464	0.00143239	0.387076	Enhancer;OpenButNoTF	NA	12	130571342	130571392	-2.13962	-1.45778	0.457723
cg26588688	-0.534375	0.164674	-3.24506	0.00143874	0.387076	NA	NA	4	3630603	3630653	1.85636	2.67693	-0.43849
cg17030679	-0.517521	0.159503	-3.24459	0.00144096	0.387076	Promoter;GeneBody	FKBP5;LOC285847	6	35696300	35696350	-5.53898	-4.51892	-0.5279
cg07704495	-0.571946	0.176362	-3.24302	0.0014484	0.387076	Promoter	RSPH1	21	43916471	43916520	-4.91888	-4.12041	-0.456684
cg25486143	-0.54154	0.167012	-3.24251	0.00145081	0.387076	Promoter	RASSF1	3	50378527	50378576	-5.11139	-4.15275	-0.519145
cg15094636	-0.529899	0.163442	-3.24212	0.00145268	0.387076	Promoter	ZNF148	3	125094397	125094447	-5.14687	-4.08616	-0.562066
cg24779921	0.626981	0.193436	3.24129	0.00145664	0.387076	Enhancer;OpenTF	NA	5	98396571	98396621	2.18565	2.83958	0.410002
cg23323627	-0.346484	0.106963	-3.23929	0.00146624	0.387076	Promoter	GATAD2B	1	153895832	153895882	-5.89815	-4.55606	-0.465012
cg02635592	-0.340958	0.105301	-3.23794	0.00147274	0.387076	Enhancer;OpenTF	NA	3	98376525	98376575	-3.39449	-2.1455	-0.425852
cg13109045	-0.419305	0.129501	-3.23785	0.00147316	0.387076	Promoter	SIVA1	14	105218898	105218948	-5.25796	-4.00101	-0.527045
cg19432993	0.634997	0.196266	3.23539	0.0014851	0.387076	Promoter	HOXA2	7	27143287	27143337	0.713864	1.46214	0.475153
cg06838422	-0.643255	0.198902	-3.23402	0.00149178	0.387076	Promoter	USP1;USP1	1	62902220	62902270	-6.3417	-5.62698	-0.459747
cg14319160	-0.650488	0.201252	-3.2322	0.00150072	0.387076	Promoter;GeneBody	HCG17;TRIM39;TRIM39;HCG18	6	30293977	30294026	-4.19102	-3.59732	-0.386197
cg03463076	-0.679537	0.210293	-3.23139	0.00150472	0.387076	NA	NA	11	95437294	95437344	4.77632	5.32091	-0.370068
cg06527438	-0.624012	0.193163	-3.2305	0.0015091	0.387076	NA	NA	6	170546487	170546537	3.37834	4.06664	-0.42951
cg24544803	-0.470436	0.145659	-3.22969	0.00151309	0.387076	Promoter;GeneBody	GABBR1;GABBR1	6	29596840	29596889	-3.7969	-2.47053	-0.623972
cg06706159	-0.428648	0.132724	-3.22962	0.00151347	0.387076	GeneBody	MAST3	19	18260302	18260351	2.68482	3.76383	-0.462513
cg03711622	-0.412445	0.127754	-3.22844	0.00151934	0.387076	Promoter	HNRNPA2B1;CBX3;CBX3	7	26240903	26240953	-5.95004	-4.9357	-0.418359
cg14225207	-0.580186	0.179726	-3.22817	0.00152067	0.387076	Promoter	MTMR4	17	56595606	56595656	-5.53953	-4.62486	-0.530683
cg07046369	0.578609	0.179344	3.22624	0.00153028	0.387076	GeneBody	PAX2	10	102586254	102586304	-2.21838	-1.57806	0.370497
cg03511402	-0.586204	0.18171	-3.22604	0.00153128	0.387076	GeneBody	ZNF688	16	30583225	30583275	-6.81654	-6.06057	-0.443151
cg22248382	-0.576906	0.1789	-3.22474	0.00153784	0.387076	GeneBody	RAB11FIP4	17	29758883	29758932	3.93994	4.56324	-0.359583
cg08942338	-0.585045	0.181497	-3.22344	0.00154437	0.387076	Promoter	ARHGAP17	16	25026713	25026762	-5.72225	-5.09188	-0.368796
cg03367387	0.658018	0.204146	3.22326	0.00154527	0.387076	GeneBody	KIAA0226;KIAA0226	3	197439334	197439384	-4.73054	-4.01259	0.472422
cg19995641	0.691471	0.214528	3.22323	0.00154546	0.387076	Enhancer;OpenButNoTF	NA	10	21780420	21780470	3.86699	4.34832	0.332827
cg19240178	-0.443616	0.137656	-3.22265	0.00154838	0.387076	Promoter	HSPA13	21	15755882	15755932	-6.64126	-5.68913	-0.42238
cg09086987	0.489751	0.151994	3.22218	0.00155076	0.387076	GeneBody	SATB1	3	18470432	18470482	2.30782	2.89347	0.286821
cg09408571	-0.257832	0.0800255	-3.22187	0.0015523	0.387076	Promoter	GPR88	1	101003585	101003635	1.02132	2.48817	-0.378201
cg11685843	-0.350417	0.108766	-3.22174	0.00155299	0.387076	NA	NA	4	176349123	176349172	1.80679	3.09337	-0.450839
cg21092834	-0.322748	0.100227	-3.22018	0.0015609	0.387076	Promoter;GeneBody	LOC643923;ELMOD1	11	107462672	107462722	-4.72406	-2.91676	-0.583302
cg13752043	-0.541483	0.168243	-3.21846	0.00156972	0.387076	Promoter	CCBL1;LRRC8A;LRRC8A	9	131644060	131644110	-5.43738	-4.46901	-0.524356
cg01095590	-0.413745	0.128567	-3.21814	0.00157137	0.387076	Promoter	KIAA0040;KIAA0040	1	175161736	175161786	-5.98878	-4.81685	-0.484879
cg02672936	-0.592297	0.184082	-3.21758	0.00157424	0.387076	GeneBody	ST3GAL2	16	70414767	70414817	-5.66513	-5.08713	-0.342344
cg14529707	-0.651236	0.20242	-3.21726	0.00157589	0.387076	NA	NA	11	115615223	115615273	2.4693	3.09276	-0.40602
cg22121570	0.500622	0.155605	3.21726	0.0015759	0.387076	GeneBody	LOC145845	15	37176940	37176990	-2.37808	-1.5028	0.438186
cg02714062	0.5263	0.163592	3.21714	0.00157649	0.387076	Promoter	KXD1	19	18668933	18668983	-5.65481	-4.981	0.354626
cg02380813	-0.55813	0.173639	-3.21432	0.00159108	0.387076	GeneBody	GNAQ	9	80645316	80645366	-4.64184	-3.87231	-0.429497
cg02930239	-0.39626	0.123326	-3.2131	0.00159742	0.387076	Promoter	PRR23C	3	138763622	138763671	2.00824	3.0701	-0.420775
cg24654547	-0.408408	0.127109	-3.21307	0.0015976	0.387076	Promoter;GeneBody	DUS2L;DDX28	16	68057165	68057214	-4.61792	-3.20958	-0.575176
cg23553659	-0.654247	0.203766	-3.21078	0.00160955	0.387076	Promoter	ZC3H13;CPB2-AS1	13	46627004	46627054	-5.87949	-5.10759	-0.505011
cg25597667	0.647394	0.201648	3.21052	0.00161094	0.387076	GeneBody	ZNF160	19	53578782	53578832	5.24882	5.96138	0.461303
cg19406117	-0.645652	0.201127	-3.21017	0.00161278	0.387076	GeneBody	FAM47E-STBD1;STBD1	4	77228196	77228246	-4.17628	-3.45773	-0.463934
cg24177608	-0.444029	0.138322	-3.21011	0.00161306	0.387076	GeneBody	ZC3HAV1;ZC3HAV1	7	138793344	138793394	-5.73445	-4.58301	-0.511273
cg10742605	-0.397847	0.124005	-3.20832	0.00162252	0.387076	Enhancer;OpenTF	NA	3	18485411	18485460	-5.22509	-3.84574	-0.548767
cg00028636	-0.453649	0.141423	-3.20775	0.0016255	0.387076	GeneBody	PTMS	12	6876321	6876371	-5.68339	-4.79208	-0.404343
cg14265868	-0.646921	0.201676	-3.20773	0.00162564	0.387076	Promoter	PPP1R2	3	195270352	195270402	-6.7427	-6.13568	-0.39269
cg07478100	-0.430614	0.134269	-3.2071	0.00162897	0.387076	Promoter	DERL2;MIS12;MIS12	17	5389808	5389858	-4.95386	-3.55861	-0.600814
cg13986870	-0.467199	0.145701	-3.20655	0.00163187	0.387076	Promoter	KIAA1161	9	34376534	34376584	-5.10477	-3.79248	-0.613097
cg25999015	-0.595436	0.185774	-3.20516	0.00163931	0.387076	GeneBody	ZNF575	19	44037817	44037867	-4.55269	-3.76061	-0.471633
cg06508738	-0.396889	0.123837	-3.20493	0.00164051	0.387076	Promoter	PRR23C	3	138763803	138763853	0.986489	2.06512	-0.428096
cg08422471	0.700601	0.218648	3.20424	0.0016442	0.387076	GeneBody	ZNF605;ZNF605	12	133518049	133518099	5.27308	5.86664	0.415847
cg05825950	-0.408267	0.127469	-3.20286	0.00165163	0.387076	Promoter	CR1	1	207669527	207669577	-6.54726	-5.2269	-0.539059
cg24870774	-0.299306	0.0934502	-3.20283	0.00165176	0.387076	Promoter;GeneBody	MIR1908;FADS1	11	61583342	61583392	-5.93493	-3.89991	-0.609092
cg24302133	0.501029	0.156436	3.20277	0.00165209	0.387076	GeneBody	CACNA1E	1	181770124	181770174	3.93167	4.6392	0.354492
cg02795981	-0.616221	0.192411	-3.20263	0.00165287	0.387076	GeneBody	ZMIZ1	10	81045119	81045169	1.63003	2.37049	-0.456289
cg08949490	0.647233	0.202106	3.20244	0.00165389	0.387076	Promoter	ADAT1	16	75658547	75658597	4.32756	4.92497	0.386658
cg09529323	0.248215	0.077514	3.2022	0.00165519	0.387076	GeneBody	SBK2	19	56041730	56041779	1.49236	2.06959	0.143277
cg11072887	-0.360613	0.112636	-3.20159	0.00165846	0.387076	GeneBody	RNF8	6	37322624	37322674	-5.36269	-3.80004	-0.563512
cg09057265	-0.281134	0.0878276	-3.20098	0.00166178	0.387076	Promoter	FBXO3	11	33795924	33795974	-5.48995	-3.38515	-0.591729
cg00101895	-0.273582	0.085478	-3.20061	0.00166375	0.387076	Promoter	SEC63	6	108279135	108279185	-4.89137	-2.3949	-0.682987
cg08220084	-0.579256	0.181022	-3.19992	0.00166747	0.387076	Promoter	HAUS4;MIR4707	14	23426543	23426593	-4.10627	-3.34216	-0.442618
cg10867349	-0.391722	0.122461	-3.19874	0.00167389	0.387627	Promoter	KCNK10	14	88793692	88793742	1.71466	2.84922	-0.444433
cg02063919	-0.449322	0.140516	-3.19766	0.0016798	0.388057	GeneBody	SALL4	20	50418044	50418094	-4.85325	-3.66233	-0.535109
cg07281688	-0.274578	0.0859695	-3.19389	0.00170046	0.38953	Promoter	PTGES3	12	57082442	57082492	-5.59681	-3.33839	-0.620112
cg00433866	-0.567794	0.177847	-3.19259	0.00170768	0.38953	Promoter	MOG	6	29623646	29623696	2.66903	3.33893	-0.380366
cg04635999	-0.326296	0.10221	-3.19239	0.00170877	0.38953	Promoter	UBLCP1	5	158689972	158690022	-5.33289	-4.32658	-0.328355
cg12086806	-0.476391	0.149253	-3.19184	0.00171184	0.38953	Enhancer;ChromatinTF	NA	11	45716396	45716446	2.61403	3.4464	-0.39653
cg17319956	-0.624955	0.195871	-3.19065	0.00171846	0.38953	NA	NA	12	115671343	115671393	2.18607	2.81279	-0.391673
cg17607973	-0.188115	0.0589665	-3.19021	0.00172095	0.38953	Promoter;GeneBody	ZCWPW1;MEPCE;MEPCE	7	100027408	100027457	-5.66226	-1.94602	-0.699081
cg18012350	-0.646948	0.202876	-3.18889	0.0017283	0.38953	Promoter	UBL7;UBL7;LOC440288	15	74753669	74753719	-4.45439	-3.6237	-0.537414
cg15131001	-0.585279	0.183559	-3.18851	0.00173043	0.38953	GeneBody	DLC1;DLC1	8	12978975	12979025	3.70597	4.20992	-0.294955
cg19353873	0.511301	0.160383	3.188	0.00173332	0.38953	Promoter	RPAP3	12	48100170	48100220	-4.33017	-3.65861	0.343371
cg23759484	-0.540059	0.169415	-3.18778	0.00173454	0.38953	Promoter	EFHC1;EFHC1	6	52285252	52285302	-5.21307	-4.50725	-0.381183
cg13165212	-0.606901	0.190465	-3.18642	0.00174221	0.38953	Enhancer;OpenTF	NA	22	42675950	42676000	3.19088	3.8656	-0.409486
cg02942644	-0.519349	0.163152	-3.18322	0.00176035	0.38953	Promoter	TIMMDC1	3	119217141	119217191	-5.09823	-3.96368	-0.589228
cg04005958	-0.634826	0.199575	-3.18089	0.00177373	0.38953	NA	NA	8	109756409	109756459	3.28959	3.96633	-0.429615
cg10307145	-0.689692	0.216835	-3.18072	0.0017747	0.38953	Enhancer;OpenTF	NA	14	76796136	76796186	-4.27647	-3.49949	-0.535878
cg01608030	-0.442388	0.139087	-3.18065	0.00177509	0.38953	Promoter	UQCR11	19	1605680	1605730	-4.19199	-2.88648	-0.577545
cg24389239	-0.603721	0.189842	-3.18011	0.00177817	0.38953	GeneBody	PITPNM3	17	6365510	6365560	3.56564	4.29469	-0.440145
cg11872651	-0.452814	0.142549	-3.17654	0.00179886	0.38953	Promoter	BRIP1	17	59940398	59940448	-6.21289	-5.06457	-0.519973
cg02390813	-0.391389	0.123256	-3.17542	0.00180538	0.38953	GeneBody	CHST5	16	75563489	75563538	3.99586	5.02536	-0.402935
cg19754094	-0.579846	0.182649	-3.17465	0.00180986	0.38953	Promoter	STAMBP;STAMBP;STAMBP	2	74055893	74055943	-6.14075	-5.44669	-0.402446
cg19637116	-0.545396	0.171799	-3.17462	0.00181007	0.38953	Promoter;GeneBody	FNTB;CHURC1-FNTB	14	65453410	65453460	-6.13693	-5.40686	-0.398176
cg21777696	-0.530615	0.167157	-3.17434	0.00181167	0.38953	Promoter	SLC43A1;SLC43A1	11	57283154	57283204	-4.541	-3.51261	-0.545676
cg04198914	-0.373631	0.117725	-3.17377	0.00181504	0.38953	Promoter	HNF1B	17	36105976	36106026	-1.169	0.0116824	-0.441141
cg26501027	-0.413768	0.13045	-3.17185	0.00182633	0.38953	Promoter	RAET1K	6	150326334	150326383	-4.76615	-3.2221	-0.638879
cg15687600	-0.580783	0.183145	-3.17116	0.00183043	0.38953	GeneBody	LOC100131060	1	59280903	59280953	-4.07863	-3.33508	-0.431839
cg03550384	-0.545302	0.171969	-3.17094	0.00183174	0.38953	Promoter	NECAB1	8	91803357	91803407	0.626884	1.34669	-0.392512
cg06177306	0.587742	0.185453	3.16923	0.00184188	0.38953	GeneBody	NCKAP5	2	133927261	133927311	4.01581	4.72171	0.414888
cg02618061	0.540474	0.170541	3.16917	0.00184219	0.38953	GeneBody	FLJ42709;FLJ42709	5	92913741	92913791	0.801701	1.58259	0.42205
cg07870307	-0.397893	0.125559	-3.16899	0.00184331	0.38953	Promoter;GeneBody	PCDHGA5;PCDHGA1;PCDHGA2;PCDHGA3;PCDHGB1;PCDHGA4;PCDHGB2	5	140743780	140743829	-1.74113	-0.825302	-0.364402
cg26903090	0.552058	0.174226	3.16862	0.00184547	0.38953	Promoter	PAQR4	16	3018993	3019042	-4.42158	-3.70177	0.397377
cg10489353	-0.26796	0.0845829	-3.16801	0.00184911	0.38953	Promoter	GATAD2B	1	153895836	153895886	-5.51178	-3.15216	-0.632283
cg05306173	-0.599685	0.189365	-3.16682	0.00185624	0.38953	Promoter	KIAA1598	10	118885587	118885637	0.747709	1.39527	-0.38833
cg16203607	-0.594107	0.187635	-3.1663	0.00185937	0.38953	GeneBody	DDX5	17	62500897	62500947	-6.12864	-5.5624	-0.336407
cg17787134	0.589959	0.186397	3.16507	0.00186677	0.38953	Promoter	IGF2BP1	17	47073474	47073523	-4.5109	-3.91618	0.350855
cg26948626	-0.689514	0.217895	-3.16443	0.00187061	0.38953	Promoter	STT3A	11	125462551	125462601	-5.49121	-4.7621	-0.502727
cg07935987	-0.61441	0.194174	-3.16422	0.00187189	0.38953	Enhancer;OpenTF	NA	2	118943627	118943677	-6.10403	-5.46904	-0.390143
cg08215925	-0.164755	0.0520801	-3.16349	0.00187632	0.38953	Promoter	FOXP1;FOXP1	3	71633214	71633263	-5.17206	-0.906533	-0.702766
cg24966682	-0.635308	0.200864	-3.16288	0.00187997	0.38953	Promoter	TDP2;ACOT13	6	24666810	24666860	-5.14521	-4.39449	-0.476941
cg27343216	-0.261596	0.0827257	-3.16221	0.00188408	0.38953	Promoter	PREPL;PREPL;PREPL;PREPL;CAMKMT	2	44588786	44588836	-6.85959	-4.87688	-0.518667
cg19829856	-0.562906	0.178035	-3.16177	0.00188674	0.38953	Promoter	LOXHD1	18	44237610	44237659	5.31718	5.83698	-0.292603
cg04029715	-0.265481	0.0839913	-3.16081	0.00189257	0.38953	Promoter	RPL38	17	72199886	72199936	-6.72263	-5.232	-0.395731
cg20215695	-0.605493	0.191585	-3.16044	0.00189483	0.38953	Promoter	IFNAR2	21	34602022	34602071	-6.20749	-5.62142	-0.354861
cg24568646	-0.4094	0.129624	-3.15836	0.00190759	0.38953	Promoter	CCT8	21	30446238	30446288	-5.681	-4.48706	-0.488802
cg17077776	-0.464006	0.146981	-3.15691	0.0019165	0.38953	Promoter	SLC25A46	5	110074557	110074607	-4.95936	-3.68346	-0.592026
cg00368055	-0.308601	0.0977629	-3.15662	0.00191828	0.38953	GeneBody	HS3ST1	4	11429689	11429739	-5.51262	-3.51969	-0.615018
cg24465118	-0.281208	0.0891041	-3.15595	0.00192241	0.38953	Promoter	ZNFX1;ZFAS1;ZFAS1;SNORD12C;SNORD12B	20	47895107	47895156	-5.84809	-3.59453	-0.633719
cg03943127	-0.542664	0.171961	-3.15574	0.00192374	0.38953	GeneBody	LOC388242;LOC613038	16	29478054	29478104	-4.83818	-3.75492	-0.587844
cg04418355	0.387715	0.122904	3.15461	0.00193075	0.38953	GeneBody	HLA-DQB2	6	32729126	32729175	0.615133	1.79773	0.458509
cg18714679	-0.375055	0.118927	-3.15367	0.00193659	0.38953	Promoter	RPL37	5	40835242	40835291	-4.9535	-3.66692	-0.482537
cg16702794	-0.389104	0.123421	-3.15266	0.0019429	0.38953	Promoter	GAS5;SNORD78;SNORD44;SNORD77;SNORD76;SNORD75;SNORD74;ZBTB37	1	173836636	173836686	-4.84786	-3.31408	-0.596799
cg11963430	-0.621478	0.197157	-3.1522	0.00194578	0.38953	Promoter	PBX4	19	19729565	19729614	-5.21479	-4.56839	-0.401728
cg10185519	-0.315018	0.0999422	-3.152	0.001947	0.38953	Promoter	ZNF689;ZNF689;ZNF689	16	30621987	30622037	-5.3971	-3.45319	-0.612366
cg11959708	-0.482359	0.153063	-3.15137	0.00195097	0.38953	Promoter	VARS2;VARS2	6	30881844	30881894	-3.98691	-3.24107	-0.359761
cg23889338	0.565268	0.179378	3.15126	0.00195163	0.38953	GeneBody	DNAJB1	19	14628461	14628511	-5.32657	-4.62964	0.393951
cg07274776	-0.547874	0.173932	-3.14994	0.00195997	0.38953	Promoter	BMPR2	2	203241322	203241372	-4.92646	-3.92363	-0.549426
cg02157626	0.178764	0.0567908	3.14777	0.00197369	0.38953	NA	NA	6	29648687	29648737	1.32774	3.90981	0.461583
cg14036868	-0.23929	0.0760254	-3.14751	0.00197534	0.38953	Promoter	ATL2	2	38604394	38604443	-5.07744	-2.47172	-0.623522
cg08932052	-0.591608	0.18799	-3.14702	0.00197846	0.38953	Promoter	PCGF2	17	36904377	36904427	-5.32962	-4.52503	-0.476001
cg21453443	-0.324623	0.103162	-3.14674	0.00198021	0.38953	Promoter	HIST3H2A;HIST3H2BB	1	228645627	228645677	-5.41004	-3.8803	-0.496589
cg07688931	-0.505713	0.160723	-3.14649	0.00198183	0.38953	Enhancer;OpenTF	NA	5	122420638	122420688	1.99712	2.81242	-0.412306
cg14610962	-0.693947	0.220556	-3.14635	0.0019827	0.38953	Promoter	MIR132;MIR212	17	1953564	1953613	-6.49162	-5.95686	-0.371093
cg19827167	-0.555728	0.176678	-3.14543	0.00198855	0.38953	Promoter	BCAR3;MIR760	1	94312206	94312255	-5.36387	-4.829	-0.297244
cg23912217	-0.440867	0.140214	-3.14424	0.00199616	0.38953	Promoter;GeneBody	TMEM254-AS1;TMEM254;TMEM254;TMEM254	10	81839110	81839160	-5.95693	-5.16244	-0.350264
cg04944537	-0.599382	0.190646	-3.14396	0.00199795	0.38953	GeneBody	GPR26	10	125428768	125428818	2.22374	2.92996	-0.423294
cg09253125	-0.48306	0.153664	-3.14361	0.00200022	0.38953	Promoter	IQCD;TPCN1	12	113658854	113658904	-5.44566	-4.55484	-0.430319
cg04022019	-0.437602	0.139219	-3.14327	0.00200243	0.38953	Promoter;GeneBody	SLC25A32;DCAF13	8	104427717	104427767	-5.21985	-3.88712	-0.583204
cg15726714	-0.673356	0.214301	-3.1421	0.00200992	0.38953	Promoter	PPIE	1	40204847	40204897	-5.76839	-5.2671	-0.337544
cg11483789	-0.376805	0.119946	-3.14147	0.00201402	0.38953	GeneBody	SEMA5B;SEMA5B	3	122745560	122745610	-5.076	-3.52792	-0.583325
cg08224185	-0.602163	0.191737	-3.14056	0.00201989	0.38953	Enhancer;OpenButNoTF	NA	5	153873642	153873692	2.81194	3.27853	-0.280965
cg25831189	-0.239461	0.076285	-3.13904	0.00202978	0.38953	GeneBody	L3MBTL3	6	130342046	130342096	-6.67459	-4.14345	-0.606112
cg21550804	0.2675	0.085289	3.1364	0.00204703	0.38953	Enhancer;OpenTF	NA	8	74282865	74282915	-1.93647	-0.128477	0.483637
cg25681618	-0.532454	0.169769	-3.13635	0.00204734	0.38953	Promoter	PAIP2B	2	71454280	71454330	-6.26462	-5.51369	-0.399834
cg26278370	-0.352897	0.112534	-3.13592	0.00205015	0.38953	Promoter	RBM5	3	50126217	50126267	-4.99941	-3.5906	-0.497165
cg26352374	-0.648572	0.206825	-3.13585	0.0020506	0.38953	Promoter	CCDC102A	16	57570232	57570281	-6.42152	-5.92002	-0.325257
cg15473066	0.420778	0.134188	3.13574	0.00205137	0.38953	Promoter	ZNF727	7	63505584	63505634	-1.83015	-0.74029	0.458587
cg24749688	-0.624856	0.199283	-3.13552	0.00205279	0.38953	Promoter	ZNF486	19	20278144	20278194	-4.61776	-3.79757	-0.512503
cg07031748	-0.626459	0.199827	-3.135	0.0020562	0.38953	Promoter	COPS3;COPS3	17	17184658	17184708	-5.8018	-5.20377	-0.374644
cg13638257	0.39507	0.126038	3.13453	0.00205931	0.38953	GeneBody	TAPBP;TAPBP	6	33280436	33280485	-3.62252	-2.44117	0.466715
cg15737365	-0.535597	0.170872	-3.13449	0.00205954	0.38953	GeneBody	LOC388242;LOC613038	16	30217403	30217453	-4.40063	-3.34565	-0.565039
cg15687138	-0.621994	0.198584	-3.13215	0.00207507	0.38953	Promoter;GeneBody	LYSMD1;LYSMD1;SCNM1;TNFAIP8L2-SCNM1	1	151138278	151138327	-4.74074	-3.85649	-0.550003
cg23206520	0.466738	0.149025	3.13194	0.00207642	0.38953	GeneBody	GULP1;GULP1	2	189158094	189158144	1.73497	2.67664	0.439513
cg11368578	-0.426074	0.136074	-3.1312	0.00208137	0.38953	Promoter	CDK5;SLC4A2;SLC4A2	7	150754887	150754937	-4.0582	-2.91267	-0.488079
cg19035107	-0.630315	0.201306	-3.13112	0.00208191	0.38953	Enhancer;OpenTF	NA	6	26745662	26745711	-4.64779	-3.99686	-0.410286
cg01235203	-0.63158	0.201769	-3.13021	0.00208796	0.38953	GeneBody	BCL6	3	187461949	187461999	-4.30738	-3.3933	-0.577315
cg06437942	-0.557429	0.178081	-3.13021	0.00208801	0.38953	Promoter	DOLK;NUP188	9	131710387	131710437	-6.38439	-5.55806	-0.460617
cg16576664	-0.264938	0.08464	-3.13018	0.00208818	0.38953	Promoter	CTU1	19	51611660	51611710	-5.76734	-3.67708	-0.553791
cg05770626	0.460032	0.147043	3.12855	0.00209909	0.38953	Promoter;GeneBody	PPIP5K2;PPIP5K2	5	102465432	102465482	4.73531	5.42689	0.31815
cg01049188	-0.424166	0.13558	-3.12853	0.00209923	0.38953	Promoter	PSMD4	1	151227077	151227127	-5.83788	-4.70489	-0.480573
cg11271457	-0.475924	0.152147	-3.12806	0.00210241	0.38953	Promoter	DROSHA;C5orf22	5	31532289	31532338	-6.06007	-5.05865	-0.476598
cg22781950	0.639618	0.20448	3.12802	0.00210267	0.38953	Enhancer;OpenButNoTF	NA	12	131200532	131200581	-5.55952	-5.02326	0.343002
cg08717632	0.598031	0.191217	3.12749	0.00210621	0.38953	Enhancer;ChromatinTF	NA	16	3151153	3151203	4.21221	4.90175	0.412368
cg08524221	-0.513331	0.164146	-3.12728	0.00210763	0.38953	Promoter;GeneBody	MIR636;MFSD11;MFSD11;SRSF2	17	74732242	74732292	-6.48313	-5.70342	-0.400253
cg11728900	-0.412959	0.132102	-3.12607	0.00211579	0.38953	Promoter	MCM10	10	13203410	13203460	-5.39609	-4.1275	-0.523875
cg09916466	0.603196	0.192977	3.12574	0.00211805	0.38953	Promoter	ANKMY1;DUSP28	2	241498112	241498162	4.00358	4.66102	0.396567
cg21030500	-0.636795	0.203777	-3.12496	0.00212333	0.38953	Promoter	SPTB	14	65290078	65290128	-7.0662	-6.47021	-0.379524
cg16993440	-0.400972	0.128337	-3.12437	0.00212735	0.38953	Promoter;GeneBody	LOC100131067;ZCCHC9;RNU5E-1;RNU5D-1	5	80597234	80597284	-6.16247	-5.00532	-0.463985
cg00087098	-0.539095	0.172588	-3.1236	0.00213256	0.38953	Promoter	G3BP2;G3BP2	4	76598919	76598969	-4.83386	-3.9934	-0.453086
cg26329349	-0.591562	0.189392	-3.12347	0.00213343	0.38953	Promoter	COPS5	8	67974458	67974508	-6.3312	-5.64467	-0.406126
cg07454558	-0.35439	0.113488	-3.12271	0.00213864	0.38953	GeneBody	TANC1	2	159826472	159826521	-5.02702	-3.63623	-0.492882
cg20585500	0.461288	0.147733	3.12245	0.00214044	0.38953	Promoter	GPHA2	11	64703143	64703193	5.28915	5.95635	0.307772
cg07180897	0.197481	0.0632622	3.12162	0.0021461	0.38953	GeneBody	HLA-DQB2	6	32729130	32729180	0.779709	4.07773	0.651295
cg06644660	-0.404394	0.12957	-3.12104	0.00215005	0.38953	NA	NA	1	117317838	117317888	4.9225	5.86935	-0.382898
cg00908927	0.61277	0.196489	3.11859	0.00216696	0.38953	Promoter	TENM4	11	79152920	79152970	-1.54125	-0.995569	0.334375
cg06741594	-0.635464	0.203788	-3.11826	0.00216923	0.38953	GeneBody	PLXNA4;PLXNA4;PLXNA4	7	132260426	132260476	-3.5862	-2.74029	-0.537546
cg23530850	0.631659	0.20257	3.11823	0.00216942	0.38953	Promoter;GeneBody	GSE1;GSE1	16	85646961	85647011	-6.08095	-5.41075	0.423334
cg01628253	-0.521021	0.167099	-3.11805	0.00217073	0.38953	Promoter	HAX1	1	154244960	154245010	-6.68972	-5.80754	-0.459635
cg12346467	-0.414264	0.132867	-3.11789	0.0021718	0.38953	Promoter	RIOK2	5	96519010	96519060	-5.16354	-4.03495	-0.467534
cg12167548	0.382876	0.122816	3.11746	0.00217478	0.38953	GeneBody	LINC00299	2	8464763	8464813	-3.70744	-2.21383	0.571866
cg10037053	-0.408217	0.130957	-3.11718	0.00217671	0.38953	Promoter	TRIM26	6	30181425	30181475	-4.79104	-3.45342	-0.546037
cg27549878	0.440137	0.141313	3.11462	0.00219454	0.38953	GeneBody	SPRED3;SPRED3	19	38886554	38886603	-2.33871	-1.55411	0.34533
cg16538674	-0.629761	0.202306	-3.11291	0.00220653	0.38953	GeneBody	C6orf10	6	32335060	32335110	1.80536	2.56132	-0.476074
cg09140693	0.652557	0.209644	3.11268	0.00220815	0.38953	NA	NA	7	54794760	54794810	3.23298	3.87602	0.419625
cg02077165	-0.535609	0.172082	-3.11253	0.00220923	0.38953	Promoter	RPA2	1	28241257	28241307	-5.56377	-4.68957	-0.46823
cg04553410	-0.563451	0.181034	-3.11241	0.00221007	0.38953	Promoter	GBX1	7	150864837	150864886	-4.78869	-3.84724	-0.530461
cg14508122	-0.552118	0.177404	-3.1122	0.00221154	0.38953	Promoter	SNW1;C14orf178	14	78227298	78227347	-6.87343	-6.20368	-0.369783
cg14525832	0.473852	0.152276	3.11179	0.00221442	0.38953	Promoter	ALKBH1;SLIRP	14	78174589	78174639	-4.66747	-3.83548	0.394238
cg20071949	0.640038	0.205695	3.11159	0.00221588	0.38953	Promoter	ZC3HC1	7	129691449	129691499	-2.24785	-1.60934	0.408674
cg13436085	-0.459514	0.14768	-3.11155	0.00221611	0.38953	Promoter	ABCF3	3	183904316	183904365	-4.43306	-3.09903	-0.613004
cg10521413	-0.52067	0.167367	-3.11096	0.00222034	0.38953	TSS;Promoter	RIOK2;RIOK2	5	96519005	96519055	-5.23886	-4.47473	-0.397859
cg27526518	-0.518896	0.166809	-3.11071	0.00222206	0.38953	Enhancer;OpenButNoTF	NA	12	3709877	3709927	4.80893	5.42811	-0.321291
cg23627909	-0.446177	0.14351	-3.10903	0.002234	0.38953	Promoter	RTN1	14	60337760	60337810	-6.4154	-5.23982	-0.524518
cg12182343	-0.212049	0.0682059	-3.10896	0.00223449	0.38953	Enhancer;OpenTF	NA	17	75955872	75955922	-4.68495	-1.88685	-0.593335
cg05051199	-0.359914	0.115787	-3.10841	0.0022384	0.38953	Promoter	PCYT1A	3	196014796	196014845	-5.50264	-3.98407	-0.546555
cg04566233	0.384046	0.12356	3.10819	0.00224	0.38953	GeneBody	RPTOR	17	78771243	78771293	4.13032	4.80307	0.258365
cg09356141	0.549396	0.176776	3.10787	0.00224225	0.38953	Promoter	LALBA	12	48963683	48963733	4.45056	5.13209	0.374431
cg12375025	-0.410787	0.132209	-3.1071	0.00224774	0.38953	Promoter	RTTN	18	67873077	67873126	-5.47615	-4.27226	-0.494544
cg06798480	-0.516788	0.166332	-3.10697	0.0022487	0.38953	Promoter	SETD5-AS1;SETD5	3	9439173	9439222	-5.81392	-5.25321	-0.289769
cg05096259	-0.454839	0.146412	-3.10656	0.00225161	0.38953	Promoter	TMF1	3	69101575	69101625	-5.71431	-4.72011	-0.452199
cg11173202	-0.622186	0.200289	-3.10644	0.00225248	0.38953	Promoter	TOB2	22	41843077	41843126	-5.77608	-5.07592	-0.435634
cg04671145	-0.231987	0.0747404	-3.1039	0.00227074	0.38953	Enhancer;OpenTF	NA	6	157041096	157041146	-4.20406	-2.08949	-0.490553
cg16395953	0.407038	0.131155	3.10349	0.00227375	0.38953	Promoter	IFIT1	10	91152122	91152172	-5.25468	-4.34195	0.371513
cg03837627	-0.332379	0.107129	-3.10261	0.00228006	0.38953	Promoter	NSRP1;MIR423;MIR3184	17	28443707	28443757	-4.99472	-3.2345	-0.585058
cg17100751	-0.537431	0.173237	-3.10229	0.0022824	0.38953	GeneBody	GALNT2	1	230414293	230414343	4.82845	5.36151	-0.286481
cg06115535	-0.654074	0.210884	-3.10158	0.00228755	0.38953	Promoter	CCDC115;IMP4	2	131100015	131100065	-3.63239	-3.04435	-0.38462
cg19478983	-0.663303	0.213941	-3.10041	0.00229612	0.38953	Promoter	ING3	7	120590543	120590593	-5.78241	-5.0905	-0.458945
cg18228203	0.619658	0.199897	3.09988	0.00229997	0.38953	GeneBody	TCTE1	6	44254291	44254341	4.1223	4.75814	0.394008
cg04556220	-0.513964	0.165821	-3.09951	0.00230263	0.38953	GeneBody	MTMR9LP	1	32706433	32706483	-5.60828	-4.75636	-0.437855
cg26097271	-0.346406	0.111779	-3.09903	0.0023062	0.38953	Promoter	MED6	14	71067297	71067347	-4.8488	-3.15678	-0.586128
cg19304800	-0.560688	0.180934	-3.09886	0.00230745	0.38953	Enhancer;OpenTF	NA	5	153853008	153853058	-4.37609	-3.5417	-0.467834
cg09669099	-0.667568	0.215438	-3.09866	0.00230889	0.38953	Promoter	TERF2	16	69419557	69419607	-5.60099	-4.9282	-0.449136
cg08376020	-0.471606	0.152204	-3.09851	0.00231001	0.38953	GeneBody	ABLIM2;ABLIM2	4	8154268	8154318	3.30051	4.01092	-0.335034
cg00735591	-0.620581	0.20032	-3.09795	0.0023141	0.38953	Promoter	DNM2;MIR638	19	10828616	10828666	-6.01245	-5.43263	-0.359826
cg19447671	-0.290879	0.0939124	-3.09734	0.00231855	0.38953	Promoter	ATF2;MIR933	2	176032465	176032514	-6.27319	-4.30157	-0.573503
cg04309214	-0.505187	0.163124	-3.09695	0.00232145	0.38953	Enhancer;OpenTF	NA	16	3009347	3009397	4.23553	5.0076	-0.390038
cg19993133	-0.51299	0.1657	-3.0959	0.00232922	0.38953	NA	NA	22	20484755	20484805	0.887176	1.66048	-0.3967
cg01226447	-0.254297	0.082144	-3.09575	0.00233031	0.38953	Promoter	ETFB	19	51870714	51870764	-6.26805	-3.79602	-0.62863
cg08985282	-0.509595	0.164612	-3.09573	0.00233049	0.38953	GeneBody	MAD1L1	7	2089600	2089650	3.12068	3.9312	-0.413038
cg12283482	0.462774	0.149507	3.09534	0.00233337	0.38953	Promoter	AASDH	4	57254705	57254755	-0.413923	0.351309	0.354129
cg21655280	-0.408556	0.132011	-3.09486	0.00233691	0.38953	Promoter	HDAC11;HDAC11	3	13521164	13521213	-5.30009	-4.26085	-0.424585
cg13167052	-0.593066	0.191657	-3.09442	0.00234018	0.38953	Enhancer;OpenTF	NA	2	154334028	154334078	-4.71215	-3.8112	-0.534323
cg23316671	-0.416699	0.134699	-3.09355	0.00234662	0.38953	Promoter	ERCC8;NDUFAF2	5	60241275	60241325	-4.72592	-3.72757	-0.416012
cg13616963	-0.702103	0.227025	-3.09262	0.00235358	0.38953	Promoter	ARF4	3	57583610	57583660	-4.99815	-4.36885	-0.441828
cg01089095	-0.397384	0.128537	-3.09159	0.00236129	0.38953	Promoter	CHCHD1	10	75541620	75541669	-6.06208	-4.70376	-0.539772
cg00463202	-0.583704	0.188806	-3.09156	0.0023615	0.38953	Promoter	ADPRHL1	13	114107661	114107711	4.50666	5.03021	-0.305601
cg14586630	-0.51146	0.165462	-3.09111	0.00236484	0.38953	Promoter	MTO1	6	74171541	74171591	-5.12633	-4.12825	-0.510478
cg17562763	-0.426481	0.137981	-3.09086	0.00236675	0.38953	Promoter	NUDT8	11	67397978	67398027	-3.86127	-2.55545	-0.556907
cg16317961	-0.387761	0.125465	-3.0906	0.00236867	0.38953	Promoter;GeneBody	MAPRE2;MAPRE2;MAPRE2;MAPRE2	18	32621748	32621798	-4.98152	-3.36973	-0.624988
cg17838734	-0.260684	0.0843474	-3.0906	0.00236869	0.38953	Promoter;GeneBody	TPBG;TPBG	6	83073875	83073925	-4.99761	-2.62262	-0.619123
cg18351448	-0.449707	0.145532	-3.0901	0.00237245	0.38953	GeneBody	PARD3	10	34408537	34408587	3.31272	4.22421	-0.409903
cg22311942	-0.357946	0.115857	-3.08956	0.00237649	0.38953	Promoter	NUP85	17	73201390	73201440	-5.52926	-4.03348	-0.535411
cg10234585	-0.52859	0.171117	-3.08906	0.00238031	0.38953	NA	NA	16	33959785	33959835	1.22192	1.93702	-0.377995
cg05845357	0.647856	0.209731	3.08899	0.00238081	0.38953	Promoter	FAM227A;CBY1	22	39052699	39052749	-6.84343	-6.22586	0.400099
cg11819799	-0.553109	0.179089	-3.08846	0.00238479	0.38953	GeneBody	SH3PXD2A	10	105452290	105452340	-3.77054	-2.72212	-0.579887
cg18655958	-0.494955	0.160325	-3.0872	0.00239435	0.38953	Promoter	TMEM143;SYNGR4	19	48867355	48867404	-6.68985	-5.92734	-0.377407
cg01848115	0.494476	0.160172	3.08715	0.00239471	0.38953	Enhancer;OpenTF	NA	21	47052102	47052152	-3.55402	-2.95697	0.295227
cg04665180	-0.593602	0.192288	-3.08706	0.00239544	0.38953	Promoter	NCS1	9	132934972	132935022	-4.94278	-4.24345	-0.415126
cg27140474	-0.3779	0.122431	-3.08663	0.00239869	0.38953	Promoter	PCF11	11	82868555	82868605	-6.64681	-5.82892	-0.30908
cg23542858	-0.397203	0.128685	-3.08663	0.0023987	0.38953	Promoter	RNF139	8	125486704	125486753	-5.34351	-4.07021	-0.505759
cg15291410	-0.485263	0.15722	-3.08651	0.00239955	0.38953	Promoter	TRMT2A;RANBP1	22	20104960	20105009	-6.97415	-6.0714	-0.438072
cg12351768	-0.415214	0.134571	-3.08545	0.00240763	0.38953	Enhancer;OpenButNoTF	NA	13	113296143	113296193	3.58727	4.76359	-0.488422
cg10794915	-0.210998	0.0683876	-3.08532	0.00240865	0.38953	Promoter	SLFN5	17	33569936	33569986	-5.79068	-2.85269	-0.619909
cg21404028	-0.55493	0.179907	-3.08454	0.00241457	0.38953	Promoter	TSEN15	1	184020638	184020688	-5.90885	-5.08381	-0.457839
cg20349687	-0.647286	0.209906	-3.0837	0.00242101	0.38953	Promoter	EIF2AK3	2	88927078	88927128	-5.1339	-4.40162	-0.473995
cg02676175	-0.430021	0.139458	-3.08351	0.00242248	0.38953	Promoter;GeneBody	KCTD11;ACAP1	17	7253672	7253721	-0.0550288	0.79906	-0.367276
cg06315390	-0.418082	0.135594	-3.08333	0.00242387	0.38953	Promoter	FAM118A;FAM118A	22	45704914	45704963	-2.90767	-1.93097	-0.408342
cg23639692	0.622632	0.202019	3.08205	0.00243367	0.38953	NA	NA	7	27175152	27175202	-3.31101	-2.67596	0.395407
cg12198830	0.633469	0.20559	3.08122	0.00244007	0.38953	Enhancer;OpenTF	NA	12	106645441	106645491	3.40893	4.06654	0.416577
cg09474229	-0.366451	0.118938	-3.08103	0.00244157	0.38953	GeneBody	RINL	19	39360330	39360380	-4.62368	-3.34012	-0.470359
cg01351421	-0.644937	0.20934	-3.08081	0.00244328	0.38953	Promoter	TTC26	7	138818342	138818392	-5.8729	-5.26706	-0.39073
cg14445783	-0.497715	0.161584	-3.08023	0.00244771	0.38953	NA	NA	8	33580853	33580903	4.14279	4.77722	-0.315766
cg20555477	-0.410509	0.133288	-3.07987	0.00245054	0.38953	Promoter;GeneBody	HNRNPK;RMI1;HNRNPK	9	86594840	86594890	-4.15093	-2.55473	-0.655256
cg07575624	-0.45378	0.147418	-3.07818	0.00246364	0.38953	Promoter	RGS2	1	192778623	192778673	-6.00502	-5.22978	-0.351788
cg27386563	0.44338	0.144081	3.07728	0.00247064	0.38953	GeneBody	SPG11	15	44951894	44951944	3.11139	3.85293	0.328784
cg11810743	-0.327626	0.106476	-3.07698	0.00247297	0.38953	GeneBody	DACT2	6	168714693	168714742	-2.29023	-1.69983	-0.193431
cg09663530	-0.234389	0.076229	-3.0748	0.00249009	0.38953	GeneBody	MGA	15	41953780	41953830	-4.6417	-1.88189	-0.64687
cg20157484	-0.363407	0.118207	-3.07432	0.00249387	0.38953	Promoter	SCAF11	12	46385476	46385526	-5.30055	-3.614	-0.612904
cg18411500	0.518763	0.168766	3.07386	0.00249751	0.38953	Enhancer;OpenTF	NA	11	19367507	19367557	-2.73783	-1.91278	0.428004
cg08702007	-0.481242	0.156563	-3.07379	0.00249802	0.38953	Promoter	PAN3	13	28712537	28712587	-5.53699	-4.60274	-0.449598
cg20647418	-0.541036	0.176032	-3.0735	0.00250031	0.38953	GeneBody	PYY	17	42061092	42061142	-5.44199	-4.73739	-0.381214
cg27167439	-0.227193	0.0739395	-3.07269	0.00250673	0.38953	GeneBody	C1orf21	1	184356933	184356983	-5.46653	-2.88762	-0.585912
cg10184649	-0.64271	0.209174	-3.0726	0.00250741	0.38953	Promoter;GeneBody	PEX3;ADAT2	6	143771269	143771319	-5.4027	-4.8181	-0.375728
cg23092777	-0.314282	0.102301	-3.07215	0.00251104	0.38953	Promoter	ZFC3H1;THAP2	12	72057723	72057773	-5.8582	-3.95691	-0.597542
cg22037798	-0.384089	0.125032	-3.07194	0.0025127	0.38953	Promoter	EXOC8;SPRTN	1	231473786	231473836	-4.83836	-3.20731	-0.626469
cg27160348	-0.394547	0.128449	-3.07161	0.00251526	0.38953	GeneBody	HLA-DQB2	6	32729590	32729639	1.74191	2.73172	-0.390527
cg04326269	-0.625706	0.203737	-3.07115	0.00251893	0.38953	GeneBody	THRA;THRA;THRA	17	38219789	38219838	-5.14155	-4.58865	-0.345956
cg04570827	-0.467364	0.15226	-3.06951	0.00253199	0.38953	Promoter	ZC3H13;CPB2-AS1	13	46627107	46627157	-4.37363	-3.40831	-0.451155
cg23637354	-0.575873	0.187671	-3.06853	0.00253987	0.38953	Enhancer;OpenButNoTF	NA	6	167809827	167809877	1.06723	1.57282	-0.291152
cg07199862	-0.718673	0.234215	-3.06844	0.00254058	0.38953	GeneBody	TALDO1	11	763485	763535	5.49931	6.09606	-0.428865
cg07987262	-0.304838	0.0993661	-3.06783	0.00254548	0.38953	Promoter	NR2C2AP	19	19314408	19314457	-5.36337	-3.74106	-0.494542
cg26065952	0.471167	0.153585	3.06779	0.00254574	0.38953	Promoter	MRPL21;IGHMBP2	11	68670776	68670826	-5.7791	-5.05083	0.343138
cg24060527	-0.549886	0.179276	-3.06726	0.00255004	0.38953	GeneBody	NTN1	17	9066156	9066205	4.79724	5.33827	-0.297502
cg19462523	-0.315068	0.102722	-3.06719	0.00255057	0.38953	Promoter;GeneBody	SOX2;SOX2-OT;SOX2-OT;SOX2-OT	3	181429859	181429909	-4.04835	-2.27588	-0.558449
cg25287247	-0.560076	0.182656	-3.06628	0.00255791	0.38953	Promoter;GeneBody	RMND5A;RNF103-CHMP3	2	86946909	86946959	-4.95333	-4.08005	-0.489105
cg02076698	-0.587906	0.191738	-3.06619	0.00255863	0.38953	Promoter	SOGA3	6	127840481	127840531	-3.9928	-3.15413	-0.493058
cg16344195	-0.603859	0.196973	-3.0657	0.00256261	0.38953	Promoter	LOC285074	2	87304015	87304065	-4.78753	-3.94998	-0.505762
cg17084326	-0.507459	0.165534	-3.06559	0.00256349	0.38953	Promoter	CNOT7;VPS37A	8	17104852	17104902	-7.58611	-6.79297	-0.402487
cg02809707	-0.266057	0.0867904	-3.06552	0.00256409	0.38953	Promoter	LOC285084	2	175191069	175191119	-6.05652	-3.88474	-0.577818
cg20769102	-0.593377	0.193605	-3.06488	0.00256925	0.38953	Promoter	POLR2K	8	101162712	101162762	-5.94045	-5.33974	-0.356448
cg07178553	-0.609095	0.198739	-3.0648	0.00256985	0.38953	Enhancer;OpenButNoTF	NA	1	2359609	2359659	4.23031	4.61861	-0.236514
cg20549080	-0.458541	0.149626	-3.06457	0.0025717	0.38953	Promoter	PPRC1	10	103892614	103892663	-5.85772	-4.78998	-0.489607
cg07362537	0.576911	0.188268	3.06431	0.00257385	0.38953	Promoter;GeneBody	VPS52;RPS18	6	33240771	33240821	-2.28946	-1.54947	0.426911
cg02759005	-0.702738	0.229368	-3.0638	0.00257802	0.38953	Promoter	SELK	3	53925912	53925962	-4.49572	-3.81788	-0.476346
cg01183669	-0.303324	0.0990037	-3.06377	0.00257825	0.38953	Promoter	ST7L;CAPZA1	1	113162242	113162292	-5.86632	-3.97703	-0.573068
cg06042504	-0.327527	0.106915	-3.06343	0.00258096	0.38953	Enhancer;OpenButNoTF	NA	8	55087275	55087324	2.27219	3.71028	-0.471016
cg09432166	-0.518802	0.16938	-3.06295	0.00258487	0.38953	Promoter	TMEM167B	1	109633140	109633190	-3.96045	-2.92084	-0.539353
cg00730780	-0.386535	0.12622	-3.06238	0.00258955	0.38953	GeneBody	KIAA1462	10	30316138	30316188	-5.41903	-3.97692	-0.557425
cg17221980	-0.543354	0.177442	-3.06215	0.00259138	0.38953	Promoter	NUS1	6	117996438	117996487	-4.92488	-4.07945	-0.459365
cg08680731	-0.630338	0.205882	-3.06165	0.00259553	0.38953	Promoter	VPS41	7	38948782	38948832	-5.07724	-4.59341	-0.304972
cg15911328	0.525445	0.171648	3.06118	0.00259936	0.38953	Promoter	PCDHB8	5	140556839	140556889	-0.892519	-0.133757	0.398688
cg04271617	-0.404819	0.132264	-3.0607	0.0026033	0.38953	GeneBody	ADARB2	10	1416546	1416596	2.74265	3.62781	-0.358331
cg03660578	-0.591244	0.193189	-3.06044	0.00260538	0.38953	GeneBody	DFFB	1	3791610	3791660	5.18449	5.62265	-0.259058
cg11799172	-0.484879	0.158455	-3.06005	0.0026086	0.38953	Promoter;GeneBody	ZEB1;ZEB1-AS1	10	31607392	31607442	-5.37862	-4.41262	-0.468391
cg07318088	-0.649505	0.212253	-3.06005	0.00260862	0.38953	Promoter	CASP8AP2	6	90539194	90539244	-4.73536	-4.11563	-0.40252
cg15749322	-0.39427	0.128851	-3.05988	0.00260996	0.38953	Promoter	ANKRD42	11	82905199	82905249	-6.43006	-4.98297	-0.570546
cg08941122	0.638432	0.208657	3.05972	0.00261131	0.38953	GeneBody	HNRNPH1;HNRNPH1	5	179050066	179050115	-4.57539	-4.04549	0.338304
cg01251548	-0.425991	0.13923	-3.05961	0.0026122	0.38953	Promoter	NCR3LG1	11	17372745	17372795	1.51518	2.56701	-0.448071
cg10823546	-0.443601	0.145003	-3.05925	0.0026152	0.38953	Promoter	NAA35	9	88555653	88555703	-6.22948	-5.52786	-0.31124
cg01428378	-0.628178	0.205362	-3.05888	0.00261824	0.38953	GeneBody	CCDC62	12	123259741	123259790	-5.9493	-5.39026	-0.351172
cg15299888	-0.489284	0.159968	-3.05864	0.00262019	0.38953	Enhancer;OpenButNoTF	NA	18	75680806	75680856	4.11093	4.70989	-0.293059
cg08793459	-0.173102	0.0565971	-3.05849	0.00262141	0.38953	Promoter	PTRH2;VMP1	17	57784647	57784697	-5.20668	-1.2136	-0.691208
cg23951927	-0.517471	0.169215	-3.05807	0.00262493	0.38953	Promoter	SART3;ISCU	12	108955283	108955333	-5.7042	-4.89886	-0.416739
cg10628276	-0.692724	0.226547	-3.05776	0.00262748	0.38953	Promoter	ZNF613	19	52430584	52430633	-4.54222	-3.9532	-0.408033
cg08122831	-0.325517	0.106462	-3.05758	0.00262892	0.38953	Enhancer;OpenButNoTF	NA	2	213697579	213697629	1.67642	3.17014	-0.486232
cg08795535	-0.593815	0.194334	-3.05564	0.00264501	0.38953	Enhancer;ChromatinTF	NA	10	2777128	2777177	1.98151	2.603	-0.369052
cg17085123	-0.53838	0.176219	-3.05519	0.0026488	0.38953	Enhancer;OpenTF	NA	1	54943133	54943183	-2.98662	-2.28825	-0.375989
cg15714607	-0.252118	0.0825234	-3.0551	0.00264948	0.38953	Promoter	UVRAG	11	75526013	75526063	-4.89086	-2.38809	-0.630993
cg16436509	-0.18918	0.0619253	-3.05498	0.00265055	0.38953	Promoter	COX6A1	12	120875849	120875899	-5.45519	-1.70997	-0.708522
cg14815005	-0.529033	0.173172	-3.05496	0.00265067	0.38953	Promoter	MAPK1	22	22222162	22222211	-5.6817	-4.78108	-0.476458
cg08856224	-0.592657	0.194046	-3.05421	0.00265695	0.38953	NA	NA	1	94860295	94860345	3.51991	4.18852	-0.396255
cg00795205	0.556517	0.182253	3.05354	0.00266251	0.38953	GeneBody	PRKCB	16	23916417	23916467	4.08191	4.61282	0.295465
cg27247736	0.369692	0.121124	3.05218	0.00267391	0.38953	GeneBody	PNLDC1;PNLDC1	6	160241056	160241106	0.187893	1.24014	0.389008
cg01840575	-0.425929	0.139567	-3.0518	0.00267715	0.38953	GeneBody	SRSF7	2	38977908	38977958	-3.50678	-2.11576	-0.592477
cg12995410	-0.583529	0.191272	-3.05077	0.00268576	0.38953	Promoter	ZBTB2	6	151712734	151712784	-5.3785	-4.6002	-0.454157
cg14585611	-0.512292	0.167951	-3.05025	0.00269015	0.38953	Promoter	CIR1;SCRN3	2	175260371	175260421	-5.13184	-4.21231	-0.471068
cg02917972	-0.480413	0.157615	-3.04802	0.0027091	0.38953	GeneBody	ZCCHC11	1	53018210	53018260	-5.46504	-4.42948	-0.497501
cg11142826	-0.559456	0.183562	-3.04777	0.00271118	0.38953	Promoter	WNT3	17	44896175	44896224	-4.80111	-3.96367	-0.468506
cg25134647	-0.0905351	0.0297135	-3.04693	0.00271832	0.38953	Enhancer;OpenTF	NA	12	25454941	25454991	-4.61201	1.02964	-0.510767
cg11637712	-0.442864	0.145352	-3.04685	0.00271905	0.38953	GeneBody	ARHGAP23	17	36665844	36665894	-4.11478	-2.88084	-0.546467
cg18986329	-0.54979	0.180457	-3.04665	0.00272072	0.38953	Promoter	GIN1;PPIP5K2	5	102455989	102456039	-5.54339	-4.83418	-0.389913
cg12980886	-0.539139	0.176964	-3.0466	0.00272114	0.38953	Promoter	DIP2B	12	50898573	50898623	-5.81737	-4.91093	-0.488699
cg20439252	-0.379174	0.124459	-3.04658	0.00272138	0.38953	Promoter	TIMM8B;SDHD	11	111956974	111957024	-5.43636	-4.40122	-0.392497
cg07878085	-0.457745	0.150256	-3.04644	0.00272257	0.38953	GeneBody	RCVRN	17	9801088	9801138	2.6814	3.35282	-0.307341
cg17061179	-0.345341	0.113364	-3.0463	0.00272371	0.38953	Promoter	ATAD1;CFL1P1	10	89578541	89578591	-5.89197	-4.89647	-0.343786
cg22669787	-0.548578	0.180106	-3.04586	0.00272746	0.38953	Enhancer;OpenTF	NA	2	127729548	127729598	-4.91518	-4.13913	-0.425725
cg03230822	-0.483796	0.158846	-3.0457	0.00272887	0.38953	Promoter;GeneBody	ETV1;ETV1;ETV1	7	14029653	14029702	-4.34463	-3.23028	-0.539115
cg18634211	0.350633	0.115153	3.04494	0.00273534	0.38953	Promoter	LIN28A	1	26737213	26737263	-3.57557	-2.27893	0.454645
cg22853986	-0.325133	0.106798	-3.04437	0.00274026	0.38953	Promoter	TRMT12	8	125463261	125463311	-5.86361	-4.68789	-0.382266
cg07088950	-0.609538	0.200234	-3.04413	0.00274233	0.38953	Enhancer;OpenTF	NA	14	95403094	95403144	4.73697	5.2572	-0.317102
cg18608498	0.432951	0.142258	3.04342	0.0027484	0.38953	Promoter;GeneBody	CFL1P1;ATAD1	10	89577399	89577449	-4.57962	-3.79916	0.337904
cg17424056	-0.628952	0.20668	-3.04312	0.002751	0.38953	Promoter	AMBRA1	11	46615413	46615463	-5.1219	-4.40056	-0.45369
cg15961785	-0.633531	0.208195	-3.04297	0.00275234	0.38953	Promoter	TSR1;SGSM2;SGSM2	17	2240223	2240272	-5.98047	-5.42827	-0.349836
cg21128460	-0.483136	0.158774	-3.04291	0.00275283	0.38953	Promoter;GeneBody	RNF6;RNF6;RNF6	13	26795944	26795994	-6.92674	-6.15489	-0.372905
cg11718235	-0.354995	0.11667	-3.04273	0.00275435	0.38953	Promoter	ZNF583;ZNF583;ZNF583	19	56915184	56915233	-3.76309	-2.21754	-0.548662
cg02365754	-0.530943	0.174502	-3.04262	0.00275536	0.38953	GeneBody	MAML3	4	140738119	140738169	5.40424	6.26021	-0.45447
cg18872016	-0.549304	0.180615	-3.04129	0.00276679	0.38953	Enhancer;OpenTF	NA	17	72192970	72193020	3.47031	4.23278	-0.418826
cg23604584	-0.562049	0.184811	-3.04121	0.00276755	0.38953	Promoter	KPNA3	13	50367066	50367115	-4.59171	-3.79778	-0.446225
cg10119679	0.523373	0.172099	3.04111	0.00276835	0.38953	Promoter	INPPL1	11	71935304	71935354	-3.54427	-2.80752	0.385597
cg17006779	-0.256765	0.0844397	-3.04081	0.00277101	0.38953	Promoter	NUFIP2	17	27621123	27621173	-6.36632	-4.6462	-0.441666
cg00005083	-0.514456	0.169223	-3.04011	0.00277706	0.389593	Promoter	TDRD6	6	46655543	46655592	3.99913	4.68833	-0.354561
cg01399264	-0.376088	0.123745	-3.03922	0.00278484	0.389593	Enhancer;OpenTF	NA	11	16634466	16634516	-4.86465	-3.62168	-0.467464
cg09000178	-0.385325	0.126796	-3.03893	0.00278738	0.389593	Promoter	CBFB	16	67063319	67063368	-5.93169	-4.43312	-0.577438
cg13343238	-0.363593	0.119653	-3.03873	0.00278912	0.389593	Promoter;GeneBody	GLCE;MIR548H4	15	69453313	69453363	-3.63969	-2.63766	-0.364331
cg16939720	0.549792	0.180946	3.03842	0.00279177	0.389593	Enhancer;OpenTF	NA	10	22762097	22762147	4.48273	5.16959	0.37763
cg20982046	0.362704	0.119438	3.03676	0.00280633	0.391055	Enhancer;OpenTF	NA	8	74282883	74282932	-1.42525	-0.108246	0.477681
cg04940109	-0.477096	0.157137	-3.03618	0.00281143	0.391161	Promoter	BMPR2	2	203240383	203240433	-5.31049	-4.35977	-0.453587
cg19616851	-0.396151	0.130509	-3.03544	0.00281794	0.391161	NA	NA	7	63363762	63363812	2.00256	3.133	-0.447825
cg03314080	-0.512724	0.168921	-3.03528	0.00281933	0.391161	Promoter	NFE2L2;NFE2L2	2	178129854	178129904	-4.34123	-3.21133	-0.579326
cg25241102	0.646292	0.213021	3.03393	0.00283129	0.392252	Promoter	HNMT	2	138721787	138721837	-1.66035	-1.06779	0.382966
cg12732734	0.477194	0.157379	3.03213	0.00284722	0.392298	GeneBody	PIGX	3	196462681	196462731	4.27347	4.98918	0.341535
cg26538116	-0.193925	0.0639569	-3.03212	0.00284732	0.392298	Promoter	LRPPRC	2	44223279	44223329	-5.63745	-2.25744	-0.65547
cg18455978	-0.438891	0.144755	-3.03196	0.00284881	0.392298	Promoter	SARS2;MRPS12;MRPS12	19	39421261	39421311	-6.81165	-5.91683	-0.392729
cg02383089	-0.483737	0.159553	-3.03183	0.00284993	0.392298	Promoter	ZNRD1-AS1;ZNRD1	6	30028954	30029003	-6.27066	-5.49718	-0.37416
cg15382580	-0.591575	0.195154	-3.03133	0.00285442	0.392298	GeneBody	IER2	19	13263720	13263770	-5.82828	-5.02721	-0.473891
cg03200120	-0.56107	0.185102	-3.03113	0.00285617	0.392298	GeneBody	ZFP57	6	29641443	29641493	4.97853	5.70951	-0.41013
cg08766149	-0.645899	0.213178	-3.02987	0.00286748	0.393136	Promoter	GZMB	14	25103301	25103351	2.44086	3.06875	-0.40555
cg15067401	-0.319097	0.105333	-3.02941	0.00287158	0.393136	Promoter	CEP290;TMTC3	12	88536400	88536450	-5.05687	-3.30938	-0.557618
cg06789412	-0.26805	0.0884944	-3.02901	0.00287514	0.393136	Promoter	RPL24	3	101405552	101405601	-4.59495	-2.27875	-0.620859
cg00159442	-0.553324	0.182699	-3.02862	0.00287868	0.393136	Promoter	PHF5A;ACO2	22	41864924	41864974	-5.73962	-5.0353	-0.389721
cg12964346	0.622211	0.205535	3.02727	0.00289081	0.393732	GeneBody	TRIO	5	14507484	14507534	4.91656	5.68276	0.476743
cg14692950	-0.621799	0.205404	-3.02721	0.0028914	0.393732	GeneBody	DNAH2	17	7644024	7644074	1.52953	2.16641	-0.396009
cg14515996	-0.501276	0.165633	-3.02643	0.00289844	0.393732	Enhancer;OpenTF	NA	7	12755396	12755446	-4.83783	-4.1657	-0.336923
cg21438706	-0.50965	0.168406	-3.02631	0.00289946	0.393732	Promoter	CDC14A	1	100816970	100817020	-4.84966	-4.09491	-0.384662
cg06102149	0.558655	0.184672	3.02512	0.00291023	0.394635	GeneBody	SYNGAP1	6	33391615	33391665	3.39131	4.13114	0.413309
cg27559893	-0.580201	0.191832	-3.02453	0.00291563	0.394809	Promoter	PRRC2A	6	31588155	31588204	-4.88522	-4.24425	-0.371893
cg12962191	-0.448405	0.148401	-3.02158	0.00294255	0.396112	Promoter;GeneBody	PCDHA7;PCDHA1;PCDHA2;PCDHA3;PCDHA4;PCDHA5;PCDHA6	5	140213924	140213974	-2.7741	-1.85064	-0.414085
cg23922289	-0.588677	0.194828	-3.02151	0.00294319	0.396112	Promoter;GeneBody	LMNA;LMNA	1	156084490	156084539	-5.5901	-4.76532	-0.485533
cg25383699	0.512504	0.169623	3.02143	0.00294397	0.396112	Promoter	COL21A1	6	56111908	56111958	-2.47981	-1.67914	0.410347
cg11459648	-0.293066	0.0970093	-3.021	0.00294787	0.396112	GeneBody	SLC23A1	5	138714289	138714338	2.46265	4.19961	-0.509045
cg18538270	0.616937	0.204219	3.02096	0.00294827	0.396112	Promoter	NARF;NARF	17	80415769	80415819	-6.58931	-6.04329	0.336865
cg21619639	-0.742916	0.245942	-3.02069	0.00295074	0.396112	Promoter	PLRG1	4	155471085	155471135	-4.77886	-4.19809	-0.431464
cg27294008	0.442697	0.146602	3.01972	0.0029597	0.396112	GeneBody	NEK4	3	52748310	52748360	4.50354	5.27924	0.3434
cg02460426	-0.243093	0.0805083	-3.01947	0.00296196	0.396112	Promoter;GeneBody	LOC100507547;PPT2;PPT2-EGFL8;PPT2	6	32122098	32122148	-5.68526	-3.43964	-0.545893
cg16456980	-0.512547	0.16975	-3.01942	0.00296244	0.396112	GeneBody	SHANK2	11	70714082	70714132	2.60629	3.30976	-0.360559
cg06069324	0.405321	0.134317	3.01765	0.00297879	0.397454	NA	NA	6	37672268	37672318	2.86152	3.57398	0.288776
cg22782929	-0.271208	0.0898903	-3.0171	0.00298396	0.397454	GeneBody	C10orf114	10	21784432	21784482	-8.24054	-6.68346	-0.42229
cg22698489	-0.651009	0.215848	-3.01605	0.0029937	0.397454	Promoter;GeneBody	TAGLN2;TAGLN2;TAGLN2	1	159893647	159893697	-5.56729	-4.95772	-0.396839
cg08717396	-0.269256	0.089284	-3.01573	0.00299672	0.397454	Promoter	HIST1H2BJ;HIST1H2AG	6	27100726	27100776	-5.17763	-3.04522	-0.574164
cg15501526	-0.26514	0.0879226	-3.01561	0.00299777	0.397454	Enhancer;OpenButNoTF	NA	10	2543763	2543812	0.648755	2.19622	-0.410295
cg27565719	-0.43025	0.142691	-3.01526	0.00300105	0.397454	Promoter	ZNF350	19	52490020	52490070	-4.27767	-2.96677	-0.564018
cg23961842	-0.383764	0.127287	-3.01495	0.00300399	0.397454	Enhancer;OpenTF	NA	6	85483800	85483850	-4.384	-3.123	-0.483927
cg26864174	0.597004	0.198026	3.01477	0.00300565	0.397454	GeneBody	NPHS1	19	36337308	36337358	-3.66214	-3.06437	0.356873
cg01754041	0.415418	0.137824	3.01411	0.00301184	0.397724	GeneBody	SAA3P	11	18137106	18137156	-5.41538	-4.67097	0.30924
cg03688707	-0.378584	0.125626	-3.01357	0.00301685	0.397839	GeneBody	UCHL3;UCHL3	13	76124375	76124425	-5.40274	-3.97166	-0.541785
cg11175310	-0.5412	0.179633	-3.01282	0.00302397	0.398229	Promoter	RSU1	10	16859058	16859108	-6.5133	-5.73908	-0.419006
cg14391907	0.356765	0.118436	3.0123	0.00302881	0.39832	Promoter	ATP6V1G1	9	117349544	117349594	1.73395	2.84778	0.397378
cg01438737	-0.252224	0.0837795	-3.01057	0.00304518	0.39978	Promoter	SRSF6	20	42086348	42086397	-5.64142	-3.59299	-0.516664
cg15252215	-0.532446	0.176904	-3.00981	0.0030524	0.39978	Promoter	FAM24B-CUZD1;FAM24B;LOC399815	10	124639110	124639159	-2.25566	-1.5928	-0.352938
cg14385438	-0.655994	0.217952	-3.0098	0.00305242	0.39978	Promoter	DTNBP1	6	15663468	15663518	-6.36189	-5.7131	-0.425598
cg18737667	-0.250477	0.0832387	-3.00914	0.00305871	0.400058	Promoter	ALDH6A1;LIN52	14	74551456	74551506	-4.38782	-1.69946	-0.673373
cg03284175	-0.265049	0.0881112	-3.00812	0.00306848	0.400337	GeneBody	PRKAB2	1	146643422	146643472	-5.22236	-3.09855	-0.562913
cg23332005	-0.555876	0.184819	-3.00768	0.00307267	0.400337	Enhancer;ChromatinTF	NA	10	15963738	15963788	5.07935	5.54376	-0.258155
cg10537927	-0.660755	0.219695	-3.0076	0.00307338	0.400337	Promoter	INPP4B	4	143767454	143767504	-5.03238	-4.50326	-0.349618
cg19905587	0.621975	0.206853	3.00685	0.00308061	0.400437	GeneBody	TGOLN2	2	85554086	85554136	-4.01407	-3.32362	0.429441
cg19173602	-0.424042	0.141052	-3.00629	0.00308598	0.400437	Promoter	C7orf63	7	89874772	89874822	-5.2581	-4.4002	-0.363783
cg01237807	-0.627796	0.208833	-3.00621	0.00308668	0.400437	GeneBody	IPP;IPP	1	46215908	46215958	-5.33073	-4.68386	-0.406104
cg04305134	-0.276957	0.0922353	-3.00273	0.00312025	0.403761	Promoter	ANXA7	10	75173325	75173375	-6.18313	-4.08272	-0.581726
cg04508286	-0.5579	0.185801	-3.00268	0.00312072	0.403761	Promoter	2016-09-07	7	35840410	35840460	-5.89477	-5.27906	-0.343503
cg12793711	0.527543	0.175733	3.00196	0.00312772	0.404122	GeneBody	ACTG1	17	79477853	79477903	-2.03338	-1.31013	0.381549
cg06952910	-0.500559	0.166815	-3.00068	0.00314013	0.405178	Promoter	CCNA2	4	122744652	122744701	-5.1388	-4.1479	-0.496
cg20390711	-0.244977	0.0817032	-2.99838	0.00316261	0.406957	GeneBody	SOGA3	6	127796683	127796732	1.50377	3.55763	-0.503149
cg12111137	-0.459132	0.153137	-2.99818	0.00316453	0.406957	GeneBody	TBCD	17	80880710	80880760	2.59399	3.48329	-0.408308
cg24669932	-0.529606	0.176699	-2.99722	0.00317403	0.406957	Promoter	RERE	1	8877431	8877481	-4.58086	-3.60497	-0.516837
cg16324579	-0.504731	0.168414	-2.99697	0.00317649	0.406957	Promoter	LIN54	4	83934054	83934103	-5.46377	-4.83621	-0.316747
cg24815289	-0.627587	0.209421	-2.99676	0.00317847	0.406957	Promoter	LMAN2	5	176778888	176778937	-6.03744	-5.4496	-0.368919
cg15770702	0.493023	0.164537	2.99642	0.00318183	0.406957	GeneBody	MAP3K14	17	43384796	43384846	-4.51076	-3.74426	0.377899
cg19696333	-0.336872	0.112447	-2.99584	0.00318761	0.406957	Promoter	IKZF5;IKZF5;ACADSB	10	124768213	124768262	-6.36512	-4.72323	-0.553108
cg14081015	-0.396248	0.132267	-2.99581	0.00318787	0.406957	Promoter	RIOK2	5	96519003	96519053	-5.52464	-4.33992	-0.469443
cg06777812	-0.602507	0.201211	-2.99441	0.00320177	0.407437	Promoter	NAV2	11	19371800	19371850	2.48036	3.02675	-0.329206
cg01746550	-0.481441	0.1608	-2.99403	0.00320549	0.407437	Enhancer;OpenTF	NA	2	60543742	60543792	2.44238	3.45586	-0.487933
cg08829195	-0.543113	0.181414	-2.99377	0.00320804	0.407437	GeneBody	CACNA1H	16	1227293	1227343	1.02337	1.82452	-0.435114
cg16373998	0.517704	0.172986	2.99275	0.00321824	0.407437	Promoter	RPL5	1	93296939	93296989	2.78962	3.61559	0.42761
cg18805894	0.535701	0.179022	2.99238	0.00322192	0.407437	Promoter	IMPAD1	8	57906961	57907011	-3.84849	-3.18168	0.357211
cg09883798	-0.351651	0.117522	-2.99221	0.00322363	0.407437	Promoter;GeneBody	MSRA;MSRA	8	9951983	9952033	4.16487	4.73234	-0.19955
cg21619637	-0.606283	0.202623	-2.99217	0.003224	0.407437	GeneBody	ADAP1	7	979594	979644	3.47552	4.04032	-0.342433
cg22900193	-0.501882	0.167775	-2.99139	0.00323177	0.407437	GeneBody	PTPLAD1	15	65823392	65823442	-5.56	-4.94719	-0.307563
cg10058478	0.641952	0.214612	2.99122	0.00323354	0.407437	Enhancer;OpenButNoTF	NA	16	53085869	53085919	4.85127	5.44696	0.382408
cg00659495	-0.537243	0.17961	-2.99116	0.00323413	0.407437	Promoter	LOC400043	12	54520336	54520386	-4.64198	-3.72601	-0.492094
cg18213979	-0.626515	0.209504	-2.99047	0.00324098	0.407764	Promoter	RNF135	17	29297824	29297874	-6.05322	-5.38924	-0.415992
cg21739208	0.576804	0.192975	2.98902	0.0032556	0.408477	Enhancer;OpenTF	NA	6	80280621	80280671	-5.65859	-4.96839	0.398112
cg26175526	-0.430135	0.14392	-2.98872	0.00325861	0.408477	Promoter	HLA-E	6	30457245	30457295	-7.24875	-6.46803	-0.335817
cg13486531	0.580668	0.194294	2.9886	0.00325979	0.408477	NA	NA	6	71955268	71955318	2.80737	3.34687	0.313272
cg18438837	-0.464823	0.155587	-2.98755	0.0032704	0.408477	Promoter	ZMYND12;PPCS	1	42922100	42922150	-5.32213	-4.28283	-0.483089
cg24764620	-0.534604	0.178963	-2.98722	0.0032737	0.408477	Enhancer;OpenButNoTF	NA	5	97912931	97912981	2.97049	3.68939	-0.384328
cg25493545	-0.575733	0.192743	-2.98704	0.00327552	0.408477	Promoter	QTRT1	19	10812419	10812468	-5.03735	-4.2532	-0.451462
cg09708066	-0.60423	0.20237	-2.98577	0.00328846	0.408477	GeneBody	ABCB4	7	87044236	87044286	2.91402	3.59242	-0.409908
cg01061025	-0.412379	0.138116	-2.98575	0.00328864	0.408477	Promoter	INTS7;DTL	1	212209176	212209226	-5.18485	-4.02823	-0.476965
cg07856758	-0.308392	0.103318	-2.98488	0.00329751	0.408477	Promoter	ZNF527	19	37861603	37861653	-5.76348	-3.90013	-0.574641
cg17920936	0.304568	0.102049	2.98454	0.00330094	0.408477	GeneBody	ROR2	9	94710504	94710554	1.85474	3.3801	0.464577
cg24652679	-0.580211	0.194415	-2.9844	0.00330238	0.408477	Enhancer;OpenTF	NA	10	95302411	95302461	-4.2606	-3.61245	-0.376064
cg03952331	-0.510512	0.171093	-2.98383	0.00330823	0.408477	Promoter	SCARF2	22	20792222	20792271	-6.38755	-5.73746	-0.331882
cg02850715	-0.553103	0.185382	-2.98358	0.00331076	0.408477	Promoter	ST14	11	130029163	130029213	1.63928	2.40975	-0.426151
cg01089751	-0.420142	0.140821	-2.98352	0.00331139	0.408477	Promoter;GeneBody	APOBEC3B;APOBEC3A_B	22	39378425	39378475	-5.12726	-4.22586	-0.378719
cg00940786	-0.488371	0.163749	-2.98243	0.00332256	0.408477	Promoter;GeneBody	SLC16A6;ARSG;ARSG	17	66286993	66287042	-5.92399	-5.26647	-0.321117
cg14957497	-0.313802	0.105223	-2.98225	0.0033244	0.408477	Promoter	PDSS2	6	107780786	107780835	-5.86546	-4.34905	-0.475851
cg26545983	-0.523719	0.175628	-2.98198	0.0033272	0.408477	Promoter	ELL	19	18632784	18632833	-5.7679	-5.05722	-0.372194
cg23989297	-0.562262	0.188553	-2.98198	0.0033272	0.408477	Promoter	C20orf96	20	271298	271348	-6.9728	-6.2683	-0.396111
cg05770762	0.444012	0.148901	2.98194	0.0033276	0.408477	Promoter;GeneBody	TTYH2;TTYH2	17	72243930	72243980	3.00858	3.67981	0.298032
cg21920507	-0.413387	0.138676	-2.98095	0.00333771	0.408694	Enhancer;OpenTF	NA	8	49309632	49309682	-5.44992	-4.39074	-0.437854
cg10970409	-0.59453	0.199474	-2.98048	0.00334258	0.408694	Promoter;GeneBody	VIPR1;VIPR1	3	42543566	42543616	-3.27318	-2.36791	-0.538209
cg25900902	-0.378964	0.127156	-2.9803	0.00334441	0.408694	Promoter;GeneBody	KCTD11;ACAP1	17	7253340	7253390	2.21998	3.51632	-0.491265
cg07549924	-0.602377	0.202154	-2.97979	0.00334971	0.408694	GeneBody	ZNF595;ZNF718	4	53987	54037	1.06857	1.76462	-0.419283
cg09411252	-0.330983	0.111091	-2.97937	0.00335403	0.408694	Promoter	KBTBD8	3	67048243	67048293	-5.24178	-4.03137	-0.400624
cg18641433	0.463229	0.155483	2.97928	0.00335495	0.408694	GeneBody	GXYLT2	3	72981498	72981548	4.03238	4.78311	0.347759
cg22653469	-0.284075	0.0954096	-2.97742	0.00337426	0.409881	Promoter	SRSF1	17	56084369	56084418	-5.79764	-4.05766	-0.494287
cg05839709	0.412843	0.138674	2.97708	0.00337781	0.409881	Promoter	ZC3H12C	11	109962678	109962728	2.29482	3.26278	0.399616
cg05428436	0.616623	0.207153	2.97665	0.00338233	0.409881	Promoter;GeneBody	TOMM70A;LNP1	3	100120793	100120843	-5.70574	-5.18329	0.322159
cg17592360	0.559001	0.187826	2.97616	0.00338741	0.409881	Enhancer;OpenTF	NA	1	119543590	119543640	-2.66868	-2.11228	0.311031
cg27632621	0.599023	0.201309	2.97564	0.00339291	0.409881	GeneBody	SRI;SRI;SRI;SRI	7	87848714	87848764	-5.78206	-5.11748	0.398096
cg08180459	-0.378847	0.127319	-2.97557	0.00339361	0.409881	Promoter	LOC256880	4	100870737	100870787	-5.94232	-5.04294	-0.340728
cg04119303	-0.576989	0.193922	-2.97536	0.00339578	0.409881	GeneBody	MOB2	11	1660513	1660563	2.91492	3.58287	-0.385395
cg05419984	0.564337	0.189726	2.97449	0.00340488	0.409881	Promoter;GeneBody	PIGX;CEP19	3	196438463	196438513	-4.24301	-3.6258	0.348317
cg14630237	0.606208	0.203814	2.97432	0.00340671	0.409881	GeneBody	CYP51A1;CYP51A1	7	91742452	91742502	3.89697	4.43993	0.329144
cg00387771	-0.569817	0.191604	-2.97393	0.00341074	0.409881	Promoter	HELLS	10	96305068	96305118	-4.04565	-3.39843	-0.368798
cg16422814	0.54289	0.182555	2.97384	0.00341172	0.409881	NA	NA	10	123691602	123691652	4.57001	5.12023	0.298705
cg23238058	0.542393	0.18245	2.97283	0.00342231	0.410639	Enhancer;OpenTF	NA	6	7042879	7042929	1.66614	2.27392	0.329658
cg03701623	0.535013	0.180011	2.97211	0.00342996	0.411032	GeneBody	MYT1L	2	1928393	1928443	4.82567	5.50465	0.363261
cg22703724	-0.587628	0.19774	-2.97171	0.00343417	0.411032	Promoter	ETS2;ETS2	21	40176954	40177004	-5.57216	-4.96466	-0.356987
cg13264741	-0.384838	0.129559	-2.97036	0.00344851	0.412235	Promoter	GRIN2B	12	14133426	14133476	-5.03841	-3.8808	-0.445492
cg17183723	-0.255889	0.0861724	-2.96949	0.00345768	0.412316	Promoter	RPL30	8	99057617	99057667	-6.42257	-4.26806	-0.551314
cg03641529	-0.578801	0.194916	-2.96948	0.00345779	0.412316	GeneBody	SREBF1	17	17716218	17716268	2.53215	3.21871	-0.39738
cg26022183	-0.576942	0.194368	-2.96829	0.00347049	0.413212	GeneBody	PAQR6	1	156215607	156215656	-5.95377	-5.28078	-0.388274
cg13486833	-0.324965	0.109502	-2.96766	0.0034773	0.413212	GeneBody	THSD4	15	71507251	71507301	1.40286	2.57614	-0.381272
cg13059495	0.532532	0.179464	2.96735	0.00348056	0.413212	Promoter	TPRG1L	1	3540478	3540528	-0.274541	0.352145	0.33373
cg22176018	-0.569374	0.19194	-2.96642	0.00349056	0.413212	NA	NA	2	242867562	242867612	2.0094	2.67812	-0.380752
cg04248573	-0.270851	0.0913254	-2.96578	0.00349746	0.413212	Promoter;GeneBody	TMEM217;TMEM217;TBC1D22B	6	37226075	37226125	-5.50962	-3.26745	-0.607291
cg05222347	-0.348155	0.1174	-2.96554	0.00349994	0.413212	Promoter	HNF1B	17	36105068	36105118	-5.06193	-3.63574	-0.496535
cg12212336	-0.577428	0.194739	-2.96513	0.00350436	0.413212	Promoter	CAB39;CAB39	2	231577305	231577354	-5.03886	-4.42995	-0.351603
cg26446827	-0.365602	0.123304	-2.96505	0.00350522	0.413212	Promoter	ZNF133	20	18268978	18269028	-4.99428	-3.38526	-0.588264
cg15681626	-0.489881	0.165233	-2.96478	0.00350815	0.413212	Enhancer;OpenTF	NA	11	64739253	64739302	-3.32338	-2.64068	-0.334439
cg23599559	-0.577947	0.195009	-2.9637	0.00351988	0.413212	Promoter;GeneBody	CACNA1G;CACNA1G-AS1	17	48637389	48637439	-4.69109	-4.00848	-0.394512
cg03020000	-0.525976	0.177496	-2.96332	0.00352398	0.413212	GeneBody	ARID5B	10	63662838	63662888	-5.67737	-4.96363	-0.375409
cg04482110	-0.59587	0.201109	-2.96292	0.00352825	0.413212	Promoter	TMEM106A	17	41364072	41364122	-4.36472	-3.51433	-0.506726
cg11056409	-0.562777	0.189978	-2.96233	0.00353464	0.413212	GeneBody	MBOAT2	2	9143142	9143191	-3.7321	-3.21898	-0.288772
cg01138020	-0.517194	0.174632	-2.96162	0.00354239	0.413212	Promoter	SPNS3	17	4337045	4337095	-7.08891	-6.31449	-0.400524
cg23792258	-0.473335	0.159876	-2.96065	0.00355299	0.413212	Promoter	KIF13A	6	17988404	17988454	-6.3176	-5.51929	-0.377868
cg13810695	0.464637	0.156944	2.96052	0.00355436	0.413212	Enhancer;OpenButNoTF	NA	13	107568814	107568864	2.33092	3.21527	0.410902
cg17602167	-0.598205	0.202093	-2.96005	0.00355955	0.413212	Promoter	SRSF3	6	36561509	36561559	-5.73064	-5.06271	-0.399558
cg18688013	-0.543457	0.183605	-2.95993	0.00356082	0.413212	Promoter	YWHAB	20	43513872	43513922	-5.82638	-5.10405	-0.392553
cg03337507	-0.53845	0.181925	-2.95973	0.00356302	0.413212	Promoter	COL13A1	10	71561630	71561679	-5.19604	-4.38175	-0.438451
cg03365985	-0.461741	0.156011	-2.95966	0.00356376	0.413212	Promoter	SHISA3	4	42399435	42399485	-5.55885	-4.58195	-0.451075
cg25248346	-0.574693	0.194179	-2.9596	0.00356439	0.413212	Promoter	B9D2;TMEM91	19	41869851	41869900	-5.76509	-5.03272	-0.420889
cg03162131	-0.470754	0.159065	-2.95952	0.00356533	0.413212	Promoter	ANKRD42	11	82905106	82905156	-5.24757	-3.98679	-0.593516
cg01114951	-0.287545	0.0971634	-2.9594	0.00356664	0.413212	Promoter	TRIM45	1	117664658	117664708	-5.7831	-3.65798	-0.611069
cg16644366	-0.24098	0.0814366	-2.95911	0.00356982	0.413212	Promoter;GeneBody	SPN;SPN	16	29674854	29674904	-6.06653	-3.75267	-0.557594
cg06789550	-0.388389	0.131265	-2.95881	0.00357305	0.413212	Promoter	FRA10AC1	10	95462915	95462965	-5.49384	-4.49381	-0.388398
cg14708990	0.525579	0.177668	2.95821	0.00357972	0.413483	Promoter	MYO7A;MYO7A	11	76839217	76839266	1.31384	2.10098	0.413709
cg19784198	0.555262	0.187781	2.95697	0.00359334	0.414557	GeneBody	ADRBK1	11	67038868	67038918	-3.86947	-3.36642	0.279322
cg03046346	-0.58988	0.199578	-2.95563	0.00360808	0.415171	GeneBody	FADS3	11	61658150	61658200	-4.86695	-4.18961	-0.39955
cg10698964	-0.471758	0.159654	-2.95487	0.00361656	0.415171	Promoter;GeneBody	GABPB1;FLJ10038;GABPB1-AS1	15	50647124	50647174	-5.42054	-4.43882	-0.463137
cg08879559	-0.623634	0.211116	-2.95398	0.00362638	0.415171	Promoter	SPARC	5	151066486	151066536	-4.94842	-4.30966	-0.39835
cg11881835	0.510901	0.173002	2.95315	0.00363562	0.415171	Promoter	MKNK2	19	2052434	2052484	-0.240393	0.384029	0.319017
cg01982835	-0.496202	0.168043	-2.95284	0.00363916	0.415171	Promoter	DLGAP4	20	34995229	34995279	2.17483	2.96476	-0.391968
cg21292152	-0.33897	0.114797	-2.95277	0.00363985	0.415171	Promoter	ZNF829;ZNF829;ZNF568	19	37406900	37406950	-5.86949	-4.20428	-0.564456
cg05964721	-0.497837	0.168608	-2.95263	0.0036415	0.415171	Promoter;GeneBody	LAMTOR1;LRTOMT	11	71814458	71814507	-6.40592	-5.85077	-0.276373
cg20918957	-0.556121	0.188358	-2.95246	0.0036433	0.415171	GeneBody	GNAI2	3	50275063	50275113	-5.60338	-4.92888	-0.375103
cg15342452	-0.499482	0.169178	-2.95241	0.00364395	0.415171	GeneBody	ADAM12;ADAM12	10	127823065	127823115	0.520171	1.21622	-0.347664
cg02325679	-0.656256	0.222285	-2.95232	0.0036449	0.415171	Promoter	SCAND1	20	34542242	34542291	-5.95029	-5.40478	-0.357989
cg16616467	-0.536585	0.181758	-2.9522	0.00364629	0.415171	GeneBody	CPNE7	16	89642866	89642915	3.55334	4.21649	-0.355833
cg00076880	-0.432297	0.146495	-2.95094	0.0036603	0.416272	GeneBody	UNC93A	6	167717196	167717246	4.68333	5.30304	-0.2679
cg20373032	0.547876	0.18569	2.95049	0.00366541	0.416358	GeneBody	C6orf136	6	30617847	30617897	4.62834	5.41572	0.431387
cg07504864	-0.372563	0.126289	-2.95008	0.00366998	0.416385	Promoter	AKIRIN2	6	88412167	88412217	-6.18644	-4.96523	-0.454979
cg07500976	-0.383504	0.130033	-2.94929	0.00367888	0.416573	Promoter	STX10;IER2	19	13261292	13261342	-6.02302	-4.9477	-0.412386
cg00629688	0.544708	0.184706	2.94905	0.00368156	0.416573	Promoter	GRIA4;GRIA4	11	105479794	105479844	-5.41458	-4.71975	0.378478
cg02573089	-0.5644	0.19142	-2.94849	0.00368792	0.416573	Promoter	SKA2;PRR11	17	57233042	57233091	-4.93259	-4.21897	-0.402768
cg00353773	0.617103	0.209302	2.94839	0.00368902	0.416573	Promoter	CXCL12	10	44880708	44880757	-3.49949	-2.92918	0.351943
cg24371954	-0.394434	0.133822	-2.94745	0.00369967	0.416979	GeneBody	COL4A2	13	111128102	111128152	2.11959	3.11119	-0.39112
cg22199779	-0.431197	0.146302	-2.94731	0.00370131	0.416979	Promoter	SMU1	9	33076800	33076850	-5.54492	-4.49693	-0.45189
cg27011534	-0.221571	0.075198	-2.94651	0.00371034	0.417494	Promoter	LRPPRC	2	44223272	44223322	-5.95797	-3.39843	-0.567121
cg06046216	-0.583001	0.197903	-2.9459	0.00371729	0.417494	NA	NA	1	247680201	247680251	5.03859	5.6954	-0.382924
cg07484894	-0.522264	0.177299	-2.94568	0.00371979	0.417494	Promoter	RBM39	20	34330300	34330349	-5.42803	-4.77602	-0.340525
cg03536961	-0.626581	0.212792	-2.94456	0.00373248	0.417494	Enhancer;OpenButNoTF	NA	14	71955729	71955779	5.34538	6.02955	-0.428688
cg13557594	-0.640281	0.217454	-2.94444	0.00373388	0.417494	GeneBody	SLC6A3	5	1395154	1395204	3.36154	3.83817	-0.305179
cg07498778	-0.526634	0.178861	-2.94437	0.0037347	0.417494	Promoter;GeneBody	FGFR1;FGFR1	8	38325043	38325093	-4.46151	-3.53907	-0.485786
cg06323023	-0.554215	0.188238	-2.94422	0.00373637	0.417494	Promoter	HIST1H3I;HIST1H4L	6	27841303	27841353	-5.81287	-5.06073	-0.416845
cg27164797	-0.360495	0.122473	-2.94348	0.00374492	0.417962	GeneBody	BAG2	6	57038231	57038280	-2.87604	-1.66344	-0.437136
cg18751306	-0.569233	0.19349	-2.94193	0.00376265	0.419452	GeneBody	MESDC1	15	81294292	81294341	-4.64294	-3.82531	-0.465423
cg08015503	0.308758	0.104976	2.94122	0.00377078	0.419871	GeneBody	ACSF3	16	89190385	89190435	2.86395	4.18834	0.408918
cg26755539	-0.534006	0.181664	-2.93952	0.00379042	0.421285	Promoter	TIMM17A	1	201924899	201924949	-5.04099	-4.2168	-0.440122
cg17887537	-0.707281	0.240627	-2.93932	0.00379274	0.421285	Promoter	RRAGA	9	19049789	19049839	-6.05559	-5.58651	-0.33177
cg23556447	-0.331932	0.112961	-2.93847	0.00380266	0.421285	Promoter	MDN1	6	90529595	90529645	-4.46325	-2.79861	-0.552546
cg12777448	-0.593991	0.202174	-2.93802	0.00380789	0.421285	Promoter	C14orf37	14	58618938	58618987	-6.62189	-6.03132	-0.350794
cg09748975	0.460253	0.156692	2.9373	0.00381623	0.421285	GeneBody	MSX1	4	4864532	4864581	-0.461271	0.261258	0.332546
cg01084722	-0.595513	0.202778	-2.93678	0.00382229	0.421285	GeneBody	GPX6	6	28483060	28483110	4.03201	4.61468	-0.346991
cg18500714	-0.567802	0.19335	-2.93665	0.00382377	0.421285	GeneBody	YY1	14	100706288	100706338	-3.86211	-2.97423	-0.50414
cg11328875	-0.566998	0.19309	-2.93644	0.00382629	0.421285	GeneBody	LRR1	14	50066018	50066068	-7.87792	-7.21834	-0.373981
cg27143605	-0.514237	0.175187	-2.93536	0.00383894	0.421285	Promoter	MRI1	19	13874429	13874479	3.32048	4.19303	-0.448694
cg25098644	-0.617422	0.210342	-2.93532	0.00383933	0.421285	Promoter	SUZ12	17	30263713	30263763	-7.0421	-6.33553	-0.436255
cg02948125	0.585503	0.199477	2.93519	0.00384095	0.421285	GeneBody	ATP1B2	17	7560317	7560367	3.07841	3.77888	0.410126
cg01458961	-0.587322	0.200098	-2.93518	0.00384102	0.421285	Promoter	PPP3CA;FLJ20021	4	102269425	102269475	-4.23425	-3.30489	-0.545834
cg09216153	-0.537025	0.182992	-2.93469	0.0038467	0.421285	NA	NA	6	48669676	48669726	3.22164	3.98827	-0.411699
cg10561472	-0.523294	0.17835	-2.93409	0.0038538	0.421285	Promoter	ZBTB7A	19	4066818	4066868	-4.60174	-3.89249	-0.371145
cg03584380	-0.573585	0.195492	-2.93405	0.00385424	0.421285	Promoter	ZDHHC6;VTI1A	10	114206384	114206434	-6.40931	-5.78781	-0.35648
cg14733904	-0.485983	0.165688	-2.93313	0.00386512	0.421285	GeneBody	RP1L1	8	10493759	10493809	3.63177	4.2877	-0.318769
cg06107297	-0.526554	0.179556	-2.93253	0.0038722	0.421285	GeneBody	BET1	7	93633029	93633079	-6.26533	-5.57813	-0.361848
cg25533547	-0.277906	0.0947931	-2.93171	0.00388182	0.421285	Promoter	EXOC6B	2	73053217	73053267	-5.29769	-3.31544	-0.55088
cg14424625	-0.512746	0.174912	-2.93145	0.00388495	0.421285	Promoter	OSBPL7	17	45898792	45898842	-4.88812	-4.06852	-0.420245
cg12043106	-0.25763	0.0878854	-2.93144	0.00388511	0.421285	Promoter	LOC387723	10	131909330	131909380	-5.43873	-3.09263	-0.604428
cg15801361	0.464209	0.158358	2.93139	0.00388564	0.421285	NA	NA	18	18519003	18519053	3.84187	4.54469	0.326255
cg14557855	0.49287	0.168143	2.93125	0.00388729	0.421285	GeneBody	PDCL	9	125588050	125588100	3.55159	4.27285	0.355485
cg25764824	-0.29416	0.100354	-2.93123	0.00388754	0.421285	Promoter	NHP2L1;C22orf46	22	42085034	42085084	-5.07228	-3.13889	-0.568726
cg13022174	-0.613603	0.209387	-2.93048	0.0038965	0.421285	Promoter	SS18	18	23671010	23671060	-4.17308	-3.28044	-0.547726
cg09287434	-0.451013	0.153953	-2.92955	0.00390745	0.421285	Promoter	SNRPB	20	2451571	2451621	-4.9757	-4.15445	-0.370397
cg19642408	-0.584349	0.19947	-2.92951	0.003908	0.421285	Enhancer;OpenTF	NA	2	9894335	9894385	1.70488	2.38973	-0.400192
cg19423311	-0.304424	0.103932	-2.92907	0.00391323	0.421285	Promoter	IL21R	16	27413904	27413954	-4.52643	-2.74995	-0.540804
cg22084563	-0.519377	0.177374	-2.92815	0.00392423	0.421285	Promoter	KCTD11	17	7254998	7255047	-3.28507	-2.48965	-0.413125
cg06023702	-0.257361	0.0879058	-2.92769	0.00392966	0.421285	Promoter	PAIP2B	2	71454313	71454363	-5.95326	-3.77732	-0.560004
cg13799898	-0.43734	0.149383	-2.92763	0.00393038	0.421285	Promoter	VAV2	9	136858673	136858723	-4.64338	-3.39586	-0.545589
cg17264048	-0.336733	0.115036	-2.92719	0.00393565	0.421285	Promoter	HCG25	6	33217534	33217584	-6.10079	-4.67361	-0.480579
cg08722883	0.385904	0.131837	2.92714	0.00393631	0.421285	GeneBody	NRF1;NRF1	7	129382312	129382362	4.15448	4.99749	0.325319
cg12062672	-0.644162	0.220075	-2.92701	0.00393786	0.421285	GeneBody	FGF22	19	643555	643604	3.53226	4.11702	-0.376677
cg14037413	-0.204504	0.0698728	-2.9268	0.00394039	0.421285	Promoter	LOC644656;ZNF143	11	9482594	9482644	-4.45065	-1.0296	-0.699617
cg00160853	-0.505072	0.172632	-2.92571	0.00395349	0.421285	Promoter	SUZ12	17	30263721	30263771	-5.59086	-4.66555	-0.467348
cg15876417	-0.302614	0.103443	-2.92544	0.00395675	0.421285	Promoter	ABCD2	12	40014132	40014182	-5.46772	-4.23779	-0.372196
cg05399553	-0.381967	0.130585	-2.92505	0.00396139	0.421285	Promoter	SNRPB	20	2451552	2451602	-6.34483	-5.51585	-0.316644
cg25271976	-0.502413	0.171792	-2.92454	0.00396754	0.421285	Enhancer;OpenTF	NA	2	9894165	9894215	2.7743	3.68886	-0.45949
cg10544627	-0.571385	0.195388	-2.92436	0.00396975	0.421285	Enhancer;OpenButNoTF	NA	14	97431263	97431313	5.07791	5.69985	-0.355366
cg04262938	-0.384311	0.131417	-2.92435	0.0039698	0.421285	Enhancer;OpenTF	NA	8	144490086	144490136	-3.33593	-2.20085	-0.436222
cg10230427	-0.497252	0.170052	-2.92412	0.00397269	0.421285	GeneBody	BAG2	6	57038227	57038276	-2.36584	-1.55647	-0.402464
cg17320237	-0.504982	0.172696	-2.92411	0.00397275	0.421285	Promoter	PAIP2B	2	71454451	71454501	-6.00932	-5.26747	-0.37462
cg25647784	-0.525428	0.1797	-2.92392	0.00397508	0.421285	GeneBody	WNK4	17	40934858	40934908	-0.973108	-0.222478	-0.394402
cg12151447	-0.619321	0.211843	-2.92349	0.00398027	0.421285	GeneBody	FBXO46	19	46220915	46220965	-4.92571	-4.51694	-0.253157
cg10008725	-0.426584	0.14592	-2.92341	0.00398123	0.421285	GeneBody	HN1L	16	1728898	1728948	-5.4995	-4.30393	-0.51001
cg18458730	-0.511815	0.175211	-2.92114	0.00400876	0.422686	Promoter	BPIFA2	20	31755735	31755785	3.62544	4.27471	-0.332307
cg12416053	0.555996	0.190359	2.92078	0.0040132	0.422686	GeneBody	ROBO2;ROBO2	3	77522349	77522399	4.24496	4.7395	0.274964
cg02593579	-0.5538	0.189626	-2.92049	0.00401668	0.422686	Promoter	C12orf49;RNFT2	12	117176435	117176485	-5.65135	-4.98355	-0.369826
cg21598117	0.455274	0.155893	2.92042	0.0040176	0.422686	GeneBody	MAP4	3	47952049	47952099	4.37594	5.12605	0.341506
cg03762505	-0.28586	0.0978986	-2.91996	0.00402323	0.422686	Promoter	METTL13	1	171750926	171750975	-3.75365	-1.64784	-0.601964
cg19748341	-0.575994	0.19727	-2.91982	0.00402487	0.422686	Promoter	ACSF2	17	48503308	48503358	-6.29451	-5.64996	-0.371254
cg18298897	0.508255	0.174073	2.91979	0.00402533	0.422686	GeneBody	RPL15;RPL15;RPL15;RPL15;RPL15	3	23961664	23961714	3.73463	4.37122	0.323554
cg05865436	-0.231626	0.0793432	-2.91929	0.00403138	0.422858	Promoter	ZNF766	19	52772615	52772665	-6.45224	-3.88684	-0.594212
cg04495995	-0.489209	0.167611	-2.91873	0.00403832	0.423124	Enhancer;OpenTF	NA	7	19147108	19147158	-5.26898	-4.4812	-0.385388
cg15011941	0.544468	0.186573	2.91826	0.00404405	0.423262	Enhancer;OpenTF	NA	7	75948181	75948231	-3.17409	-2.52186	0.35512
cg22016949	0.302869	0.103799	2.91784	0.00404925	0.423277	GeneBody	TRIM15	6	30138290	30138340	-3.5863	-2.24599	0.405936
cg00993799	-0.284583	0.0975426	-2.91753	0.00405303	0.423277	Promoter;GeneBody	MLL5;LOC100216545	7	104653078	104653127	-4.60204	-2.55502	-0.582546
cg03387145	-0.518117	0.177645	-2.91659	0.00406461	0.424025	Enhancer;OpenButNoTF	NA	15	100465947	100465996	1.42795	2.23125	-0.416203
cg15832577	0.462662	0.158655	2.91616	0.00406995	0.42412	GeneBody	C1orf53	1	197874077	197874127	0.393434	1.06469	0.310565
cg08876508	-0.509295	0.174743	-2.91454	0.00408999	0.424822	GeneBody	RASL10B	17	34067995	34068045	1.39319	2.10704	-0.363559
cg02656441	-0.199743	0.068535	-2.91447	0.00409088	0.424822	Promoter;GeneBody	ING1;ING1;ING1;ING1	13	111367866	111367916	-5.85335	-3.9181	-0.386552
cg05415378	-0.327971	0.112551	-2.91398	0.0040969	0.424822	Promoter	NRD1;NRD1	1	52344795	52344845	-4.78409	-3.04454	-0.570522
cg24780501	-0.391357	0.134322	-2.91357	0.00410198	0.424822	Promoter	KCNQ1DN	11	2890401	2890451	-0.556845	0.401768	-0.375159
cg25699343	-0.383863	0.131754	-2.91349	0.004103	0.424822	Enhancer;OpenTF	NA	17	46534717	46534767	-6.84137	-5.79731	-0.400775
cg04261408	-0.388306	0.13328	-2.91347	0.00410328	0.424822	GeneBody	SDC2	8	97506626	97506676	-2.99335	-1.79844	-0.46399
cg15751090	-0.577971	0.198439	-2.91258	0.00411434	0.425455	Enhancer;OpenTF	NA	2	69534751	69534801	-4.87231	-4.18067	-0.399749
cg18686165	0.435791	0.14964	2.91227	0.00411826	0.425455	Promoter	IL17RD	3	57200443	57200493	1.86945	2.80573	0.408022
cg12323894	-0.550914	0.189226	-2.9114	0.00412909	0.425471	Promoter	C2orf76;DBI;DBI;DBI;DBI	2	120123958	120124008	-6.73148	-6.17357	-0.307357
cg08209724	-0.385818	0.132556	-2.91061	0.00413907	0.425471	Promoter	MIR632;ZNF207	17	30677089	30677139	-5.02088	-3.88247	-0.439217
cg00818198	-0.613214	0.210735	-2.90989	0.00414812	0.425471	Enhancer;OpenTF	NA	7	55000997	55001046	-4.21337	-3.62948	-0.358051
cg09355175	0.640453	0.220103	2.90978	0.00414941	0.425471	GeneBody	DGKD;DGKD	2	234358080	234358130	5.16776	5.71151	0.348246
cg21352959	-0.348749	0.119858	-2.90968	0.0041507	0.425471	GeneBody	TEX2	17	62340095	62340144	-5.07362	-3.40731	-0.581123
cg05025211	-0.410683	0.141148	-2.90959	0.00415181	0.425471	Promoter	LCN9	9	138554592	138554642	1.77236	2.68194	-0.373549
cg09131135	-0.283665	0.0974982	-2.90944	0.0041537	0.425471	Promoter	SUPT7L;SLC4A1AP	2	27886586	27886636	-5.16716	-3.16067	-0.569173
cg15355859	-0.230181	0.0791194	-2.90929	0.00415559	0.425471	GeneBody	TENM4	11	79149303	79149353	-5.25745	-2.68731	-0.591598
cg18451983	-0.592924	0.203819	-2.90907	0.00415836	0.425471	Promoter	CITED2;CITED2;CITED2	6	139695422	139695472	-4.44423	-3.61896	-0.489324
cg21649580	0.412948	0.141978	2.90852	0.00416526	0.425723	GeneBody	TUBGCP6	22	50682642	50682692	-5.10108	-4.14177	0.396143
cg16845265	-0.476489	0.16387	-2.90773	0.0041753	0.42593	Enhancer;OpenButNoTF	NA	2	23108293	23108343	0.587803	1.34596	-0.361254
cg23048334	-0.495178	0.170308	-2.90754	0.00417769	0.42593	Promoter;GeneBody	EIF4E;EIF4E	4	99850664	99850714	-5.396	-4.84296	-0.273854
cg00902396	0.547142	0.188195	2.90731	0.00418061	0.42593	GeneBody	CCNT2	2	135679231	135679281	4.382	4.87902	0.271941
cg01297383	-0.365927	0.125904	-2.9064	0.00419214	0.426261	Enhancer;OpenTF	NA	20	40627194	40627244	3.90073	4.70654	-0.294865
cg08761447	-0.329208	0.113277	-2.90621	0.00419455	0.426261	Promoter	PARP11	12	3982140	3982190	-5.04863	-3.67673	-0.45164
cg25148336	-0.365699	0.125853	-2.90577	0.00420015	0.426261	Promoter	METTL6;EAF1	3	15468722	15468772	-5.73113	-4.43682	-0.473326
cg03666441	-0.35687	0.122819	-2.90565	0.00420165	0.426261	Promoter;GeneBody	KCTD11;ACAP1	17	7254671	7254720	-2.85997	-1.67676	-0.422251
cg03075966	-0.479162	0.164935	-2.90516	0.00420797	0.426328	GeneBody	GRK5	10	120981714	120981764	4.64119	5.47166	-0.397931
cg19029220	-0.436682	0.150326	-2.9049	0.0042112	0.426328	Promoter	UGP2;UGP2	2	64067822	64067872	-5.69955	-4.6266	-0.46854
cg08707063	-0.272504	0.0938341	-2.9041	0.00422143	0.426912	Promoter	FUBP1	1	78444915	78444965	-4.64758	-2.88832	-0.479403
cg10250651	-0.528975	0.182236	-2.90269	0.00423949	0.427842	Promoter	PNN	14	39644019	39644069	-6.25878	-5.63802	-0.328367
cg23158877	0.376524	0.129731	2.90234	0.00424405	0.427842	Promoter	C11orf73;C11orf73	11	86012876	86012926	-1.97038	-0.917847	0.396304
cg09367970	-0.241413	0.0831878	-2.90202	0.00424805	0.427842	Promoter	C12orf4;RAD51AP1	12	4647799	4647849	-5.84803	-3.74106	-0.508651
cg27238470	-0.520617	0.179423	-2.90161	0.00425339	0.427842	Promoter	EDN2	1	41950325	41950375	1.11771	1.89422	-0.404264
cg21246595	0.504037	0.17371	2.9016	0.00425345	0.427842	Promoter	FAM169B	15	99057549	99057599	3.63232	4.2765	0.324688
cg26604232	-0.403456	0.139063	-2.90125	0.00425803	0.427842	GeneBody	NBPF8	1	147760460	147760510	2.01029	2.91985	-0.366965
cg15482931	0.450718	0.155369	2.90095	0.00426186	0.427842	Promoter	GABRB3;GABRB3	15	27019448	27019498	-0.60999	0.27384	0.398358
cg02054479	-0.351099	0.121048	-2.90049	0.00426782	0.427992	Promoter	DCUN1D3;LYRM1;LYRM1	16	20911997	20912046	-5.79839	-4.2325	-0.549784
cg14234112	-0.6862	0.236629	-2.89989	0.00427551	0.428315	Promoter	LOC100294145	6	32862402	32862452	-5.50679	-5.01053	-0.340539
cg04325221	-0.490671	0.16926	-2.89891	0.00428819	0.428669	GeneBody	DUOXA2;DUOXA1;DUOXA1;DUOXA1;DUOXA1	15	45410047	45410097	-1.50793	-0.825194	-0.334998
cg16848984	-0.642408	0.221641	-2.89841	0.0042947	0.428669	Promoter	SPRYD7	13	50511021	50511071	-5.21856	-4.6858	-0.342245
cg13883366	0.35621	0.122901	2.89836	0.00429537	0.428669	GeneBody	SVIL;SVIL	10	29747100	29747150	3.92526	4.63656	0.25337
cg05529236	-0.446313	0.154003	-2.89809	0.00429894	0.428669	Promoter	EEF1G	11	62341449	62341498	-5.34904	-4.30969	-0.46388
cg03511311	-0.495465	0.170994	-2.89757	0.00430571	0.428669	Enhancer;OpenTF	NA	6	33385493	33385542	-4.79633	-3.87382	-0.45707
cg16954204	-0.365829	0.126254	-2.89755	0.00430587	0.428669	Promoter	MBOAT1	6	20212978	20213028	-6.80767	-6.09072	-0.262282
cg07663468	-0.394078	0.136026	-2.89709	0.00431195	0.428829	Promoter	ZNF230	19	44506835	44506884	-5.53649	-4.44754	-0.429128
cg07394259	0.422316	0.145825	2.89605	0.00432549	0.429302	GeneBody	FAM110B	8	58950948	58950998	2.35476	3.14583	0.334082
cg16825062	-0.45292	0.156409	-2.89574	0.00432956	0.429302	GeneBody	ARHGAP44	17	12694678	12694728	3.11193	3.96675	-0.387169
cg05577173	-0.306607	0.105889	-2.89557	0.00433179	0.429302	Promoter	PAPD4	5	78908678	78908728	-6.24919	-4.50788	-0.533897
cg00085830	-0.3225	0.111386	-2.89535	0.00433462	0.429302	Promoter	DHX9	1	182808254	182808304	-4.95657	-3.32908	-0.524864
cg19985030	-0.448538	0.154953	-2.89467	0.00434348	0.429736	GeneBody	USH1G	17	72917940	72917990	3.62683	4.10508	-0.214516
cg22012230	-0.614859	0.212503	-2.89341	0.00436003	0.430929	Promoter;GeneBody	LYSMD1;LYSMD1;SCNM1;TNFAIP8L2-SCNM1	1	151138791	151138840	-5.63268	-5.0757	-0.342461
cg05570783	-0.535014	0.185	-2.89197	0.00437906	0.431728	Enhancer;OpenButNoTF	NA	8	71016316	71016365	1.51684	2.17868	-0.354094
cg23969972	-0.453902	0.156976	-2.89153	0.0043849	0.431728	Promoter	RPF1	1	84944832	84944882	-6.19222	-5.3578	-0.378747
cg23442477	-0.423163	0.146358	-2.89129	0.00438809	0.431728	GeneBody	SEC11A	15	85258928	85258978	-4.7245	-3.43228	-0.546822
cg10905495	-0.51714	0.178862	-2.89127	0.00438833	0.431728	GeneBody	EBF2	8	25868061	25868110	-2.6683	-2.02543	-0.332456
cg08105265	-0.511974	0.177086	-2.8911	0.00439063	0.431728	GeneBody	EPX	17	56274480	56274530	4.57919	5.22805	-0.332201
cg23302316	-0.523945	0.181281	-2.89024	0.00440204	0.432406	Promoter	FANCF	11	22647430	22647480	-5.88887	-5.14205	-0.391292
cg03005132	-0.32515	0.112531	-2.88944	0.00441267	0.432484	NA	NA	6	48669539	48669589	4.17466	5.05341	-0.285727
cg18257814	-0.39144	0.135483	-2.88922	0.00441554	0.432484	GeneBody	CCDC88A	2	55646382	55646431	-3.63211	-2.50443	-0.44142
cg17147820	0.439225	0.152025	2.88916	0.00441637	0.432484	GeneBody	SYT7	11	61322255	61322305	-1.44907	-0.719936	0.320252
cg20099147	-0.511705	0.177153	-2.88849	0.00442528	0.432914	Promoter	ZNF444	19	56652066	56652116	-6.40938	-5.65457	-0.386238
cg05295082	-0.502627	0.174159	-2.88602	0.00445834	0.434435	NA	NA	7	155916902	155916952	3.4829	4.12451	-0.322491
cg02424365	-0.301498	0.104477	-2.88579	0.00446147	0.434435	Enhancer;OpenTF	NA	16	73098356	73098406	-2.84005	-2.00885	-0.250603
cg09644109	-0.616141	0.213519	-2.88565	0.00446334	0.434435	Promoter	MGC72080	7	97601141	97601191	-4.94169	-4.29417	-0.398968
cg21067709	0.64602	0.223878	2.8856	0.00446405	0.434435	Promoter	SAP18	13	21714627	21714676	-6.64358	-6.06533	0.373562
cg01710839	-0.582866	0.202026	-2.8851	0.00447074	0.434435	Promoter;GeneBody	UBE2V1;TMEM189-UBE2V1	20	48732411	48732461	-4.29099	-3.67516	-0.358943
cg14730085	-0.405687	0.140633	-2.88473	0.00447572	0.434435	GeneBody	FBXO27	19	39522500	39522549	-5.20528	-4.4132	-0.32134
cg20213613	-0.635573	0.220337	-2.88455	0.0044781	0.434435	Promoter	TACR1	2	75426298	75426348	-4.33542	-3.70962	-0.397744
cg07005173	-0.413797	0.143462	-2.88437	0.00448054	0.434435	GeneBody	ALOX12B	17	7977008	7977058	-5.27237	-4.22266	-0.434367
cg26847747	0.436019	0.15117	2.88429	0.00448161	0.434435	Promoter	MTRNR2L8;MIR4485	11	10531447	10531497	1.16152	1.91636	0.329123
cg18586886	-0.599372	0.207922	-2.88268	0.00450346	0.436113	GeneBody	PPP1R18;PPP1R18	6	30652351	30652400	-6.23303	-5.49423	-0.442812
cg11207270	-0.532188	0.18466	-2.88199	0.00451281	0.436253	GeneBody	GLUL;GLUL	1	182354787	182354837	3.4975	4.16649	-0.356028
cg00805874	-0.613064	0.212793	-2.88103	0.00452581	0.436253	Promoter;GeneBody	C2;C2	6	31867799	31867848	1.92223	2.58425	-0.405862
cg03684893	-0.472672	0.164077	-2.8808	0.00452896	0.436253	GeneBody	DIP2C	10	554663	554712	2.26883	3.20798	-0.443909
cg23255280	-0.346576	0.120307	-2.88076	0.00452956	0.436253	Promoter	DOLK;NUP188	9	131710198	131710248	-4.2961	-2.94923	-0.466793
cg06784845	-0.51269	0.177981	-2.88059	0.00453185	0.436253	Promoter	RAB6B	3	133614944	133614994	-4.0751	-3.13856	-0.480156
cg05653887	-0.440253	0.152836	-2.88055	0.00453232	0.436253	GeneBody	CELSR1	22	46767127	46767177	2.96299	3.95594	-0.437151
cg02420069	0.479922	0.166674	2.87941	0.00454801	0.436253	Promoter	MYO7A;MYO7A	11	76838700	76838750	-1.61132	-0.87771	0.352077
cg06561892	-0.59565	0.206874	-2.87929	0.00454964	0.436253	GeneBody	FAM53C;FAM53C	5	137679677	137679727	5.39782	6.12749	-0.43463
cg01354384	-0.584148	0.202881	-2.87927	0.00454986	0.436253	Enhancer;OpenTF	NA	10	74057347	74057397	-6.64775	-6.0515	-0.348301
cg06452184	0.523002	0.181646	2.87923	0.00455042	0.436253	GeneBody	LPHN3	4	62924397	62924447	2.05117	2.84847	0.41699

## Sheet: HAI_linear_models_day28-day0
# Log2 of continuous day 28 HAI was used as response. All models were adjusted by log2 of continuous day 0 HAI. Methylation M-values are taken from day0, day28, or the difference (each as their own "sheet"). The top 1000 results (by p-value) are included here. Coordinates given for GRCh37/hg19.
probe_id	Betahat	Std.Error	t-statistic	p-value	qvalue	Genomic Region	Gene	chr	min	max	Q1 (25th percentile)	Q3 (75th percentile)	∆HAI for ∆Mi Q3 to Q1
cg19915881	-0.698327	0.160974	-4.33812	2.57951e-05	0.970139	GeneBody	DLGAP2	8	1528107	1528157	-0.455004	0.456892	-0.636802
cg21907877	0.617068	0.144557	4.2687	3.4127e-05	0.970139	Promoter	DHDDS	1	26758543	26758592	-0.409779	0.287424	0.430222
cg13672200	1.01616	0.244123	4.16248	5.2047e-05	0.970139	Enhancer;ChromatinTF	NA	12	54387481	54387531	-0.260182	0.227923	0.495991
cg02714062	0.464297	0.11177	4.15405	5.38032e-05	0.970139	Promoter	KXD1	19	18668933	18668983	-0.57749	0.544104	0.520753
cg23238119	-1.29379	0.319721	-4.0466	8.17767e-05	0.970139	GeneBody	KHDC1;C6orf147	6	74009041	74009090	-0.142285	0.234412	-0.487366
cg13737776	-0.57491	0.143772	-3.99877	9.82819e-05	0.970139	GeneBody	AMBP	9	116822801	116822851	-0.525953	0.414316	-0.54057
cg02645034	-0.639641	0.161997	-3.94848	0.00011904	0.970139	NA	NA	2	121334054	121334104	-0.354861	0.412662	-0.490939
cg08551047	0.630185	0.161134	3.91093	0.000137192	0.970139	Promoter	UNC45A	15	91473520	91473570	-0.309086	0.294674	0.380481
cg19096849	0.688718	0.176277	3.90703	0.00013922	0.970139	Promoter	CD36	7	80230544	80230594	-0.417383	0.32118	0.508662
cg01422262	0.446783	0.115887	3.85532	0.000168975	0.970139	Promoter;GeneBody	VAV3-AS1;VAV3	1	108506242	108506292	-0.603492	0.475053	0.481876
cg09700630	-0.636888	0.165472	-3.84891	0.00017306	0.970139	Promoter	CNIH2	11	66045446	66045495	-0.34477	0.367382	-0.453561
cg21808287	0.799856	0.210881	3.79293	0.00021294	0.970139	Promoter	TNP1	2	217724888	217724938	-0.242223	0.312906	0.444022
cg10881225	1.0702	0.282627	3.7866	0.000217954	0.970139	GeneBody	TAF1B	2	9984880	9984930	-0.17679	0.215379	0.419697
cg26268701	-0.52258	0.138763	-3.76599	0.000235092	0.970139	Promoter	HCG4B	6	29894689	29894738	-0.422131	0.531453	-0.498324
cg07278207	-0.407506	0.108748	-3.74726	0.000251768	0.970139	Promoter	DCDC1;DNAJC24	11	31391244	31391294	-0.63196	0.643956	-0.519944
cg20606555	-1.5705	0.419296	-3.74555	0.000253343	0.970139	Enhancer;OpenButNoTF	NA	19	52452045	52452095	-0.0998962	0.145501	-0.385395
cg24717854	-0.461779	0.123293	-3.7454	0.000253491	0.970139	Promoter;GeneBody	ZBTB12;C2;C2	6	31869529	31869578	-0.493159	0.539291	-0.476764
cg21092021	-0.797633	0.213173	-3.74172	0.000256915	0.970139	GeneBody	CFB	6	31914223	31914273	-0.256466	0.248122	-0.402475
cg04239863	-0.845493	0.22616	-3.73848	0.000259971	0.970139	Enhancer;OpenTF	NA	16	87093670	87093720	-0.19575	0.334307	-0.448159
cg09796320	-0.956901	0.256172	-3.73539	0.000262911	0.970139	Promoter	GUSB	7	65447280	65447329	-0.251179	0.191968	-0.424048
cg12554194	-0.857836	0.230629	-3.71955	0.000278508	0.970139	Enhancer;ChromatinTF	NA	10	85324651	85324701	-0.265056	0.238001	-0.43154
cg05656939	0.644653	0.174682	3.69043	0.000309486	0.970139	NA	NA	4	119295633	119295683	-0.45877	0.257007	0.461427
cg06220958	1.83274	0.49678	3.68924	0.000310815	0.970139	Promoter	MYH2;MYH2	17	10452851	10452901	-0.112424	0.109832	0.407338
cg00514307	-0.781719	0.213222	-3.66623	0.000337686	0.970139	GeneBody	COL11A2	6	33137260	33137310	-0.255549	0.293865	-0.429488
cg12431879	-1.02305	0.279143	-3.66497	0.00033922	0.970139	Promoter	TPTEP1	22	17082787	17082837	-0.168836	0.278193	-0.457333
cg21937395	-1.36015	0.371387	-3.66236	0.000342411	0.970139	Enhancer;OpenButNoTF	NA	1	149162469	149162519	-0.102186	0.0930915	-0.265607
cg01997759	0.647935	0.177212	3.65626	0.000349991	0.970139	NA	NA	5	131350021	131350071	-0.406514	0.307719	0.462776
cg05225967	0.532059	0.14564	3.65324	0.000353801	0.970139	Promoter	LOC100507384	11	45742303	45742353	-0.422106	0.449008	0.463484
cg13477812	-0.711914	0.195092	-3.64911	0.000359075	0.970139	GeneBody	PDLIM3	4	186435506	186435556	-0.291426	0.319996	-0.435279
cg25597667	0.515793	0.141488	3.6455	0.000363746	0.970139	GeneBody	ZNF160	19	53578782	53578832	-0.46357	0.490002	0.491846
cg10016610	-0.265131	0.0729865	-3.6326	0.000380916	0.970139	GeneBody	ROBO3	11	124735994	124736043	-0.321025	0.259588	-0.153939
cg00619470	0.605672	0.167007	3.62662	0.000389131	0.970139	Enhancer;OpenTF	NA	6	99276767	99276817	-0.348702	0.426183	0.469326
cg04187088	-0.329929	0.0912293	-3.61648	0.000403448	0.970139	Promoter	VGLL2	6	117586225	117586275	-0.495665	0.753634	-0.41218
cg06643227	-0.736276	0.203647	-3.61545	0.000404931	0.970139	Enhancer;OpenTF	NA	9	114557239	114557289	-0.272174	0.31839	-0.434819
cg02015219	0.50277	0.139568	3.60234	0.000424233	0.970139	GeneBody	TSPAN5	4	99450728	99450778	-0.356873	0.508004	0.434835
cg04483460	0.510619	0.142077	3.59395	0.000437042	0.970139	GeneBody	LRP8	1	53789964	53790014	-0.543876	0.298431	0.430098
cg09068528	-0.745322	0.207474	-3.59237	0.000439502	0.970139	Promoter	ACADL	2	211090171	211090221	-0.285674	0.36096	-0.481951
cg03803796	0.764856	0.212948	3.59174	0.00044048	0.970139	GeneBody	PRMT8	12	3575061	3575111	-0.350364	0.28225	0.483858
cg26500454	0.505192	0.140676	3.59118	0.000441353	0.970139	GeneBody	TAF5	10	105128569	105128619	-0.512012	0.437117	0.479493
cg03275698	0.625781	0.174393	3.58834	0.000445814	0.970139	NA	NA	16	3412655	3412705	-0.429972	0.294129	0.453129
cg14730085	-0.550556	0.153607	-3.58418	0.000452422	0.970139	GeneBody	FBXO27	19	39522500	39522549	-0.260961	0.377153	-0.351317
cg11705439	0.548351	0.153196	3.5794	0.000460133	0.970139	Promoter	CCDC151;PRKCSH	19	11546424	11546474	-0.39229	0.373116	0.419711
cg02763536	-0.643617	0.179844	-3.57875	0.000461184	0.970139	Promoter	WNK4	17	40932467	40932516	-0.300026	0.366458	-0.428961
cg01843058	-0.505814	0.14189	-3.56483	0.000484385	0.970139	Promoter	TFIP11	22	26908070	26908120	-0.435628	0.535896	-0.491411
cg04325221	-1.02025	0.287114	-3.55348	0.000504125	0.970139	GeneBody	DUOXA2;DUOXA1;DUOXA1;DUOXA1;DUOXA1	15	45410047	45410097	-0.208222	0.168391	-0.384241
cg27607512	0.675973	0.190587	3.54679	0.000516104	0.970139	NA	NA	12	132922442	132922492	-0.293721	0.325241	0.418401
cg21535580	-1.02281	0.288679	-3.54308	0.000522853	0.970139	Promoter	ETNK2	1	204121850	204121900	-0.188978	0.275043	-0.474608
cg26630791	-1.53521	0.433327	-3.54285	0.000523276	0.970139	Promoter	HAPLN1	5	83017000	83017049	-0.115297	0.157242	-0.418405
cg04176888	-0.668973	0.189007	-3.5394	0.000529639	0.970139	GeneBody	CYP2A13	19	41596018	41596067	-0.242983	0.38546	-0.420411
cg20533553	-0.814852	0.231274	-3.52332	0.000560274	0.970139	Promoter	KCNQ1	11	2464773	2464823	-0.259866	0.335744	-0.485334
cg21444693	-0.71347	0.202734	-3.51924	0.000568317	0.970139	Promoter	ZNF418	19	58446787	58446837	-0.298386	0.417814	-0.510988
cg23198815	0.761243	0.216582	3.5148	0.000577175	0.970139	NA	NA	11	87184071	87184121	-0.259709	0.234386	0.376126
cg14932468	-0.633628	0.180477	-3.51086	0.000585162	0.970139	GeneBody	CYP26B1	2	72373914	72373964	-0.449201	0.359766	-0.512585
cg24220907	-0.369883	0.10586	-3.49408	0.000620301	0.970139	Promoter	DPY30	2	32265058	32265108	-0.300478	0.601776	-0.333729
cg05001580	1.58842	0.455	3.49104	0.000626886	0.970139	Promoter	CPT1C	19	50193808	50193858	-0.0746889	0.122294	0.312891
cg15357934	-1.38489	0.398127	-3.47853	0.000654652	0.970139	Promoter	TSPAN31	12	58138271	58138321	-0.150991	0.151742	-0.419253
cg18346935	-0.534504	0.153686	-3.4779	0.000656064	0.970139	Promoter	SARS	1	109755974	109756024	-0.330219	0.496731	-0.442008
cg18943588	0.665467	0.19162	3.47285	0.000667629	0.970139	Enhancer;OpenTF	NA	10	7517833	7517883	-0.328277	0.378084	0.470059
cg24146090	-1.37081	0.39489	-3.47138	0.000671017	0.970139	Promoter	FAM189A2	9	71939349	71939399	-0.16848	0.19217	-0.494384
cg06787924	0.573265	0.16615	3.45029	0.00072159	0.970139	GeneBody	C6orf10	6	32290491	32290541	-0.399633	0.325924	0.415937
cg07086224	0.613667	0.178053	3.44653	0.000730972	0.970139	GeneBody	RMDN2;RMDN2;RMDN2;RMDN2	2	38191377	38191427	-0.41559	0.347455	0.468255
cg19224249	0.893899	0.259558	3.44392	0.000737561	0.970139	Promoter;GeneBody	RDH13;RDH13	19	55574677	55574726	-0.250256	0.240201	0.438418
cg06121507	-0.517429	0.150611	-3.43555	0.000759058	0.970139	Promoter	S100A12	1	153347819	153347869	-0.539746	0.389887	-0.481019
cg06087185	-0.565308	0.164777	-3.43074	0.000771653	0.970139	Enhancer;OpenTF	NA	6	29521499	29521548	-0.33018	0.464305	-0.449128
cg21497977	0.955697	0.278918	3.42644	0.000783106	0.970139	Enhancer;OpenTF	NA	6	159360984	159361034	-0.206794	0.211639	0.399895
cg07905673	-0.677542	0.197894	-3.42377	0.000790279	0.970139	Promoter	ZBTB47	3	42695531	42695581	-0.350947	0.260938	-0.414578
cg19304088	-0.892752	0.261078	-3.41949	0.000801924	0.970139	GeneBody	PITX2	4	111547790	111547840	-0.240464	0.196958	-0.390509
cg11199172	-0.495942	0.145209	-3.41537	0.00081328	0.970139	Enhancer;ChromatinTF	NA	17	46707289	46707339	-0.422729	0.441836	-0.428774
cg16658931	0.67685	0.19839	3.41172	0.000823481	0.970139	GeneBody	SHANK1	19	51171013	51171062	-0.354544	0.198254	0.374162
cg03368627	-1.45	0.425034	-3.4115	0.000824094	0.970139	GeneBody	CADPS2	7	122056598	122056648	-0.117887	0.126919	-0.35497
cg04444761	0.397216	0.116497	3.40967	0.000829257	0.970139	Promoter	TRIB1	8	126442446	126442495	-0.503097	0.432095	0.371473
cg10778337	-0.700924	0.205713	-3.40728	0.000836018	0.970139	GeneBody	CAV3	3	8786784	8786834	-0.376698	0.244928	-0.435712
cg18096251	0.190275	0.0559387	3.40148	0.000852689	0.970139	NA	NA	5	2205505	2205554	-0.875054	1.52271	0.456234
cg10319893	-0.861566	0.253814	-3.39448	0.000873218	0.970139	GeneBody	SERTM1	13	37248904	37248954	-0.246184	0.272886	-0.447214
cg08657449	-0.717355	0.211549	-3.39096	0.00088372	0.970139	Promoter	DCSTAMP	8	105351612	105351662	-0.350015	0.316484	-0.478116
cg04745820	-0.484446	0.142992	-3.38793	0.000892875	0.970139	GeneBody	LTBP1	2	33249103	33249153	-0.327888	0.500642	-0.401378
cg24007833	0.454135	0.134512	3.37617	0.000929147	0.970139	Promoter;GeneBody	ATP6V0A4;ATP6V0A4	7	138459568	138459618	-0.469611	0.50259	0.441511
cg14574047	-0.847325	0.251151	-3.37377	0.000936726	0.970139	GeneBody	GOLM1;GOLM1	9	88649894	88649944	-0.245765	0.247113	-0.417628
cg10889506	-0.445681	0.132113	-3.37347	0.00093768	0.970139	Promoter	RP9	7	33149117	33149166	-0.453941	0.415748	-0.387604
cg04514020	-0.330433	0.0980151	-3.37125	0.000944757	0.970139	GeneBody	AGA	4	178363105	178363155	-0.521381	0.469846	-0.327534
cg01772945	0.7364	0.218972	3.36299	0.00097146	0.970139	GeneBody	ZNF107	7	64170315	64170365	-0.327065	0.326954	0.48162
cg27208079	-0.546761	0.162676	-3.36104	0.000977869	0.970139	Enhancer;OpenButNoTF	NA	4	160365349	160365399	-0.431872	0.379355	-0.443547
cg00961616	-1.19824	0.357822	-3.34869	0.0010194	0.970139	Enhancer;ChromatinTF	NA	16	86794636	86794686	-0.187098	0.18237	-0.442711
cg11365072	0.839941	0.251522	3.33944	0.00105159	0.970139	Promoter	KIF4B	5	154392274	154392324	-0.352507	0.202444	0.466126
cg16316162	-0.689503	0.206773	-3.33458	0.00106886	0.970139	Promoter	NAPRT1	8	144660109	144660158	-0.25156	0.316879	-0.39194
cg25511278	-0.511728	0.153481	-3.33414	0.00107044	0.970139	Promoter	MIR219-1	6	33174119	33174169	-0.384657	0.457532	-0.430971
cg11653966	1.14295	0.343898	3.32352	0.00110918	0.970139	GeneBody	NPY	7	24328593	24328643	-0.144408	0.157837	0.345452
cg23562160	-0.778895	0.234445	-3.32229	0.00111377	0.970139	GeneBody	ERICH1-AS1;ERICH1-AS1	8	709692	709742	-0.174795	0.254664	-0.334503
cg09917807	-0.576666	0.173691	-3.32006	0.00112208	0.970139	Promoter	AMN1	12	31882233	31882283	-0.389686	0.221959	-0.352715
cg11666343	1.05225	0.317149	3.31785	0.00113042	0.970139	NA	NA	2	241265953	241266003	-0.225043	0.146024	0.390457
cg04585937	0.648931	0.195595	3.31773	0.00113087	0.970139	Promoter	MIR376A2;MIR654;MIR376B;MIR376A1;MIR300	14	101506483	101506533	-0.298787	0.373979	0.436579
cg26242024	-1.06855	0.3221	-3.31743	0.00113199	0.970139	Enhancer;OpenTF	NA	15	101629014	101629064	-0.186476	0.163652	-0.374128
cg00190355	0.73614	0.221941	3.31683	0.00113429	0.970139	GeneBody	SLC9A3	5	497639	497689	-0.226349	0.241547	0.344436
cg04004632	-0.491085	0.14827	-3.31209	0.00115237	0.970139	Promoter	TBR1	2	162272604	162272654	-0.349878	0.421296	-0.378712
cg17557357	0.906046	0.273719	3.31013	0.00115992	0.970139	Promoter;GeneBody	PCDHGB1;PCDHGA1;PCDHGA2;PCDHGA3	5	140729559	140729609	-0.22786	0.32122	0.497491
cg13995453	0.541467	0.163687	3.30795	0.00116838	0.970139	GeneBody	KLRB1	12	9759653	9759703	-0.376032	0.367447	0.40257
cg14229516	0.487323	0.147523	3.30338	0.00118631	0.970139	GeneBody	SLC12A1	15	48567707	48567757	-0.471566	0.414584	0.431841
cg06178383	1.37363	0.416011	3.30191	0.00119211	0.970139	GeneBody	SCNN1G	16	23213204	23213254	-0.199234	0.13885	0.464403
cg22960347	-0.850172	0.257596	-3.3004	0.00119812	0.970139	NA	NA	7	155276604	155276654	-0.146854	0.177161	-0.275469
cg20274965	0.572084	0.173795	3.29172	0.00123321	0.970139	NA	NA	18	59989045	59989095	-0.401513	0.368821	0.440696
cg01354384	-0.41744	0.126966	-3.2878	0.00124935	0.970139	Enhancer;OpenTF	NA	10	74057347	74057397	-0.484161	0.604558	-0.454475
cg13581475	-0.396326	0.120559	-3.28741	0.00125096	0.970139	Promoter	MTHFD1	14	64854484	64854534	-0.532307	0.459924	-0.393247
cg21741858	0.821395	0.24989	3.28703	0.00125256	0.970139	GeneBody	LOC494141;LOC494141	11	18233626	18233676	-0.27865	0.195981	0.38986
cg10658573	-0.698173	0.212716	-3.28219	0.00127283	0.970139	Enhancer;OpenTF	NA	6	33181509	33181559	-0.269936	0.366892	-0.444617
cg01342196	0.45482	0.138589	3.2818	0.00127448	0.970139	Promoter	IFI16	1	158979489	158979539	-0.526828	0.450169	0.444358
cg13796272	0.990861	0.302235	3.27844	0.00128871	0.970139	GeneBody	SPON2;SPON2;SPON2	4	1161597	1161647	-0.266106	0.152891	0.415168
cg18746357	-1.09309	0.33345	-3.27813	0.00129006	0.970139	GeneBody	RELA	11	65429416	65429466	-0.144648	0.177851	-0.352521
cg17253981	-0.560752	0.171332	-3.2729	0.00131256	0.970139	Enhancer;OpenTF	NA	4	114366508	114366558	-0.413599	0.335237	-0.419911
cg17284119	-0.961187	0.293771	-3.2719	0.00131693	0.970139	GeneBody	METTL24	6	110644375	110644425	-0.230042	0.276987	-0.48735
cg06746274	-0.58519	0.178867	-3.27165	0.00131798	0.970139	GeneBody	MS4A13	11	60296549	60296599	-0.297997	0.456291	-0.441402
cg16818909	-0.527835	0.161543	-3.26746	0.00133639	0.970139	Enhancer;OpenTF	NA	1	47973814	47973863	-0.355516	0.439101	-0.419426
cg23266747	-0.579721	0.177584	-3.26448	0.00134958	0.970139	GeneBody	DPF3	14	73168082	73168132	-0.329221	0.445407	-0.449068
cg23553659	-0.547118	0.167722	-3.26206	0.00136042	0.970139	Promoter	ZC3H13;CPB2-AS1	13	46627004	46627054	-0.525782	0.245318	-0.421883
cg01221836	-0.467958	0.143464	-3.26186	0.00136131	0.970139	Promoter	DROSHA;C5orf22	5	31532310	31532359	-0.460136	0.438118	-0.420345
cg07808761	-0.969188	0.297611	-3.25656	0.00138531	0.970139	Promoter;GeneBody	ZNF790;ZNF790;ZNF790;ZNF790	19	37329711	37329761	-0.166627	0.228504	-0.382956
cg02325679	-0.447209	0.137336	-3.25631	0.00138644	0.970139	Promoter	SCAND1	20	34542242	34542291	-0.348341	0.608413	-0.427869
cg07925542	-0.506184	0.155653	-3.252	0.00140625	0.970139	Promoter	KIAA0430;NDE1;MIR484	16	15737176	15737226	-0.445539	0.392947	-0.424428
cg12603576	-0.494965	0.15227	-3.25058	0.00141284	0.970139	Promoter	GAL	11	68451780	68451830	-0.477046	0.448701	-0.458213
cg01436723	-0.525336	0.161641	-3.25002	0.00141547	0.970139	GeneBody	NOX4;NOX4	11	89220598	89220648	-0.366564	0.490311	-0.450147
cg16758809	0.627772	0.193295	3.24774	0.00142612	0.970139	Enhancer;ChromatinTF	NA	12	43151825	43151875	-0.321127	0.386012	0.443922
cg11684897	0.890999	0.274431	3.24672	0.00143091	0.970139	NA	NA	17	2951666	2951716	-0.229068	0.188774	0.372297
cg08357627	0.734134	0.226134	3.24645	0.00143215	0.970139	GeneBody	OPCML	11	132949126	132949176	-0.285847	0.236249	0.383288
cg07208703	-0.913592	0.281424	-3.24631	0.00143281	0.970139	Enhancer;OpenTF	NA	7	47294046	47294095	-0.187086	0.289467	-0.435375
cg11976929	0.444611	0.137031	3.2446	0.00144091	0.970139	Promoter	MED20;BYSL	6	41888945	41888994	-0.461339	0.490842	0.42335
cg27326687	-0.428621	0.132209	-3.24201	0.00145321	0.970139	Promoter;GeneBody	TP53BP1;RNU6-28	15	43803504	43803554	-0.470765	0.469797	-0.403145
cg26035817	0.693343	0.213893	3.24154	0.00145543	0.970139	Promoter;GeneBody	PTPN22;AP4B1-AS1	1	114414753	114414803	-0.363617	0.182789	0.378847
cg09699225	0.689136	0.212693	3.24005	0.00146261	0.970139	NA	NA	10	134957290	134957340	-0.306353	0.274967	0.400608
cg25153340	-0.647826	0.199943	-3.24005	0.00146261	0.970139	Promoter	RTKN2	10	64028955	64029005	-0.370528	0.229635	-0.388801
cg04998634	-0.529351	0.163634	-3.23497	0.00148715	0.970139	GeneBody	KLF16	19	1856956	1857005	-0.315959	0.511711	-0.438128
cg03051983	1.80442	0.557838	3.23466	0.00148869	0.970139	Promoter	NPFFR1	10	72044060	72044110	-0.0953363	0.0955422	0.344424
cg13690407	-0.436806	0.135122	-3.23267	0.00149841	0.970139	Enhancer;OpenTF	NA	1	33473178	33473228	-0.542757	0.520917	-0.46462
cg04607032	0.570651	0.176552	3.23219	0.00150077	0.970139	Enhancer;OpenButNoTF	NA	17	75503069	75503119	-0.436323	0.33488	0.440088
cg20126546	1.46002	0.451825	3.23138	0.00150476	0.970139	Promoter	ANO4	12	101188229	101188279	-0.131217	0.184033	0.460271
cg26204448	-1.42273	0.44074	-3.22804	0.00152132	0.970139	GeneBody	MAD1L1	7	1962164	1962213	-0.149959	0.146091	-0.421198
cg12478185	-0.434412	0.134602	-3.22739	0.00152456	0.970139	Promoter;GeneBody	SCO1;ADPRM	17	10602001	10602051	-0.197362	0.331075	-0.229559
cg05762891	-0.536387	0.166346	-3.22453	0.00153887	0.970139	NA	NA	11	14295746	14295796	-0.367343	0.363769	-0.392159
cg11123440	0.587039	0.182074	3.22418	0.00154066	0.970139	Enhancer;OpenTF	NA	8	11619803	11619853	-0.248885	0.173081	0.24771
cg00835832	-0.628495	0.195026	-3.22263	0.00154848	0.970139	Promoter	ZNF284	19	44575948	44575998	-0.278079	0.385926	-0.417324
cg20622410	-0.482961	0.149887	-3.22216	0.00155087	0.970139	GeneBody	JUP	17	39930302	39930352	-0.421288	0.405353	-0.399235
cg14743594	-0.499161	0.155019	-3.21999	0.00156188	0.970139	Promoter	FBLL1	5	167956394	167956443	-0.453739	0.412274	-0.43228
cg24550343	-0.587425	0.18245	-3.21965	0.00156361	0.970139	NA	NA	5	180647598	180647648	-0.304909	0.29841	-0.354405
cg09899215	-1.3647	0.42429	-3.21644	0.00158011	0.970139	Promoter	LDHD	16	75150750	75150800	-0.116715	0.164392	-0.383628
cg03768831	0.529888	0.164775	3.21583	0.00158324	0.970139	GeneBody	FAM5B	1	177154353	177154403	-0.366084	0.388008	0.399584
cg18422875	0.373621	0.116215	3.2149	0.00158807	0.970139	Promoter	KCNN2	5	113697897	113697947	-0.489115	0.504839	0.371362
cg21428710	-1.51442	0.472008	-3.20846	0.00162178	0.970139	Promoter	SLC38A4	12	47219797	47219847	-0.104104	0.145671	-0.378262
cg07013734	0.500991	0.15624	3.20655	0.00163188	0.970139	Promoter	TRPC6	11	101454683	101454733	-0.451417	0.429688	0.441426
cg18478850	-0.705712	0.220195	-3.20495	0.00164044	0.970139	Promoter	FAM193B	5	176982070	176982120	-0.299382	0.19483	-0.348771
cg03758241	0.595566	0.185846	3.20462	0.0016422	0.970139	GeneBody	COL27A1	9	116929748	116929798	-0.2514	0.366602	0.368061
cg08119007	0.461621	0.144074	3.20405	0.00164525	0.970139	Promoter	C16orf82	16	27078001	27078051	-0.444786	0.374407	0.378157
cg12198830	0.503582	0.157267	3.20208	0.0016558	0.970139	Enhancer;OpenTF	NA	12	106645441	106645491	-0.396949	0.404285	0.403488
cg03268063	-0.996735	0.311375	-3.20108	0.00166121	0.970139	Enhancer;OpenTF	NA	7	1337281	1337331	-0.189327	0.135402	-0.323669
cg13331200	-0.814968	0.254622	-3.2007	0.00166325	0.970139	Promoter	CADM2	3	85008539	85008588	-0.238404	0.293132	-0.433185
cg17195103	0.486548	0.152055	3.19982	0.00166805	0.970139	NA	NA	4	150535862	150535912	-0.43644	0.480435	0.446104
[truncated: 847 more rows]
